# Supplementary material for: DNA demethylation affects imprinted gene expression in maize endosperm
Source: Genome Biol. 2022 Mar 9;23:77. doi: 10.1186/s13059-022-02641-x (PMC8905802; doi:10.1186/s13059-022-02641-x)
Supplement: Supplementary file 2 — Additional file 2. Summary of data generated in this study. [file 13059_2022_2641_MOESM2_ESM.xlsx]

## Sheet: Sheet1
WGBS
Sample	Tissue	Library_type	Raw_reads	Clean_reads	Uniquely_mapped	%_uniquely_mapped	Duplicate_%	Coversion_rate_%	CG_methylation_%	CHG_methylation_%	CHH_methylation_%
wild-type	embryo	WGBS	162588316	162278650	106120765	65.4	14.6	99.2	72.1	59.7	3.4
zmros1a	embryo	WGBS	176848866	176749675	119044104	67.4	14.7	99.2	73.8	60.8	3.5
zmros1b	embryo	WGBS	206300195	206184207	138840608	67.3	16.2	99.4	71.7	58.2	3.2
zmros1ab	embryo	WGBS	204717035	203575528	137497621	67.5	15.3	99.4	74.5	60.7	3.2
wild-type	endosperm	WGBS	173651009	173459994	118445370	68.3	17.5	99.4	71.5	50	2.8
zmros1a	endosperm	WGBS	155234583	155046322	105774975	68.2	15.6	99.5	70	48.2	2.6
zmros1b	endosperm	WGBS	155909112	155822876	106084644	68.1	14.6	99.3	69.7	51.4	2.8
zmros1ab	endosperm	WGBS	141495916	141236056	96702178	68.5	16.7	99.5	73.6	55.9	3
RNA-seq
Sample	Tissue	Library_type	Raw_reads	Clean_reads	Paired_mapped	Uniquely_paired_mapped	%_uniquely_paired_mapped
WT-rep1	embryo	RNAseq	70504572	67632170	50319338	49281128	72.9
WT-rep2	embryo	RNAseq	70941882	67585386	50401446	49362798	73
WT-rep3	embryo	RNAseq	70399824	67206566	49892418	48875842	72.7
zmros1ab-rep1	embryo	RNAseq	71001764	67869228	50006888	49021446	72.2
zmros1ab-rep2	embryo	RNAseq	71180516	68109874	50065036	49038714	72
zmros1ab-rep3	embryo	RNAseq	70847186	68109684	51257204	50204336	73.7
WT-rep1	endosperm	RNAseq	70504086	68162954	50548990	48924134	71.8
WT-rep2	endosperm	RNAseq	70268114	67843472	50387678	48709388	71.8
WT-rep3	endosperm	RNAseq	71066082	68488220	50356040	48792328	71.2
zmros1ab-rep1	endosperm	RNAseq	72159444	69212040	46765200	45569058	65.8
zmros1ab-rep2	endosperm	RNAseq	70336066	67388356	45598880	44450984	66
zmros1ab-rep3	endosperm	RNAseq	71446408	68237980	45573328	44442078	65.1
WT*Mo17-rep1	endosperm	RNAseq	70782202	70700934	58052820	56533726	80
Mo17*WT-rep1	endosperm	RNAseq	68696250	68594440	51997008	50589576	73.8
WT*Mo17-rep2	endosperm	RNAseq	73494652	73451176	60357246	58704552	79.9
Mo17*WT-rep2	endosperm	RNAseq	70646220	70503598	53929312	52441698	74.4
WT*Mo17-rep3	endosperm	RNAseq	74636330	74560626	61918038	60058914	80.6
Mo17*WT-rep3	endosperm	RNAseq	74383462	74302290	56972802	55402568	74.6
zmros1ab*Mo17-rep1	endosperm	RNAseq	72751264	72669882	59453670	57900224	79.7
Mo17*zmros1ab-rep1	endosperm	RNAseq	73342856	73223452	55041450	53449240	73
zmros1ab*Mo17-rep2	endosperm	RNAseq	69525310	69405736	56596336	54769424	78.9
Mo17*zmros1ab-rep2	endosperm	RNAseq	71773600	71668042	54289566	52840316	73.7
zmros1ab*Mo17-rep3	endosperm	RNAseq	66606082	66523146	54465786	52798348	79.4
Mo17*zmros1ab-rep3	endosperm	RNAseq	71536992	71423910	54316558	52807534	73.9
DAP-seq
Sample	Tissue	Library_type	Raw_reads	Clean_reads	Uniquely_paired_mapped	%_uniquely_paired_mapped
WT-rep1 (first experiment)	endosperm	DAPseq	14142686	14138011	3418166	24.2
WT-rep2 (first experiment)	endosperm	DAPseq	13884987	13880737	3216608	23.2
zmros1ab-rep1 (first experiment)	endosperm	DAPseq	11999768	11996566	2673276	22.3
zmros1ab-rep2 (first experiment)	endosperm	DAPseq	12993007	12984045	2729262	21
WT-input (first experiment)	endosperm	DAPseq	14994503	14989858	3277831	21.9
zmros1ab-input (first experiment)	endosperm	DAPseq	14143318	14138144	2919173	20.6
WT-rep1 (second experiment)	endosperm	DAPseq	23473409	23451902	6746498	28.8
WT-rep2 (second experiment)	endosperm	DAPseq	23639696	23611424	6841215	29
zmros1ab-rep1 (second experiment)	endosperm	DAPseq	19434631	19415601	5533339	28.5
zmros1ab-rep2 (second experiment)	endosperm	DAPseq	22646996	22623594	6571981	29
WT-input (second experiment)	endosperm	DAPseq	41664196	41628303	9324504	22.4
zmros1ab-input (second experiment)	endosperm	DAPseq	19602948	19583069	4382887	22.4
PCR amplified WT-rep1 (second experiment)	endosperm	DAPseq	43510775	43452525	9451627	21.8
PCR amplified WT-rep2 (second experiment)	endosperm	DAPseq	19850353	19823710	4272322	21.6
PCR amplified zmros1ab-rep1 (second experiment)	endosperm	DAPseq	24595059	24572565	5190133	21.1
PCR amplified zmros1ab-rep2 (second experiment)	endosperm	DAPseq	51602261	51557931	10938678	21.2
PCR amplified WT-input (second experiment)	endosperm	DAPseq	21756453	21728661	4515363	20.8
PCR amplified zmros1ab-input (second experiment)	endosperm	DAPseq	14528130	14507344	3009427	20.7
