# Supplementary material for: DNA demethylation affects imprinted gene expression in maize endosperm
Source: Genome Biol. 2022 Mar 9;23:77. doi: 10.1186/s13059-022-02641-x (PMC8905802; doi:10.1186/s13059-022-02641-x)
Supplement: Supplementary file 3 — Additional file 3. List of DMRs between zmros1 and WT. [file 13059_2022_2641_MOESM3_ESM.xlsx]

## Sheet: zmros1a_embryo
Chr	Start	End	Size	Type
1	3454800	3455000	200	CG_hyperDMR
1	3572600	3572900	300	CG_hyperDMR
1	4538600	4538700	100	CG_hyperDMR
1	4659800	4659900	100	CG_hyperDMR
1	6530800	6530900	100	CG_hyperDMR
1	7556100	7556300	200	CG_hyperDMR
1	8131100	8131200	100	CG_hyperDMR
1	8299600	8299700	100	CG_hyperDMR
1	11297800	11297900	100	CG_hyperDMR
1	13320400	13320500	100	CG_hyperDMR
1	13913100	13913300	200	CG_hyperDMR
1	14273700	14273900	200	CG_hyperDMR
1	20481500	20481600	100	CG_hyperDMR
1	20738600	20738700	100	CG_hyperDMR
1	23699500	23699600	100	CG_hyperDMR
1	30171700	30171800	100	CG_hyperDMR
1	33543500	33543700	200	CG_hyperDMR
1	33747900	33748000	100	CG_hyperDMR
1	34254100	34254200	100	CG_hyperDMR
1	40777600	40777800	200	CG_hyperDMR
1	41599100	41599200	100	CG_hyperDMR
1	42406400	42406600	200	CG_hyperDMR
1	43651400	43651500	100	CG_hyperDMR
1	47883800	47884000	200	CG_hyperDMR
1	52748000	52748100	100	CG_hyperDMR
1	54032700	54032800	100	CG_hyperDMR
1	54684200	54684300	100	CG_hyperDMR
1	55510700	55510800	100	CG_hyperDMR
1	56383200	56383300	100	CG_hyperDMR
1	57996500	57996600	100	CG_hyperDMR
1	60890400	60890500	100	CG_hyperDMR
1	60891500	60891700	200	CG_hyperDMR
1	61276000	61276100	100	CG_hyperDMR
1	61575100	61575200	100	CG_hyperDMR
1	62996700	62996800	100	CG_hyperDMR
1	64558100	64558200	100	CG_hyperDMR
1	64620200	64620300	100	CG_hyperDMR
1	65371800	65371900	100	CG_hyperDMR
1	65376600	65376700	100	CG_hyperDMR
1	66906000	66906200	200	CG_hyperDMR
1	68585000	68585100	100	CG_hyperDMR
1	68662700	68662800	100	CG_hyperDMR
1	69117100	69117300	200	CG_hyperDMR
1	79230400	79230600	200	CG_hyperDMR
1	81465700	81465900	200	CG_hyperDMR
1	84157500	84157700	200	CG_hyperDMR
1	90856300	90856400	100	CG_hyperDMR
1	93308200	93308300	100	CG_hyperDMR
1	94280800	94281000	200	CG_hyperDMR
1	94416100	94416200	100	CG_hyperDMR
1	95375500	95375600	100	CG_hyperDMR
1	104392300	104392500	200	CG_hyperDMR
1	105469500	105469700	200	CG_hyperDMR
1	106385500	106385600	100	CG_hyperDMR
1	107831900	107832000	100	CG_hyperDMR
1	118466300	118466400	100	CG_hyperDMR
1	119481900	119482000	100	CG_hyperDMR
1	125384900	125385100	200	CG_hyperDMR
1	136185900	136186100	200	CG_hyperDMR
1	138450700	138450800	100	CG_hyperDMR
1	141013500	141013700	200	CG_hyperDMR
1	143236700	143236900	200	CG_hyperDMR
1	144751000	144751200	200	CG_hyperDMR
1	145973500	145973600	100	CG_hyperDMR
1	146997500	146997700	200	CG_hyperDMR
1	147358100	147358200	100	CG_hyperDMR
1	148732700	148732800	100	CG_hyperDMR
1	150619400	150619500	100	CG_hyperDMR
1	150756000	150756100	100	CG_hyperDMR
1	151412600	151412700	100	CG_hyperDMR
1	152148900	152149000	100	CG_hyperDMR
1	153062300	153062600	300	CG_hyperDMR
1	154332300	154332500	200	CG_hyperDMR
1	154722500	154722600	100	CG_hyperDMR
1	158307900	158308100	200	CG_hyperDMR
1	162687000	162687100	100	CG_hyperDMR
1	163008700	163008800	100	CG_hyperDMR
1	166017100	166017200	100	CG_hyperDMR
1	168755000	168755100	100	CG_hyperDMR
1	172391000	172391200	200	CG_hyperDMR
1	173395000	173395100	100	CG_hyperDMR
1	174177500	174177700	200	CG_hyperDMR
1	177210800	177210900	100	CG_hyperDMR
1	177756500	177756700	200	CG_hyperDMR
1	179542200	179542400	200	CG_hyperDMR
1	180072900	180073000	100	CG_hyperDMR
1	181342400	181342500	100	CG_hyperDMR
1	183552500	183552700	200	CG_hyperDMR
1	186964500	186964800	300	CG_hyperDMR
1	187729000	187729100	100	CG_hyperDMR
1	189361200	189361300	100	CG_hyperDMR
1	189398800	189398900	100	CG_hyperDMR
1	190230200	190230300	100	CG_hyperDMR
1	190256500	190256600	100	CG_hyperDMR
1	193571700	193571800	100	CG_hyperDMR
1	193833200	193833300	100	CG_hyperDMR
1	195778200	195778300	100	CG_hyperDMR
1	197105200	197105300	100	CG_hyperDMR
1	197193700	197193900	200	CG_hyperDMR
1	197654100	197654200	100	CG_hyperDMR
1	198043000	198043100	100	CG_hyperDMR
1	202793300	202793500	200	CG_hyperDMR
1	205606700	205606900	200	CG_hyperDMR
1	205872200	205872300	100	CG_hyperDMR
1	210694200	210694400	200	CG_hyperDMR
1	211149200	211149300	100	CG_hyperDMR
1	211225400	211225700	300	CG_hyperDMR
1	215919900	215920100	200	CG_hyperDMR
1	220461100	220461300	200	CG_hyperDMR
1	222100500	222100700	200	CG_hyperDMR
1	224925300	224925400	100	CG_hyperDMR
1	226504400	226504500	100	CG_hyperDMR
1	227361300	227361400	100	CG_hyperDMR
1	227678900	227679000	100	CG_hyperDMR
1	228322000	228322300	300	CG_hyperDMR
1	231396200	231396300	100	CG_hyperDMR
1	234347200	234347300	100	CG_hyperDMR
1	237879800	237879900	100	CG_hyperDMR
1	242188800	242188900	100	CG_hyperDMR
1	247594500	247594600	100	CG_hyperDMR
1	248289900	248290000	100	CG_hyperDMR
1	249366400	249366500	100	CG_hyperDMR
1	251845900	251846000	100	CG_hyperDMR
1	255822400	255822600	200	CG_hyperDMR
1	256688100	256688200	100	CG_hyperDMR
1	256780500	256780600	100	CG_hyperDMR
1	257151800	257152100	300	CG_hyperDMR
1	262010300	262010400	100	CG_hyperDMR
1	262895700	262895800	100	CG_hyperDMR
1	263523600	263523700	100	CG_hyperDMR
1	263595600	263595700	100	CG_hyperDMR
1	266016500	266016600	100	CG_hyperDMR
1	267209900	267210000	100	CG_hyperDMR
1	267873200	267873300	100	CG_hyperDMR
1	269121200	269121300	100	CG_hyperDMR
1	269174600	269174700	100	CG_hyperDMR
1	269436100	269436300	200	CG_hyperDMR
1	273384800	273385000	200	CG_hyperDMR
1	273670200	273670400	200	CG_hyperDMR
1	275016000	275016100	100	CG_hyperDMR
1	275886500	275886600	100	CG_hyperDMR
1	276347500	276347600	100	CG_hyperDMR
1	276512100	276512200	100	CG_hyperDMR
1	276641500	276641600	100	CG_hyperDMR
1	277356100	277356200	100	CG_hyperDMR
1	277640200	277640300	100	CG_hyperDMR
1	277641300	277641400	100	CG_hyperDMR
1	279656200	279656300	100	CG_hyperDMR
1	279926600	279926700	100	CG_hyperDMR
1	280281700	280281800	100	CG_hyperDMR
1	281761500	281761600	100	CG_hyperDMR
1	282306200	282306300	100	CG_hyperDMR
1	283149700	283149900	200	CG_hyperDMR
1	285938600	285938700	100	CG_hyperDMR
1	286865400	286865500	100	CG_hyperDMR
1	290525000	290525100	100	CG_hyperDMR
1	296289300	296289400	100	CG_hyperDMR
1	298102700	298102900	200	CG_hyperDMR
1	305582100	305582200	100	CG_hyperDMR
10	2344200	2344300	100	CG_hyperDMR
10	3344100	3344300	200	CG_hyperDMR
10	3790500	3790700	200	CG_hyperDMR
10	3919600	3919800	200	CG_hyperDMR
10	4835200	4835400	200	CG_hyperDMR
10	5950500	5950600	100	CG_hyperDMR
10	6925800	6926000	200	CG_hyperDMR
10	10648300	10648500	200	CG_hyperDMR
10	12063500	12063600	100	CG_hyperDMR
10	14621700	14621800	100	CG_hyperDMR
10	18682500	18682600	100	CG_hyperDMR
10	20016000	20016100	100	CG_hyperDMR
10	21209900	21210000	100	CG_hyperDMR
10	31915700	31915900	200	CG_hyperDMR
10	32825000	32825200	200	CG_hyperDMR
10	34413200	34413400	200	CG_hyperDMR
10	35356500	35356600	100	CG_hyperDMR
10	47366900	47367100	200	CG_hyperDMR
10	48349900	48350100	200	CG_hyperDMR
10	52015700	52015800	100	CG_hyperDMR
10	58516400	58516500	100	CG_hyperDMR
10	59787400	59787500	100	CG_hyperDMR
10	62668200	62668300	100	CG_hyperDMR
10	63921100	63921400	300	CG_hyperDMR
10	64561300	64561400	100	CG_hyperDMR
10	66646100	66646300	200	CG_hyperDMR
10	80404100	80404300	200	CG_hyperDMR
10	80994100	80994400	300	CG_hyperDMR
10	83669400	83669600	200	CG_hyperDMR
10	85462600	85462700	100	CG_hyperDMR
10	87317500	87317600	100	CG_hyperDMR
10	88842600	88842700	100	CG_hyperDMR
10	88857200	88857300	100	CG_hyperDMR
10	89572100	89572200	100	CG_hyperDMR
10	90545900	90546000	100	CG_hyperDMR
10	95337500	95337600	100	CG_hyperDMR
10	96586600	96586900	300	CG_hyperDMR
10	97761100	97761300	200	CG_hyperDMR
10	100663600	100663800	200	CG_hyperDMR
10	101460400	101460600	200	CG_hyperDMR
10	102390900	102391000	100	CG_hyperDMR
10	102474600	102474700	100	CG_hyperDMR
10	106750200	106750300	100	CG_hyperDMR
10	110431200	110431300	100	CG_hyperDMR
10	116645200	116645300	100	CG_hyperDMR
10	127165800	127165900	100	CG_hyperDMR
10	128079200	128079300	100	CG_hyperDMR
10	128155900	128156100	200	CG_hyperDMR
10	128803400	128803500	100	CG_hyperDMR
10	128978700	128978900	200	CG_hyperDMR
10	129454100	129454200	100	CG_hyperDMR
10	130930200	130930300	100	CG_hyperDMR
10	131807900	131808000	100	CG_hyperDMR
10	133585200	133585300	100	CG_hyperDMR
10	134584200	134584300	100	CG_hyperDMR
10	134651100	134651200	100	CG_hyperDMR
10	136314000	136314300	300	CG_hyperDMR
10	136363300	136363400	100	CG_hyperDMR
10	137203200	137203300	100	CG_hyperDMR
10	139802400	139802500	100	CG_hyperDMR
10	141666700	141666800	100	CG_hyperDMR
10	141805700	141805800	100	CG_hyperDMR
10	143644700	143644900	200	CG_hyperDMR
10	145709900	145710000	100	CG_hyperDMR
10	146794700	146794800	100	CG_hyperDMR
10	147045800	147046000	200	CG_hyperDMR
10	147462300	147462400	100	CG_hyperDMR
10	147941700	147941800	100	CG_hyperDMR
10	148039500	148039600	100	CG_hyperDMR
10	149460200	149460500	300	CG_hyperDMR
10	149665500	149665600	100	CG_hyperDMR
2	2202700	2202800	100	CG_hyperDMR
2	2605900	2606200	300	CG_hyperDMR
2	3079400	3079600	200	CG_hyperDMR
2	3725300	3725400	100	CG_hyperDMR
2	4299100	4299200	100	CG_hyperDMR
2	5196000	5196200	200	CG_hyperDMR
2	5498600	5498700	100	CG_hyperDMR
2	8459400	8459500	100	CG_hyperDMR
2	9428200	9428400	200	CG_hyperDMR
2	9603700	9603800	100	CG_hyperDMR
2	10680700	10680900	200	CG_hyperDMR
2	11815600	11815800	200	CG_hyperDMR
2	12108700	12109000	300	CG_hyperDMR
2	12293700	12293800	100	CG_hyperDMR
2	12580700	12580800	100	CG_hyperDMR
2	12608200	12608400	200	CG_hyperDMR
2	13638600	13638900	300	CG_hyperDMR
2	13894300	13894500	200	CG_hyperDMR
2	14576000	14576100	100	CG_hyperDMR
2	14923100	14923200	100	CG_hyperDMR
2	15059600	15059700	100	CG_hyperDMR
2	15105000	15105100	100	CG_hyperDMR
2	16894900	16895000	100	CG_hyperDMR
2	17001700	17001900	200	CG_hyperDMR
2	18150300	18150400	100	CG_hyperDMR
2	18156500	18156600	100	CG_hyperDMR
2	19951500	19951600	100	CG_hyperDMR
2	20841600	20841700	100	CG_hyperDMR
2	20919200	20919300	100	CG_hyperDMR
2	22214400	22214500	100	CG_hyperDMR
2	22579400	22579500	100	CG_hyperDMR
2	22712000	22712200	200	CG_hyperDMR
2	24006200	24006300	100	CG_hyperDMR
2	24232600	24232800	200	CG_hyperDMR
2	24392800	24392900	100	CG_hyperDMR
2	24394700	24394800	100	CG_hyperDMR
2	24782300	24782400	100	CG_hyperDMR
2	33500500	33500700	200	CG_hyperDMR
2	34901400	34901500	100	CG_hyperDMR
2	36685200	36685400	200	CG_hyperDMR
2	38104700	38104800	100	CG_hyperDMR
2	38977700	38977900	200	CG_hyperDMR
2	41178300	41178400	100	CG_hyperDMR
2	41993100	41993200	100	CG_hyperDMR
2	46608800	46608900	100	CG_hyperDMR
2	48968100	48968200	100	CG_hyperDMR
2	51305400	51305500	100	CG_hyperDMR
2	55729100	55729300	200	CG_hyperDMR
2	56644800	56645000	200	CG_hyperDMR
2	59245000	59245100	100	CG_hyperDMR
2	60623500	60623600	100	CG_hyperDMR
2	63776700	63776900	200	CG_hyperDMR
2	64549100	64549200	100	CG_hyperDMR
2	64638900	64639000	100	CG_hyperDMR
2	64752400	64752500	100	CG_hyperDMR
2	67035100	67035200	100	CG_hyperDMR
2	70843800	70843900	100	CG_hyperDMR
2	73467600	73467800	200	CG_hyperDMR
2	74125400	74125600	200	CG_hyperDMR
2	74132300	74132400	100	CG_hyperDMR
2	76090400	76090500	100	CG_hyperDMR
2	77981500	77981700	200	CG_hyperDMR
2	83010900	83011100	200	CG_hyperDMR
2	89039000	89039200	200	CG_hyperDMR
2	91153700	91153800	100	CG_hyperDMR
2	104456800	104456900	100	CG_hyperDMR
2	104801200	104801300	100	CG_hyperDMR
2	105068400	105068600	200	CG_hyperDMR
2	106845600	106845700	100	CG_hyperDMR
2	107150000	107150100	100	CG_hyperDMR
2	109001800	109002000	200	CG_hyperDMR
2	112217900	112218100	200	CG_hyperDMR
2	112256500	112256700	200	CG_hyperDMR
2	113645600	113645900	300	CG_hyperDMR
2	115533500	115533600	100	CG_hyperDMR
2	115935600	115935800	200	CG_hyperDMR
2	117277700	117277800	100	CG_hyperDMR
2	121379600	121379700	100	CG_hyperDMR
2	121789300	121789400	100	CG_hyperDMR
2	127647200	127647500	300	CG_hyperDMR
2	130001500	130001600	100	CG_hyperDMR
2	132034600	132034700	100	CG_hyperDMR
2	134789100	134789200	100	CG_hyperDMR
2	139791500	139791700	200	CG_hyperDMR
2	140489000	140489100	100	CG_hyperDMR
2	141947900	141948100	200	CG_hyperDMR
2	142469000	142469100	100	CG_hyperDMR
2	144609200	144609400	200	CG_hyperDMR
2	145218500	145218600	100	CG_hyperDMR
2	154529500	154529600	100	CG_hyperDMR
2	154667900	154668000	100	CG_hyperDMR
2	156962800	156963000	200	CG_hyperDMR
2	157063000	157063200	200	CG_hyperDMR
2	158572400	158572600	200	CG_hyperDMR
2	158880900	158881300	400	CG_hyperDMR
2	159070400	159070500	100	CG_hyperDMR
2	162943900	162944100	200	CG_hyperDMR
2	164058600	164058700	100	CG_hyperDMR
2	166206600	166206700	100	CG_hyperDMR
2	171851700	171851900	200	CG_hyperDMR
2	173651700	173651800	100	CG_hyperDMR
2	176391900	176392100	200	CG_hyperDMR
2	176562400	176562500	100	CG_hyperDMR
2	177072200	177072300	100	CG_hyperDMR
2	181342800	181343000	200	CG_hyperDMR
2	182513300	182513400	100	CG_hyperDMR
2	183102600	183102800	200	CG_hyperDMR
2	183560100	183560200	100	CG_hyperDMR
2	185172500	185172600	100	CG_hyperDMR
2	187266300	187266500	200	CG_hyperDMR
2	188471100	188471200	100	CG_hyperDMR
2	191777400	191777500	100	CG_hyperDMR
2	193308800	193308900	100	CG_hyperDMR
2	195585900	195586000	100	CG_hyperDMR
2	196804100	196804200	100	CG_hyperDMR
2	199147400	199147500	100	CG_hyperDMR
2	199153400	199153500	100	CG_hyperDMR
2	203568100	203568300	200	CG_hyperDMR
2	204020000	204020100	100	CG_hyperDMR
2	204288000	204288200	200	CG_hyperDMR
2	209348900	209349000	100	CG_hyperDMR
2	213187300	213187400	100	CG_hyperDMR
2	215364300	215364400	100	CG_hyperDMR
2	215966400	215966500	100	CG_hyperDMR
2	216235900	216236100	200	CG_hyperDMR
2	216809200	216809300	100	CG_hyperDMR
2	217037000	217037200	200	CG_hyperDMR
2	217835300	217835400	100	CG_hyperDMR
2	219971700	219971800	100	CG_hyperDMR
2	221005100	221005200	100	CG_hyperDMR
2	224129700	224129800	100	CG_hyperDMR
2	225692100	225692200	100	CG_hyperDMR
2	228325100	228325200	100	CG_hyperDMR
2	228890800	228890900	100	CG_hyperDMR
2	229812600	229812700	100	CG_hyperDMR
2	231910500	231910800	300	CG_hyperDMR
2	233144100	233144300	200	CG_hyperDMR
2	233571500	233571600	100	CG_hyperDMR
2	234363900	234364100	200	CG_hyperDMR
2	237932600	237932700	100	CG_hyperDMR
2	241853500	241853600	100	CG_hyperDMR
3	392600	392700	100	CG_hyperDMR
3	1431100	1431300	200	CG_hyperDMR
3	2120000	2120100	100	CG_hyperDMR
3	2374700	2374800	100	CG_hyperDMR
3	2933700	2933800	100	CG_hyperDMR
3	5142800	5142900	100	CG_hyperDMR
3	8096400	8096600	200	CG_hyperDMR
3	8540600	8540700	100	CG_hyperDMR
3	8544000	8544100	100	CG_hyperDMR
3	9098600	9098700	100	CG_hyperDMR
3	9186100	9186200	100	CG_hyperDMR
3	9286300	9286400	100	CG_hyperDMR
3	10382500	10382700	200	CG_hyperDMR
3	10939300	10939600	300	CG_hyperDMR
3	14469600	14469700	100	CG_hyperDMR
3	14789000	14789100	100	CG_hyperDMR
3	15020600	15020700	100	CG_hyperDMR
3	16458900	16459100	200	CG_hyperDMR
3	20685900	20686000	100	CG_hyperDMR
3	20857200	20857400	200	CG_hyperDMR
3	21115700	21115800	100	CG_hyperDMR
3	21121900	21122000	100	CG_hyperDMR
3	24406600	24406700	100	CG_hyperDMR
3	24617000	24617200	200	CG_hyperDMR
3	25516400	25516600	200	CG_hyperDMR
3	29175800	29175900	100	CG_hyperDMR
3	29500900	29501100	200	CG_hyperDMR
3	31245200	31245500	300	CG_hyperDMR
3	31254400	31254600	200	CG_hyperDMR
3	37129700	37130000	300	CG_hyperDMR
3	37579600	37579700	100	CG_hyperDMR
3	39113400	39113600	200	CG_hyperDMR
3	42225800	42226000	200	CG_hyperDMR
3	42603100	42603200	100	CG_hyperDMR
3	46205800	46205900	100	CG_hyperDMR
3	47294500	47294600	100	CG_hyperDMR
3	47585900	47586000	100	CG_hyperDMR
3	50372000	50372200	200	CG_hyperDMR
3	52901800	52902100	300	CG_hyperDMR
3	54557600	54557800	200	CG_hyperDMR
3	55443200	55443400	200	CG_hyperDMR
3	55517000	55517200	200	CG_hyperDMR
3	56119500	56119600	100	CG_hyperDMR
3	58538100	58538300	200	CG_hyperDMR
3	58893600	58893800	200	CG_hyperDMR
3	59894900	59895000	100	CG_hyperDMR
3	66262100	66262200	100	CG_hyperDMR
3	69724600	69724800	200	CG_hyperDMR
3	72476000	72476100	100	CG_hyperDMR
3	79982500	79982600	100	CG_hyperDMR
3	80477700	80477900	200	CG_hyperDMR
3	87916200	87916400	200	CG_hyperDMR
3	88280800	88281000	200	CG_hyperDMR
3	88526200	88526400	200	CG_hyperDMR
3	102183100	102183200	100	CG_hyperDMR
3	107740800	107740900	100	CG_hyperDMR
3	107891900	107892100	200	CG_hyperDMR
3	110094600	110094700	100	CG_hyperDMR
3	112302800	112303000	200	CG_hyperDMR
3	113502000	113502100	100	CG_hyperDMR
3	115272200	115272400	200	CG_hyperDMR
3	118685400	118685500	100	CG_hyperDMR
3	118952900	118953100	200	CG_hyperDMR
3	119350800	119351000	200	CG_hyperDMR
3	121373900	121374100	200	CG_hyperDMR
3	123205100	123205300	200	CG_hyperDMR
3	124569300	124569500	200	CG_hyperDMR
3	125610200	125610300	100	CG_hyperDMR
3	128577500	128577700	200	CG_hyperDMR
3	131077400	131077500	100	CG_hyperDMR
3	132996100	132996200	100	CG_hyperDMR
3	133345400	133345600	200	CG_hyperDMR
3	133859300	133859400	100	CG_hyperDMR
3	137090200	137090300	100	CG_hyperDMR
3	137506300	137506500	200	CG_hyperDMR
3	137934900	137935100	200	CG_hyperDMR
3	138832700	138832800	100	CG_hyperDMR
3	139603400	139603600	200	CG_hyperDMR
3	139617500	139617700	200	CG_hyperDMR
3	140062400	140062600	200	CG_hyperDMR
3	143205400	143205600	200	CG_hyperDMR
3	145022900	145023000	100	CG_hyperDMR
3	148113700	148113800	100	CG_hyperDMR
3	148586100	148586200	100	CG_hyperDMR
3	148589900	148590000	100	CG_hyperDMR
3	149479800	149479900	100	CG_hyperDMR
3	149603900	149604000	100	CG_hyperDMR
3	156095800	156095900	100	CG_hyperDMR
3	156574000	156574200	200	CG_hyperDMR
3	161418800	161418900	100	CG_hyperDMR
3	162553000	162553200	200	CG_hyperDMR
3	163023600	163023700	100	CG_hyperDMR
3	169717500	169717600	100	CG_hyperDMR
3	172150400	172150500	100	CG_hyperDMR
3	172348500	172348600	100	CG_hyperDMR
3	172685400	172685500	100	CG_hyperDMR
3	173522600	173522700	100	CG_hyperDMR
3	174719700	174719800	100	CG_hyperDMR
3	176114000	176114100	100	CG_hyperDMR
3	178242900	178243000	100	CG_hyperDMR
3	178917700	178918300	600	CG_hyperDMR
3	179948800	179948900	100	CG_hyperDMR
3	180897000	180897100	100	CG_hyperDMR
3	181710200	181710400	200	CG_hyperDMR
3	182227000	182227100	100	CG_hyperDMR
3	182661700	182661800	100	CG_hyperDMR
3	183492600	183492700	100	CG_hyperDMR
3	187134100	187134200	100	CG_hyperDMR
3	188777200	188777300	100	CG_hyperDMR
3	189872900	189873100	200	CG_hyperDMR
3	190406400	190406500	100	CG_hyperDMR
3	194778500	194778600	100	CG_hyperDMR
3	194908600	194908800	200	CG_hyperDMR
3	196252900	196253000	100	CG_hyperDMR
3	200439000	200439200	200	CG_hyperDMR
3	200502400	200502500	100	CG_hyperDMR
3	200798100	200798200	100	CG_hyperDMR
3	201379300	201379400	100	CG_hyperDMR
3	203141900	203142000	100	CG_hyperDMR
3	203396200	203396300	100	CG_hyperDMR
3	204282600	204282700	100	CG_hyperDMR
3	204994400	204994600	200	CG_hyperDMR
3	206190000	206190100	100	CG_hyperDMR
3	207427400	207427700	300	CG_hyperDMR
3	208656700	208656900	200	CG_hyperDMR
3	209976200	209976300	100	CG_hyperDMR
3	213325200	213325300	100	CG_hyperDMR
3	215646000	215646100	100	CG_hyperDMR
3	216274400	216274600	200	CG_hyperDMR
3	216579600	216579700	100	CG_hyperDMR
3	217283400	217283500	100	CG_hyperDMR
3	217472600	217472700	100	CG_hyperDMR
3	217483900	217484000	100	CG_hyperDMR
3	218486100	218486200	100	CG_hyperDMR
3	219366000	219366100	100	CG_hyperDMR
3	220164900	220165000	100	CG_hyperDMR
3	221811800	221812000	200	CG_hyperDMR
3	222411600	222411700	100	CG_hyperDMR
3	224357300	224357500	200	CG_hyperDMR
3	225047700	225047800	100	CG_hyperDMR
3	226695600	226695700	100	CG_hyperDMR
3	227098400	227098500	100	CG_hyperDMR
3	230731500	230731600	100	CG_hyperDMR
3	231180300	231180400	100	CG_hyperDMR
3	234717300	234717400	100	CG_hyperDMR
3	234982300	234982400	100	CG_hyperDMR
4	1715000	1715100	100	CG_hyperDMR
4	2789700	2789800	100	CG_hyperDMR
4	6625800	6625900	100	CG_hyperDMR
4	8965300	8965400	100	CG_hyperDMR
4	11130500	11130600	100	CG_hyperDMR
4	11717400	11717600	200	CG_hyperDMR
4	13044300	13044400	100	CG_hyperDMR
4	13052900	13053100	200	CG_hyperDMR
4	13224600	13224700	100	CG_hyperDMR
4	13492300	13492400	100	CG_hyperDMR
4	14018200	14018400	200	CG_hyperDMR
4	15614700	15614800	100	CG_hyperDMR
4	19988500	19988700	200	CG_hyperDMR
4	20620400	20620600	200	CG_hyperDMR
4	20924500	20924700	200	CG_hyperDMR
4	22644000	22644200	200	CG_hyperDMR
4	22660300	22660400	100	CG_hyperDMR
4	23369700	23369800	100	CG_hyperDMR
4	23909000	23909300	300	CG_hyperDMR
4	24653000	24653100	100	CG_hyperDMR
4	25174600	25174700	100	CG_hyperDMR
4	25423000	25423200	200	CG_hyperDMR
4	26954800	26955100	300	CG_hyperDMR
4	30670400	30670500	100	CG_hyperDMR
4	30757200	30757300	100	CG_hyperDMR
4	37188400	37188500	100	CG_hyperDMR
4	37279000	37279200	200	CG_hyperDMR
4	37940500	37940700	200	CG_hyperDMR
4	38576800	38577000	200	CG_hyperDMR
4	39037800	39037900	100	CG_hyperDMR
4	40004900	40005000	100	CG_hyperDMR
4	41322300	41322500	200	CG_hyperDMR
4	42350200	42350300	100	CG_hyperDMR
4	43233100	43233200	100	CG_hyperDMR
4	44185800	44185900	100	CG_hyperDMR
4	45455900	45456100	200	CG_hyperDMR
4	47629400	47629500	100	CG_hyperDMR
4	49277800	49278000	200	CG_hyperDMR
4	52253800	52253900	100	CG_hyperDMR
4	52872500	52872600	100	CG_hyperDMR
4	53902700	53902900	200	CG_hyperDMR
4	55135800	55136000	200	CG_hyperDMR
4	59345100	59345200	100	CG_hyperDMR
4	59702600	59702700	100	CG_hyperDMR
4	63438000	63438100	100	CG_hyperDMR
4	66346800	66346900	100	CG_hyperDMR
4	66557000	66557100	100	CG_hyperDMR
4	68738700	68738800	100	CG_hyperDMR
4	68930600	68930700	100	CG_hyperDMR
4	69564600	69564700	100	CG_hyperDMR
4	70371800	70371900	100	CG_hyperDMR
4	73363800	73363900	100	CG_hyperDMR
4	74883700	74883800	100	CG_hyperDMR
4	77173800	77173900	100	CG_hyperDMR
4	78783100	78783300	200	CG_hyperDMR
4	80287900	80288000	100	CG_hyperDMR
4	80474600	80474700	100	CG_hyperDMR
4	81234600	81234800	200	CG_hyperDMR
4	81389000	81389100	100	CG_hyperDMR
4	84514100	84514300	200	CG_hyperDMR
4	86075500	86075600	100	CG_hyperDMR
4	86392900	86393000	100	CG_hyperDMR
4	87874000	87874100	100	CG_hyperDMR
4	88508200	88508400	200	CG_hyperDMR
4	89476200	89476400	200	CG_hyperDMR
4	91046100	91046200	100	CG_hyperDMR
4	93320400	93320500	100	CG_hyperDMR
4	93864500	93864700	200	CG_hyperDMR
4	97582700	97582900	200	CG_hyperDMR
4	100301800	100301900	100	CG_hyperDMR
4	106555600	106555800	200	CG_hyperDMR
4	110789000	110789100	100	CG_hyperDMR
4	111691600	111691800	200	CG_hyperDMR
4	114521800	114522000	200	CG_hyperDMR
4	116136300	116136400	100	CG_hyperDMR
4	116689900	116690000	100	CG_hyperDMR
4	120912700	120912900	200	CG_hyperDMR
4	121768900	121769000	100	CG_hyperDMR
4	123436800	123436900	100	CG_hyperDMR
4	123679900	123680000	100	CG_hyperDMR
4	124305100	124305200	100	CG_hyperDMR
4	126484100	126484200	100	CG_hyperDMR
4	129184600	129184800	200	CG_hyperDMR
4	132302900	132303100	200	CG_hyperDMR
4	133927100	133927200	100	CG_hyperDMR
4	136798100	136798300	200	CG_hyperDMR
4	136954600	136954700	100	CG_hyperDMR
4	138226700	138226900	200	CG_hyperDMR
4	140653600	140653800	200	CG_hyperDMR
4	143530400	143530500	100	CG_hyperDMR
4	143531300	143531400	100	CG_hyperDMR
4	144240400	144240600	200	CG_hyperDMR
4	144458900	144459000	100	CG_hyperDMR
4	145584900	145585100	200	CG_hyperDMR
4	147095100	147095200	100	CG_hyperDMR
4	148976200	148976300	100	CG_hyperDMR
4	149323100	149323300	200	CG_hyperDMR
4	151063500	151063600	100	CG_hyperDMR
4	154057600	154057700	100	CG_hyperDMR
4	154313400	154313500	100	CG_hyperDMR
4	156173100	156173200	100	CG_hyperDMR
4	156493600	156493700	100	CG_hyperDMR
4	157911400	157911500	100	CG_hyperDMR
4	160571800	160571900	100	CG_hyperDMR
4	160987400	160987800	400	CG_hyperDMR
4	161216000	161216100	100	CG_hyperDMR
4	161293500	161293700	200	CG_hyperDMR
4	161758900	161759000	100	CG_hyperDMR
4	162880900	162881000	100	CG_hyperDMR
4	163595600	163595700	100	CG_hyperDMR
4	164678700	164678800	100	CG_hyperDMR
4	165960800	165961000	200	CG_hyperDMR
4	168950700	168950800	100	CG_hyperDMR
4	168957000	168957100	100	CG_hyperDMR
4	169984000	169984100	100	CG_hyperDMR
4	174109100	174109200	100	CG_hyperDMR
4	176652300	176652400	100	CG_hyperDMR
4	177836800	177836900	100	CG_hyperDMR
4	179837400	179837500	100	CG_hyperDMR
4	181116100	181116300	200	CG_hyperDMR
4	181298300	181298400	100	CG_hyperDMR
4	182594400	182594500	100	CG_hyperDMR
4	184376400	184376500	100	CG_hyperDMR
4	185645400	185645500	100	CG_hyperDMR
4	188031700	188031800	100	CG_hyperDMR
4	188391600	188391800	200	CG_hyperDMR
4	188403100	188403300	200	CG_hyperDMR
4	189869300	189869400	100	CG_hyperDMR
4	190814700	190814900	200	CG_hyperDMR
4	192326100	192326200	100	CG_hyperDMR
4	192421800	192421900	100	CG_hyperDMR
4	195250000	195250100	100	CG_hyperDMR
4	196600700	196600800	100	CG_hyperDMR
4	196672300	196672600	300	CG_hyperDMR
4	199503300	199503500	200	CG_hyperDMR
4	203103000	203103300	300	CG_hyperDMR
4	205375600	205375800	200	CG_hyperDMR
4	205519200	205519300	100	CG_hyperDMR
4	205808000	205808100	100	CG_hyperDMR
4	211317600	211317900	300	CG_hyperDMR
4	212907700	212907800	100	CG_hyperDMR
4	213327300	213327400	100	CG_hyperDMR
4	213351400	213351700	300	CG_hyperDMR
4	216840300	216840500	200	CG_hyperDMR
4	218332500	218332700	200	CG_hyperDMR
4	219370000	219370100	100	CG_hyperDMR
4	220059100	220059200	100	CG_hyperDMR
4	220770100	220770200	100	CG_hyperDMR
4	224262300	224262400	100	CG_hyperDMR
4	227480100	227480300	200	CG_hyperDMR
4	228897800	228898100	300	CG_hyperDMR
4	230957200	230957300	100	CG_hyperDMR
4	231840800	231841000	200	CG_hyperDMR
4	236504200	236504300	100	CG_hyperDMR
4	237153800	237153900	100	CG_hyperDMR
4	239659600	239659700	100	CG_hyperDMR
4	240122200	240122400	200	CG_hyperDMR
4	240303200	240303400	200	CG_hyperDMR
4	240710800	240710900	100	CG_hyperDMR
4	240807500	240807700	200	CG_hyperDMR
4	241979800	241979900	100	CG_hyperDMR
4	243039200	243039300	100	CG_hyperDMR
4	243801600	243801800	200	CG_hyperDMR
4	244140700	244140800	100	CG_hyperDMR
4	246551000	246551100	100	CG_hyperDMR
5	213300	213400	100	CG_hyperDMR
5	904700	904800	100	CG_hyperDMR
5	1091700	1091800	100	CG_hyperDMR
5	1367200	1367300	100	CG_hyperDMR
5	1853500	1853600	100	CG_hyperDMR
5	5310900	5311000	100	CG_hyperDMR
5	5646600	5646800	200	CG_hyperDMR
5	6102200	6102500	300	CG_hyperDMR
5	6110800	6110900	100	CG_hyperDMR
5	7144400	7144500	100	CG_hyperDMR
5	7274600	7274700	100	CG_hyperDMR
5	7396200	7396300	100	CG_hyperDMR
5	10218800	10218900	100	CG_hyperDMR
5	10263200	10263400	200	CG_hyperDMR
5	10550300	10550400	100	CG_hyperDMR
5	10553300	10553500	200	CG_hyperDMR
5	12323700	12323800	100	CG_hyperDMR
5	12392800	12392900	100	CG_hyperDMR
5	13571400	13571500	100	CG_hyperDMR
5	14037500	14037600	100	CG_hyperDMR
5	14836700	14836800	100	CG_hyperDMR
5	15436500	15436600	100	CG_hyperDMR
5	15602800	15603000	200	CG_hyperDMR
5	17514300	17514400	100	CG_hyperDMR
5	18921700	18921900	200	CG_hyperDMR
5	19312200	19312300	100	CG_hyperDMR
5	22939100	22939200	100	CG_hyperDMR
5	25846800	25846900	100	CG_hyperDMR
5	25908000	25908200	200	CG_hyperDMR
5	27851100	27851300	200	CG_hyperDMR
5	27905300	27905400	100	CG_hyperDMR
5	28897300	28897400	100	CG_hyperDMR
5	31117800	31117900	100	CG_hyperDMR
5	31426800	31426900	100	CG_hyperDMR
5	32419300	32419400	100	CG_hyperDMR
5	32988000	32988100	100	CG_hyperDMR
5	33652300	33652400	100	CG_hyperDMR
5	33834700	33834800	100	CG_hyperDMR
5	35151700	35151800	100	CG_hyperDMR
5	35494300	35494400	100	CG_hyperDMR
5	35785100	35785200	100	CG_hyperDMR
5	41649100	41649200	100	CG_hyperDMR
5	44481000	44481100	100	CG_hyperDMR
5	46522600	46522800	200	CG_hyperDMR
5	47710000	47710100	100	CG_hyperDMR
5	49524600	49524700	100	CG_hyperDMR
5	49732400	49732600	200	CG_hyperDMR
5	50146800	50146900	100	CG_hyperDMR
5	55042800	55043000	200	CG_hyperDMR
5	56105900	56106000	100	CG_hyperDMR
5	60269700	60269800	100	CG_hyperDMR
5	60541700	60541900	200	CG_hyperDMR
5	61078800	61078900	100	CG_hyperDMR
5	63995100	63995200	100	CG_hyperDMR
5	64997600	64997700	100	CG_hyperDMR
5	65876900	65877100	200	CG_hyperDMR
5	68116000	68116100	100	CG_hyperDMR
5	68754300	68754400	100	CG_hyperDMR
5	70118600	70118700	100	CG_hyperDMR
5	71081400	71081500	100	CG_hyperDMR
5	71706000	71706200	200	CG_hyperDMR
5	73447200	73447300	100	CG_hyperDMR
5	73784600	73784800	200	CG_hyperDMR
5	74267100	74267300	200	CG_hyperDMR
5	75306700	75307000	300	CG_hyperDMR
5	76525300	76525400	100	CG_hyperDMR
5	76525600	76525700	100	CG_hyperDMR
5	79404600	79404700	100	CG_hyperDMR
5	81945800	81945900	100	CG_hyperDMR
5	82881500	82881700	200	CG_hyperDMR
5	84022200	84022300	100	CG_hyperDMR
5	86121300	86121400	100	CG_hyperDMR
5	87018100	87018300	200	CG_hyperDMR
5	88429700	88429800	100	CG_hyperDMR
5	91044000	91044100	100	CG_hyperDMR
5	91336100	91336300	200	CG_hyperDMR
5	94715300	94715400	100	CG_hyperDMR
5	95027300	95027500	200	CG_hyperDMR
5	95943400	95943500	100	CG_hyperDMR
5	96791100	96791300	200	CG_hyperDMR
5	103266000	103266100	100	CG_hyperDMR
5	107725700	107725800	100	CG_hyperDMR
5	108879800	108879900	100	CG_hyperDMR
5	111089700	111089800	100	CG_hyperDMR
5	112319800	112319900	100	CG_hyperDMR
5	112861400	112861500	100	CG_hyperDMR
5	115463400	115463600	200	CG_hyperDMR
5	118157000	118157100	100	CG_hyperDMR
5	118166300	118166400	100	CG_hyperDMR
5	121331200	121331300	100	CG_hyperDMR
5	131132000	131132200	200	CG_hyperDMR
5	131597400	131597500	100	CG_hyperDMR
5	132048900	132049000	100	CG_hyperDMR
5	138106600	138106700	100	CG_hyperDMR
5	138176800	138177000	200	CG_hyperDMR
5	140963600	140963700	100	CG_hyperDMR
5	141195700	141195800	100	CG_hyperDMR
5	142716100	142716400	300	CG_hyperDMR
5	143100600	143100700	100	CG_hyperDMR
5	144134400	144134500	100	CG_hyperDMR
5	144296700	144296800	100	CG_hyperDMR
5	144973600	144973800	200	CG_hyperDMR
5	145372600	145372700	100	CG_hyperDMR
5	148535100	148535200	100	CG_hyperDMR
5	151890400	151890500	100	CG_hyperDMR
5	155087400	155087500	100	CG_hyperDMR
5	157017300	157017400	100	CG_hyperDMR
5	157733700	157733800	100	CG_hyperDMR
5	158403100	158403200	100	CG_hyperDMR
5	161313700	161313800	100	CG_hyperDMR
5	162237900	162238100	200	CG_hyperDMR
5	162594700	162594900	200	CG_hyperDMR
5	163582800	163582900	100	CG_hyperDMR
5	164377600	164377800	200	CG_hyperDMR
5	168834300	168834500	200	CG_hyperDMR
5	170431900	170432000	100	CG_hyperDMR
5	170833500	170833600	100	CG_hyperDMR
5	172847800	172848200	400	CG_hyperDMR
5	173905500	173905600	100	CG_hyperDMR
5	174715900	174716000	100	CG_hyperDMR
5	174864900	174865000	100	CG_hyperDMR
5	175351700	175351800	100	CG_hyperDMR
5	177388400	177388500	100	CG_hyperDMR
5	177812100	177812200	100	CG_hyperDMR
5	178398400	178398500	100	CG_hyperDMR
5	179285500	179285600	100	CG_hyperDMR
5	180337100	180337200	100	CG_hyperDMR
5	181887700	181887800	100	CG_hyperDMR
5	183025300	183025400	100	CG_hyperDMR
5	183114200	183114300	100	CG_hyperDMR
5	184436200	184436300	100	CG_hyperDMR
5	184566900	184567000	100	CG_hyperDMR
5	186390700	186390800	100	CG_hyperDMR
5	187190800	187190900	100	CG_hyperDMR
5	187348500	187348700	200	CG_hyperDMR
5	187801600	187801700	100	CG_hyperDMR
5	189048800	189049000	200	CG_hyperDMR
5	189588800	189588900	100	CG_hyperDMR
5	192052900	192053000	100	CG_hyperDMR
5	192452000	192452300	300	CG_hyperDMR
5	194005100	194005200	100	CG_hyperDMR
5	194112500	194112600	100	CG_hyperDMR
5	195580700	195580800	100	CG_hyperDMR
5	195767400	195767700	300	CG_hyperDMR
5	196847300	196847400	100	CG_hyperDMR
5	200257900	200258100	200	CG_hyperDMR
5	200860000	200860100	100	CG_hyperDMR
5	200868500	200868600	100	CG_hyperDMR
5	204808700	204808800	100	CG_hyperDMR
5	205295700	205295900	200	CG_hyperDMR
5	208511400	208511600	200	CG_hyperDMR
5	209182000	209182100	100	CG_hyperDMR
5	210312300	210312500	200	CG_hyperDMR
5	210946200	210946400	200	CG_hyperDMR
5	212243400	212243700	300	CG_hyperDMR
5	212585900	212586000	100	CG_hyperDMR
5	214360900	214361000	100	CG_hyperDMR
5	215627700	215627800	100	CG_hyperDMR
5	215688600	215688700	100	CG_hyperDMR
5	215724600	215724900	300	CG_hyperDMR
5	217573800	217573900	100	CG_hyperDMR
5	217638300	217638400	100	CG_hyperDMR
5	218724400	218724500	100	CG_hyperDMR
5	219443100	219443200	100	CG_hyperDMR
5	220819700	220819800	100	CG_hyperDMR
5	221816000	221816100	100	CG_hyperDMR
5	222481500	222481700	200	CG_hyperDMR
5	222545100	222545300	200	CG_hyperDMR
5	222941000	222941200	200	CG_hyperDMR
5	222957500	222957700	200	CG_hyperDMR
6	1531500	1531600	100	CG_hyperDMR
6	2115700	2115800	100	CG_hyperDMR
6	4039500	4039600	100	CG_hyperDMR
6	6610600	6610700	100	CG_hyperDMR
6	8794000	8794100	100	CG_hyperDMR
6	9105900	9106000	100	CG_hyperDMR
6	10950500	10950600	100	CG_hyperDMR
6	14535000	14535100	100	CG_hyperDMR
6	16574500	16574600	100	CG_hyperDMR
6	16652400	16652600	200	CG_hyperDMR
6	18465700	18465800	100	CG_hyperDMR
6	20286600	20286900	300	CG_hyperDMR
6	24763300	24763400	100	CG_hyperDMR
6	25391000	25391100	100	CG_hyperDMR
6	25817100	25817300	200	CG_hyperDMR
6	28511800	28512000	200	CG_hyperDMR
6	29777500	29777700	200	CG_hyperDMR
6	30281900	30282000	100	CG_hyperDMR
6	31074700	31074800	100	CG_hyperDMR
6	31573800	31574100	300	CG_hyperDMR
6	31731000	31731100	100	CG_hyperDMR
6	34378100	34378200	100	CG_hyperDMR
6	35591000	35591100	100	CG_hyperDMR
6	38687300	38687400	100	CG_hyperDMR
6	41235500	41235700	200	CG_hyperDMR
6	41916700	41916800	100	CG_hyperDMR
6	46128200	46128400	200	CG_hyperDMR
6	49557900	49558100	200	CG_hyperDMR
6	49805600	49805800	200	CG_hyperDMR
6	63239200	63239400	200	CG_hyperDMR
6	66562300	66562400	100	CG_hyperDMR
6	68207800	68207900	100	CG_hyperDMR
6	70604200	70604300	100	CG_hyperDMR
6	71144000	71144100	100	CG_hyperDMR
6	71477600	71477700	100	CG_hyperDMR
6	75124500	75124600	100	CG_hyperDMR
6	75790100	75790300	200	CG_hyperDMR
6	78983400	78983600	200	CG_hyperDMR
6	83695500	83695600	100	CG_hyperDMR
6	85625800	85626100	300	CG_hyperDMR
6	86378300	86378400	100	CG_hyperDMR
6	86655800	86655900	100	CG_hyperDMR
6	86901800	86901900	100	CG_hyperDMR
6	87707200	87707300	100	CG_hyperDMR
6	87959800	87959900	100	CG_hyperDMR
6	88047600	88047700	100	CG_hyperDMR
6	89187700	89187900	200	CG_hyperDMR
6	90200100	90200300	200	CG_hyperDMR
6	90596800	90596900	100	CG_hyperDMR
6	90597800	90597900	100	CG_hyperDMR
6	91405200	91405300	100	CG_hyperDMR
6	91859900	91860000	100	CG_hyperDMR
6	92451600	92451700	100	CG_hyperDMR
6	92906300	92906400	100	CG_hyperDMR
6	94693300	94693400	100	CG_hyperDMR
6	95105000	95105200	200	CG_hyperDMR
6	95948500	95948600	100	CG_hyperDMR
6	96304400	96304500	100	CG_hyperDMR
6	97243700	97243800	100	CG_hyperDMR
6	97860700	97860800	100	CG_hyperDMR
6	98097000	98097200	200	CG_hyperDMR
6	98138000	98138100	100	CG_hyperDMR
6	98211000	98211100	100	CG_hyperDMR
6	100786100	100786200	100	CG_hyperDMR
6	105553800	105553900	100	CG_hyperDMR
6	105835400	105835500	100	CG_hyperDMR
6	106383900	106384000	100	CG_hyperDMR
6	107396400	107396500	100	CG_hyperDMR
6	108399100	108399200	100	CG_hyperDMR
6	108576300	108576400	100	CG_hyperDMR
6	109290800	109291000	200	CG_hyperDMR
6	111973600	111973700	100	CG_hyperDMR
6	113156400	113156500	100	CG_hyperDMR
6	113607000	113607100	100	CG_hyperDMR
6	113657900	113658100	200	CG_hyperDMR
6	113980600	113980700	100	CG_hyperDMR
6	118908600	118908700	100	CG_hyperDMR
6	119441000	119441100	100	CG_hyperDMR
6	120547400	120547600	200	CG_hyperDMR
6	120743200	120743300	100	CG_hyperDMR
6	121102300	121102400	100	CG_hyperDMR
6	122021400	122021600	200	CG_hyperDMR
6	122137700	122137800	100	CG_hyperDMR
6	122498700	122498900	200	CG_hyperDMR
6	122506300	122506400	100	CG_hyperDMR
6	124815900	124816100	200	CG_hyperDMR
6	125123000	125123100	100	CG_hyperDMR
6	125156300	125156400	100	CG_hyperDMR
6	126614600	126614700	100	CG_hyperDMR
6	126792500	126792600	100	CG_hyperDMR
6	128359100	128359200	100	CG_hyperDMR
6	128836700	128836800	100	CG_hyperDMR
6	129475800	129475900	100	CG_hyperDMR
6	131683700	131683800	100	CG_hyperDMR
6	132675900	132676000	100	CG_hyperDMR
6	133526000	133526100	100	CG_hyperDMR
6	133845700	133845800	100	CG_hyperDMR
6	133970400	133970500	100	CG_hyperDMR
6	134440100	134440400	300	CG_hyperDMR
6	134537700	134537800	100	CG_hyperDMR
6	134864900	134865000	100	CG_hyperDMR
6	135016600	135016800	200	CG_hyperDMR
6	136121700	136121800	100	CG_hyperDMR
6	137548700	137548900	200	CG_hyperDMR
6	138605100	138605300	200	CG_hyperDMR
6	138935700	138935800	100	CG_hyperDMR
6	138950900	138951000	100	CG_hyperDMR
6	141833300	141833400	100	CG_hyperDMR
6	141834700	141834800	100	CG_hyperDMR
6	141966000	141966100	100	CG_hyperDMR
6	141992500	141992600	100	CG_hyperDMR
6	143224700	143224900	200	CG_hyperDMR
6	143225600	143225700	100	CG_hyperDMR
6	144587600	144587700	100	CG_hyperDMR
6	144697500	144697600	100	CG_hyperDMR
6	145101700	145101800	100	CG_hyperDMR
6	145170700	145170800	100	CG_hyperDMR
6	145515300	145515400	100	CG_hyperDMR
6	145909100	145909200	100	CG_hyperDMR
6	145943200	145943300	100	CG_hyperDMR
6	146629100	146629200	100	CG_hyperDMR
6	146634600	146634800	200	CG_hyperDMR
6	146853900	146854000	100	CG_hyperDMR
6	147121800	147121900	100	CG_hyperDMR
6	148622400	148622500	100	CG_hyperDMR
6	149396600	149396700	100	CG_hyperDMR
6	150871600	150871700	100	CG_hyperDMR
6	151815200	151815400	200	CG_hyperDMR
6	152130200	152130300	100	CG_hyperDMR
6	152240000	152240200	200	CG_hyperDMR
6	152554200	152554300	100	CG_hyperDMR
6	152957800	152958000	200	CG_hyperDMR
6	153403500	153403700	200	CG_hyperDMR
6	153771800	153771900	100	CG_hyperDMR
6	153811300	153811400	100	CG_hyperDMR
6	153897100	153897200	100	CG_hyperDMR
6	154619800	154619900	100	CG_hyperDMR
6	154787000	154787100	100	CG_hyperDMR
6	154789800	154789900	100	CG_hyperDMR
6	154876700	154876800	100	CG_hyperDMR
6	155018600	155018700	100	CG_hyperDMR
6	155267500	155267600	100	CG_hyperDMR
6	155324500	155324600	100	CG_hyperDMR
6	155688800	155688900	100	CG_hyperDMR
6	156006000	156006100	100	CG_hyperDMR
6	156377400	156377500	100	CG_hyperDMR
6	156871200	156871300	100	CG_hyperDMR
6	156988500	156988600	100	CG_hyperDMR
6	157260600	157260700	100	CG_hyperDMR
6	157951000	157951100	100	CG_hyperDMR
6	159073400	159073500	100	CG_hyperDMR
6	159146800	159147000	200	CG_hyperDMR
6	159486900	159487000	100	CG_hyperDMR
6	160696100	160696200	100	CG_hyperDMR
6	160919900	160920100	200	CG_hyperDMR
6	161052000	161052300	300	CG_hyperDMR
6	161449700	161449800	100	CG_hyperDMR
6	161514500	161514600	100	CG_hyperDMR
6	161990400	161990500	100	CG_hyperDMR
6	163082100	163082200	100	CG_hyperDMR
6	164430200	164430300	100	CG_hyperDMR
6	165213200	165213300	100	CG_hyperDMR
6	166149500	166149600	100	CG_hyperDMR
6	166312300	166312400	100	CG_hyperDMR
6	166687100	166687200	100	CG_hyperDMR
6	167440600	167440700	100	CG_hyperDMR
6	167794400	167794500	100	CG_hyperDMR
6	169309500	169309600	100	CG_hyperDMR
6	169501100	169501200	100	CG_hyperDMR
6	169781300	169781400	100	CG_hyperDMR
6	170104600	170104700	100	CG_hyperDMR
6	170788400	170788500	100	CG_hyperDMR
6	172285900	172286100	200	CG_hyperDMR
7	847000	847100	100	CG_hyperDMR
7	1027600	1027700	100	CG_hyperDMR
7	2896200	2896400	200	CG_hyperDMR
7	3652500	3652600	100	CG_hyperDMR
7	5389400	5389500	100	CG_hyperDMR
7	5741100	5741200	100	CG_hyperDMR
7	7989900	7990100	200	CG_hyperDMR
7	8301300	8301400	100	CG_hyperDMR
7	8984000	8984100	100	CG_hyperDMR
7	12718700	12718800	100	CG_hyperDMR
7	15538700	15538800	100	CG_hyperDMR
7	15546500	15546600	100	CG_hyperDMR
7	15907400	15907600	200	CG_hyperDMR
7	16022600	16022800	200	CG_hyperDMR
7	16266500	16266700	200	CG_hyperDMR
7	16314200	16314400	200	CG_hyperDMR
7	19768900	19769000	100	CG_hyperDMR
7	19899300	19899400	100	CG_hyperDMR
7	23653200	23653400	200	CG_hyperDMR
7	23712300	23712400	100	CG_hyperDMR
7	24440300	24440400	100	CG_hyperDMR
7	28397700	28397800	100	CG_hyperDMR
7	29412900	29413100	200	CG_hyperDMR
7	29917000	29917200	200	CG_hyperDMR
7	32576800	32577000	200	CG_hyperDMR
7	32634500	32634700	200	CG_hyperDMR
7	33214500	33214600	100	CG_hyperDMR
7	33982900	33983000	100	CG_hyperDMR
7	34634100	34634200	100	CG_hyperDMR
7	35072700	35072800	100	CG_hyperDMR
7	36311000	36311100	100	CG_hyperDMR
7	37303800	37303900	100	CG_hyperDMR
7	37423600	37423800	200	CG_hyperDMR
7	37598700	37598900	200	CG_hyperDMR
7	40687500	40687600	100	CG_hyperDMR
7	41793500	41793600	100	CG_hyperDMR
7	46357200	46357400	200	CG_hyperDMR
7	52556600	52556700	100	CG_hyperDMR
7	57598900	57599100	200	CG_hyperDMR
7	57812600	57812800	200	CG_hyperDMR
7	60399600	60399800	200	CG_hyperDMR
7	63694100	63694200	100	CG_hyperDMR
7	65430900	65431000	100	CG_hyperDMR
7	72010200	72010500	300	CG_hyperDMR
7	78662700	78662800	100	CG_hyperDMR
7	86771300	86771400	100	CG_hyperDMR
7	88924200	88924300	100	CG_hyperDMR
7	89341600	89341800	200	CG_hyperDMR
7	93018500	93018600	100	CG_hyperDMR
7	95902900	95903200	300	CG_hyperDMR
7	100992200	100992400	200	CG_hyperDMR
7	101377500	101377700	200	CG_hyperDMR
7	101684400	101684600	200	CG_hyperDMR
7	103532900	103533100	200	CG_hyperDMR
7	104741900	104742000	100	CG_hyperDMR
7	109032200	109032300	100	CG_hyperDMR
7	111604200	111604300	100	CG_hyperDMR
7	112557700	112557800	100	CG_hyperDMR
7	112902200	112902300	100	CG_hyperDMR
7	113325600	113325800	200	CG_hyperDMR
7	113461700	113461900	200	CG_hyperDMR
7	114142000	114142100	100	CG_hyperDMR
7	114644300	114644400	100	CG_hyperDMR
7	116106500	116106600	100	CG_hyperDMR
7	117365700	117365800	100	CG_hyperDMR
7	118375600	118375800	200	CG_hyperDMR
7	119854200	119854300	100	CG_hyperDMR
7	122583600	122583800	200	CG_hyperDMR
7	123751100	123751200	100	CG_hyperDMR
7	125282200	125282400	200	CG_hyperDMR
7	127399000	127399200	200	CG_hyperDMR
7	127570500	127570800	300	CG_hyperDMR
7	127683600	127683700	100	CG_hyperDMR
7	129054000	129054100	100	CG_hyperDMR
7	131821700	131821800	100	CG_hyperDMR
7	132497300	132497400	100	CG_hyperDMR
7	133780200	133780300	100	CG_hyperDMR
7	133805400	133805500	100	CG_hyperDMR
7	133912600	133912700	100	CG_hyperDMR
7	133930800	133930900	100	CG_hyperDMR
7	136013100	136013300	200	CG_hyperDMR
7	136984800	136984900	100	CG_hyperDMR
7	141003800	141004000	200	CG_hyperDMR
7	141199000	141199200	200	CG_hyperDMR
7	142300000	142300100	100	CG_hyperDMR
7	142500900	142501000	100	CG_hyperDMR
7	144629400	144629500	100	CG_hyperDMR
7	146457000	146457100	100	CG_hyperDMR
7	148575500	148575600	100	CG_hyperDMR
7	150647900	150648000	100	CG_hyperDMR
7	152409200	152409300	100	CG_hyperDMR
7	154425500	154425800	300	CG_hyperDMR
7	154948500	154948600	100	CG_hyperDMR
7	156353700	156353800	100	CG_hyperDMR
7	156871300	156871400	100	CG_hyperDMR
7	158176800	158176900	100	CG_hyperDMR
7	158809900	158810000	100	CG_hyperDMR
7	161124600	161124700	100	CG_hyperDMR
7	161797800	161797900	100	CG_hyperDMR
7	162532900	162533000	100	CG_hyperDMR
7	162945900	162946000	100	CG_hyperDMR
7	163136500	163136600	100	CG_hyperDMR
7	164518300	164518600	300	CG_hyperDMR
7	164653200	164653300	100	CG_hyperDMR
7	165941600	165941700	100	CG_hyperDMR
7	166568700	166568800	100	CG_hyperDMR
7	167727000	167727100	100	CG_hyperDMR
7	168432100	168432300	200	CG_hyperDMR
7	169505000	169505100	100	CG_hyperDMR
7	170166300	170166400	100	CG_hyperDMR
7	170451500	170451700	200	CG_hyperDMR
7	170983700	170983800	100	CG_hyperDMR
7	171014100	171014200	100	CG_hyperDMR
7	171078200	171078300	100	CG_hyperDMR
7	172576100	172576200	100	CG_hyperDMR
7	173181900	173182000	100	CG_hyperDMR
7	173504900	173505000	100	CG_hyperDMR
7	173615900	173616000	100	CG_hyperDMR
7	174718400	174718500	100	CG_hyperDMR
7	176170100	176170200	100	CG_hyperDMR
7	176615500	176615600	100	CG_hyperDMR
7	177203800	177204000	200	CG_hyperDMR
7	177732400	177732500	100	CG_hyperDMR
7	178212000	178212100	100	CG_hyperDMR
7	180065600	180065800	200	CG_hyperDMR
7	181207100	181207300	200	CG_hyperDMR
8	1299500	1299600	100	CG_hyperDMR
8	2831200	2831300	100	CG_hyperDMR
8	4980100	4980300	200	CG_hyperDMR
8	7796400	7796500	100	CG_hyperDMR
8	12034500	12034600	100	CG_hyperDMR
8	12482000	12482100	100	CG_hyperDMR
8	13399500	13399700	200	CG_hyperDMR
8	13528500	13528600	100	CG_hyperDMR
8	19841200	19841300	100	CG_hyperDMR
8	23297400	23297500	100	CG_hyperDMR
8	24116900	24117100	200	CG_hyperDMR
8	30170600	30170700	100	CG_hyperDMR
8	30795400	30795500	100	CG_hyperDMR
8	33865500	33865700	200	CG_hyperDMR
8	35464600	35464700	100	CG_hyperDMR
8	38826400	38826500	100	CG_hyperDMR
8	38877300	38877400	100	CG_hyperDMR
8	45486800	45487000	200	CG_hyperDMR
8	49735900	49736100	200	CG_hyperDMR
8	58549900	58550000	100	CG_hyperDMR
8	60040000	60040100	100	CG_hyperDMR
8	62230700	62230800	100	CG_hyperDMR
8	63062100	63062200	100	CG_hyperDMR
8	63278500	63278700	200	CG_hyperDMR
8	64594900	64595100	200	CG_hyperDMR
8	65467400	65467500	100	CG_hyperDMR
8	68251100	68251200	100	CG_hyperDMR
8	69305800	69305900	100	CG_hyperDMR
8	72166900	72167000	100	CG_hyperDMR
8	73812700	73812800	100	CG_hyperDMR
8	74126100	74126300	200	CG_hyperDMR
8	75183000	75183100	100	CG_hyperDMR
8	77296500	77296600	100	CG_hyperDMR
8	79485200	79485400	200	CG_hyperDMR
8	83142300	83142600	300	CG_hyperDMR
8	84831500	84831700	200	CG_hyperDMR
8	85947700	85947800	100	CG_hyperDMR
8	88300000	88300200	200	CG_hyperDMR
8	88856600	88856700	100	CG_hyperDMR
8	93022600	93022700	100	CG_hyperDMR
8	94012400	94012600	200	CG_hyperDMR
8	96075500	96075600	100	CG_hyperDMR
8	97417300	97417500	200	CG_hyperDMR
8	99215700	99215900	200	CG_hyperDMR
8	101113700	101113800	100	CG_hyperDMR
8	102812900	102813000	100	CG_hyperDMR
8	106219700	106219900	200	CG_hyperDMR
8	107190600	107190700	100	CG_hyperDMR
8	108895900	108896100	200	CG_hyperDMR
8	108951100	108951200	100	CG_hyperDMR
8	111900500	111900700	200	CG_hyperDMR
8	112431000	112431100	100	CG_hyperDMR
8	113107800	113107900	100	CG_hyperDMR
8	113895100	113895200	100	CG_hyperDMR
8	115424200	115424300	100	CG_hyperDMR
8	117342600	117342700	100	CG_hyperDMR
8	118402300	118402400	100	CG_hyperDMR
8	120779300	120779400	100	CG_hyperDMR
8	121971700	121971800	100	CG_hyperDMR
8	124977700	124977800	100	CG_hyperDMR
8	125242600	125242700	100	CG_hyperDMR
8	126383100	126383200	100	CG_hyperDMR
8	127372100	127372200	100	CG_hyperDMR
8	127390600	127390800	200	CG_hyperDMR
8	128109900	128110000	100	CG_hyperDMR
8	128930600	128930800	200	CG_hyperDMR
8	129637800	129637900	100	CG_hyperDMR
8	132494000	132494100	100	CG_hyperDMR
8	132894700	132894900	200	CG_hyperDMR
8	132970600	132970700	100	CG_hyperDMR
8	133534500	133534600	100	CG_hyperDMR
8	133821400	133821500	100	CG_hyperDMR
8	135054000	135054100	100	CG_hyperDMR
8	136986800	136987000	200	CG_hyperDMR
8	138317600	138317700	100	CG_hyperDMR
8	140381300	140381400	100	CG_hyperDMR
8	144814800	144815000	200	CG_hyperDMR
8	144902200	144902400	200	CG_hyperDMR
8	148606000	148606200	200	CG_hyperDMR
8	151454500	151454600	100	CG_hyperDMR
8	151516500	151516600	100	CG_hyperDMR
8	152421200	152421300	100	CG_hyperDMR
8	152582600	152582700	100	CG_hyperDMR
8	154452500	154452600	100	CG_hyperDMR
8	154617500	154617700	200	CG_hyperDMR
8	154965000	154965100	100	CG_hyperDMR
8	154995100	154995200	100	CG_hyperDMR
8	155296300	155296400	100	CG_hyperDMR
8	156210700	156211100	400	CG_hyperDMR
8	157698800	157698900	100	CG_hyperDMR
8	160808900	160809000	100	CG_hyperDMR
8	161300300	161300400	100	CG_hyperDMR
8	162019100	162019200	100	CG_hyperDMR
8	162646500	162646600	100	CG_hyperDMR
8	164283400	164283500	100	CG_hyperDMR
8	166333000	166333100	100	CG_hyperDMR
8	167194500	167194600	100	CG_hyperDMR
8	167374400	167374500	100	CG_hyperDMR
8	167855900	167856000	100	CG_hyperDMR
8	168955000	168955100	100	CG_hyperDMR
8	169810000	169810100	100	CG_hyperDMR
8	171112500	171112700	200	CG_hyperDMR
8	171774600	171774700	100	CG_hyperDMR
8	173267900	173268000	100	CG_hyperDMR
8	174780000	174780100	100	CG_hyperDMR
8	175345600	175345800	200	CG_hyperDMR
8	175422100	175422200	100	CG_hyperDMR
8	178055900	178056000	100	CG_hyperDMR
8	179526400	179526500	100	CG_hyperDMR
8	179769700	179769800	100	CG_hyperDMR
9	1119500	1119600	100	CG_hyperDMR
9	1354200	1354400	200	CG_hyperDMR
9	3830100	3830200	100	CG_hyperDMR
9	4769800	4769900	100	CG_hyperDMR
9	5981000	5981200	200	CG_hyperDMR
9	6992300	6992400	100	CG_hyperDMR
9	7884300	7884400	100	CG_hyperDMR
9	10545300	10545500	200	CG_hyperDMR
9	17234300	17234400	100	CG_hyperDMR
9	18166200	18166300	100	CG_hyperDMR
9	22096800	22097000	200	CG_hyperDMR
9	22953200	22953400	200	CG_hyperDMR
9	24602100	24602200	100	CG_hyperDMR
9	25258500	25258700	200	CG_hyperDMR
9	25805500	25805600	100	CG_hyperDMR
9	26720100	26720200	100	CG_hyperDMR
9	27702700	27702900	200	CG_hyperDMR
9	31987400	31987500	100	CG_hyperDMR
9	34082800	34083100	300	CG_hyperDMR
9	36361600	36361800	200	CG_hyperDMR
9	45752000	45752200	200	CG_hyperDMR
9	48435300	48435400	100	CG_hyperDMR
9	51171500	51171600	100	CG_hyperDMR
9	56056600	56056700	100	CG_hyperDMR
9	56281800	56282000	200	CG_hyperDMR
9	60080000	60080200	200	CG_hyperDMR
9	62841500	62841600	100	CG_hyperDMR
9	63606500	63606600	100	CG_hyperDMR
9	66930100	66930200	100	CG_hyperDMR
9	67471100	67471200	100	CG_hyperDMR
9	68216400	68216500	100	CG_hyperDMR
9	68955300	68955400	100	CG_hyperDMR
9	80616600	80616700	100	CG_hyperDMR
9	82944600	82944700	100	CG_hyperDMR
9	86876700	86876800	100	CG_hyperDMR
9	87110800	87110900	100	CG_hyperDMR
9	88235800	88236000	200	CG_hyperDMR
9	89368800	89368900	100	CG_hyperDMR
9	89546900	89547000	100	CG_hyperDMR
9	92072400	92072500	100	CG_hyperDMR
9	96084900	96085000	100	CG_hyperDMR
9	97649500	97649700	200	CG_hyperDMR
9	98642100	98642200	100	CG_hyperDMR
9	100471900	100472100	200	CG_hyperDMR
9	101066400	101066600	200	CG_hyperDMR
9	101175600	101175700	100	CG_hyperDMR
9	101389300	101389400	100	CG_hyperDMR
9	102294900	102295000	100	CG_hyperDMR
9	104955400	104955500	100	CG_hyperDMR
9	106482600	106482700	100	CG_hyperDMR
9	112429300	112429400	100	CG_hyperDMR
9	112611000	112611100	100	CG_hyperDMR
9	116544800	116544900	100	CG_hyperDMR
9	116712600	116712700	100	CG_hyperDMR
9	118441000	118441100	100	CG_hyperDMR
9	120012200	120012400	200	CG_hyperDMR
9	122643200	122643400	200	CG_hyperDMR
9	123183200	123183400	200	CG_hyperDMR
9	128761800	128761900	100	CG_hyperDMR
9	129532900	129533000	100	CG_hyperDMR
9	132767200	132767400	200	CG_hyperDMR
9	133114900	133115000	100	CG_hyperDMR
9	139631500	139631600	100	CG_hyperDMR
9	141295900	141296300	400	CG_hyperDMR
9	141904200	141904300	100	CG_hyperDMR
9	142003200	142003300	100	CG_hyperDMR
9	142477200	142477300	100	CG_hyperDMR
9	144078600	144078700	100	CG_hyperDMR
9	144330200	144330300	100	CG_hyperDMR
9	144616100	144616200	100	CG_hyperDMR
9	146840300	146840600	300	CG_hyperDMR
9	147608300	147608400	100	CG_hyperDMR
9	148724500	148724800	300	CG_hyperDMR
9	149906100	149906200	100	CG_hyperDMR
9	150195200	150195300	100	CG_hyperDMR
9	150277900	150278000	100	CG_hyperDMR
9	150518500	150518600	100	CG_hyperDMR
9	150818500	150818600	100	CG_hyperDMR
9	153124800	153124900	100	CG_hyperDMR
9	154431500	154431700	200	CG_hyperDMR
9	155292300	155292400	100	CG_hyperDMR
9	156357800	156357900	100	CG_hyperDMR
9	156573200	156573300	100	CG_hyperDMR
9	157738000	157738300	300	CG_hyperDMR
9	158582400	158582600	200	CG_hyperDMR
1	5542200	5542300	100	CG_hypoDMR
1	15619100	15619200	100	CG_hypoDMR
1	16706000	16706100	100	CG_hypoDMR
1	17153500	17153700	200	CG_hypoDMR
1	22744100	22744300	200	CG_hypoDMR
1	32896700	32896900	200	CG_hypoDMR
1	35453000	35453100	100	CG_hypoDMR
1	49320700	49320800	100	CG_hypoDMR
1	55554200	55554300	100	CG_hypoDMR
1	58386800	58386900	100	CG_hypoDMR
1	64504900	64505000	100	CG_hypoDMR
1	64574700	64574800	100	CG_hypoDMR
1	67820400	67820600	200	CG_hypoDMR
1	69601900	69602000	100	CG_hypoDMR
1	96010800	96010900	100	CG_hypoDMR
1	97808100	97808200	100	CG_hypoDMR
1	103751500	103751600	100	CG_hypoDMR
1	113077900	113078000	100	CG_hypoDMR
1	138002200	138002300	100	CG_hypoDMR
1	148218000	148218200	200	CG_hypoDMR
1	156391000	156391100	100	CG_hypoDMR
1	157242900	157243100	200	CG_hypoDMR
1	162701000	162701100	100	CG_hypoDMR
1	171641000	171641100	100	CG_hypoDMR
1	192138900	192139000	100	CG_hypoDMR
1	194288600	194288700	100	CG_hypoDMR
1	205180400	205180500	100	CG_hypoDMR
1	225687400	225687500	100	CG_hypoDMR
1	232571200	232571400	200	CG_hypoDMR
1	241753600	241753700	100	CG_hypoDMR
1	242062800	242063000	200	CG_hypoDMR
1	259412800	259412900	100	CG_hypoDMR
1	273613200	273613300	100	CG_hypoDMR
1	273753600	273753700	100	CG_hypoDMR
1	275016900	275017000	100	CG_hypoDMR
1	278826300	278826500	200	CG_hypoDMR
1	285067600	285067700	100	CG_hypoDMR
10	5385200	5385300	100	CG_hypoDMR
10	22872400	22872600	200	CG_hypoDMR
10	24998200	24998300	100	CG_hypoDMR
10	31258900	31259100	200	CG_hypoDMR
10	67159200	67159400	200	CG_hypoDMR
10	85897100	85897200	100	CG_hypoDMR
10	90889100	90889200	100	CG_hypoDMR
10	124173300	124173500	200	CG_hypoDMR
10	128534600	128534800	200	CG_hypoDMR
10	148859700	148859800	100	CG_hypoDMR
10	149758800	149758900	100	CG_hypoDMR
2	8501100	8501200	100	CG_hypoDMR
2	9072600	9072800	200	CG_hypoDMR
2	79957000	79957200	200	CG_hypoDMR
2	81988200	81988300	100	CG_hypoDMR
2	94178700	94178900	200	CG_hypoDMR
2	97984100	97984200	100	CG_hypoDMR
2	151374000	151374200	200	CG_hypoDMR
2	225893300	225893500	200	CG_hypoDMR
3	835400	835600	200	CG_hypoDMR
3	1773800	1773900	100	CG_hypoDMR
3	13010500	13010600	100	CG_hypoDMR
3	17715000	17715300	300	CG_hypoDMR
3	37661800	37661900	100	CG_hypoDMR
3	43277700	43277900	200	CG_hypoDMR
3	47295000	47295100	100	CG_hypoDMR
3	50259000	50259100	100	CG_hypoDMR
3	52076600	52076800	200	CG_hypoDMR
3	63999200	63999400	200	CG_hypoDMR
3	65889700	65889800	100	CG_hypoDMR
3	67297200	67297500	300	CG_hypoDMR
3	71214000	71214100	100	CG_hypoDMR
3	71299300	71299400	100	CG_hypoDMR
3	73793300	73793500	200	CG_hypoDMR
3	91201500	91201700	200	CG_hypoDMR
3	107563800	107563900	100	CG_hypoDMR
3	131591700	131591800	100	CG_hypoDMR
3	148104200	148104400	200	CG_hypoDMR
3	154320900	154321000	100	CG_hypoDMR
3	162586100	162586200	100	CG_hypoDMR
3	179357200	179357300	100	CG_hypoDMR
3	181351600	181351700	100	CG_hypoDMR
3	181693900	181694000	100	CG_hypoDMR
3	188677300	188677400	100	CG_hypoDMR
3	189082000	189082100	100	CG_hypoDMR
3	189636300	189636400	100	CG_hypoDMR
3	192284200	192284300	100	CG_hypoDMR
3	194540100	194540200	100	CG_hypoDMR
3	204585300	204585400	100	CG_hypoDMR
3	207164900	207165000	100	CG_hypoDMR
3	208704700	208704800	100	CG_hypoDMR
3	209238700	209239000	300	CG_hypoDMR
3	214536400	214536600	200	CG_hypoDMR
3	219041500	219041600	100	CG_hypoDMR
3	220728400	220728500	100	CG_hypoDMR
3	220819900	220820000	100	CG_hypoDMR
3	232898800	232899000	200	CG_hypoDMR
3	233628300	233628400	100	CG_hypoDMR
3	234444000	234444200	200	CG_hypoDMR
4	6014700	6014800	100	CG_hypoDMR
4	7711400	7711600	200	CG_hypoDMR
4	10453000	10453100	100	CG_hypoDMR
4	24888700	24888800	100	CG_hypoDMR
4	31734100	31734200	100	CG_hypoDMR
4	52964400	52964600	200	CG_hypoDMR
4	53449900	53450100	200	CG_hypoDMR
4	63437200	63437300	100	CG_hypoDMR
4	83690100	83690300	200	CG_hypoDMR
4	84991600	84991700	100	CG_hypoDMR
4	85586100	85586200	100	CG_hypoDMR
4	92619600	92619800	200	CG_hypoDMR
4	117255500	117255700	200	CG_hypoDMR
4	120362100	120362300	200	CG_hypoDMR
4	121465600	121465700	100	CG_hypoDMR
4	122824100	122824200	100	CG_hypoDMR
4	131812600	131812700	100	CG_hypoDMR
4	139344200	139344400	200	CG_hypoDMR
4	146124800	146124900	100	CG_hypoDMR
4	146608300	146608400	100	CG_hypoDMR
4	146617500	146617600	100	CG_hypoDMR
4	166625600	166625700	100	CG_hypoDMR
4	169217800	169217900	100	CG_hypoDMR
4	172931900	172932100	200	CG_hypoDMR
4	174263700	174264000	300	CG_hypoDMR
4	174304700	174304900	200	CG_hypoDMR
4	184206100	184206200	100	CG_hypoDMR
4	188362100	188362300	200	CG_hypoDMR
4	233139500	233139700	200	CG_hypoDMR
5	21131400	21131500	100	CG_hypoDMR
5	21804500	21804600	100	CG_hypoDMR
5	23163200	23163300	100	CG_hypoDMR
5	26945800	26945900	100	CG_hypoDMR
5	29043200	29043300	100	CG_hypoDMR
5	38049000	38049100	100	CG_hypoDMR
5	60205900	60206000	100	CG_hypoDMR
5	71533600	71533900	300	CG_hypoDMR
5	75804700	75804900	200	CG_hypoDMR
5	76617800	76617900	100	CG_hypoDMR
5	76961100	76961300	200	CG_hypoDMR
5	89457200	89457300	100	CG_hypoDMR
5	108244100	108244300	200	CG_hypoDMR
5	115209500	115209600	100	CG_hypoDMR
5	121877000	121877100	100	CG_hypoDMR
5	137779800	137779900	100	CG_hypoDMR
5	141693000	141693100	100	CG_hypoDMR
5	147408700	147408800	100	CG_hypoDMR
5	156639500	156639600	100	CG_hypoDMR
5	157726800	157726900	100	CG_hypoDMR
5	160520700	160520900	200	CG_hypoDMR
5	165998400	165998500	100	CG_hypoDMR
5	166189300	166189400	100	CG_hypoDMR
5	169956000	169956100	100	CG_hypoDMR
5	182705300	182705400	100	CG_hypoDMR
5	195287100	195287200	100	CG_hypoDMR
5	195754300	195754400	100	CG_hypoDMR
5	197306400	197306500	100	CG_hypoDMR
5	207059700	207059900	200	CG_hypoDMR
6	445500	445600	100	CG_hypoDMR
6	59576300	59576400	100	CG_hypoDMR
6	60140200	60140300	100	CG_hypoDMR
6	60145900	60146000	100	CG_hypoDMR
6	70355800	70355900	100	CG_hypoDMR
6	81823600	81823700	100	CG_hypoDMR
6	84112000	84112100	100	CG_hypoDMR
6	85357500	85357700	200	CG_hypoDMR
6	85987400	85987600	200	CG_hypoDMR
6	86269400	86269500	100	CG_hypoDMR
6	87038600	87038800	200	CG_hypoDMR
6	90469600	90469700	100	CG_hypoDMR
6	91406200	91406300	100	CG_hypoDMR
6	92308900	92309000	100	CG_hypoDMR
6	94238400	94238500	100	CG_hypoDMR
6	110671900	110672000	100	CG_hypoDMR
6	118896800	118896900	100	CG_hypoDMR
6	122551400	122551500	100	CG_hypoDMR
6	125612900	125613000	100	CG_hypoDMR
6	132258000	132258100	100	CG_hypoDMR
6	132312800	132312900	100	CG_hypoDMR
6	136605500	136605700	200	CG_hypoDMR
6	137538900	137539000	100	CG_hypoDMR
6	139774700	139774800	100	CG_hypoDMR
6	140469600	140469700	100	CG_hypoDMR
6	141422100	141422200	100	CG_hypoDMR
6	142666500	142666600	100	CG_hypoDMR
6	142971200	142971300	100	CG_hypoDMR
6	145020100	145020200	100	CG_hypoDMR
6	146630800	146630900	100	CG_hypoDMR
6	147844500	147844600	100	CG_hypoDMR
6	155607500	155607600	100	CG_hypoDMR
7	26006500	26006600	100	CG_hypoDMR
7	45503800	45504000	200	CG_hypoDMR
7	59646900	59647000	100	CG_hypoDMR
7	64684200	64684300	100	CG_hypoDMR
7	68909900	68910100	200	CG_hypoDMR
7	96189100	96189200	100	CG_hypoDMR
7	113911700	113911800	100	CG_hypoDMR
7	132859100	132859300	200	CG_hypoDMR
7	148572600	148572800	200	CG_hypoDMR
7	155301600	155301700	100	CG_hypoDMR
7	165889900	165890000	100	CG_hypoDMR
7	177459200	177459300	100	CG_hypoDMR
8	16886500	16886600	100	CG_hypoDMR
8	20555900	20556000	100	CG_hypoDMR
8	28616700	28616800	100	CG_hypoDMR
8	30795200	30795300	100	CG_hypoDMR
8	39337500	39337600	100	CG_hypoDMR
8	43591600	43591800	200	CG_hypoDMR
8	62081600	62081700	100	CG_hypoDMR
8	64103800	64103900	100	CG_hypoDMR
8	92770800	92771000	200	CG_hypoDMR
8	95177500	95177700	200	CG_hypoDMR
8	106550200	106550300	100	CG_hypoDMR
8	107983200	107983400	200	CG_hypoDMR
8	124520900	124521100	200	CG_hypoDMR
8	133951100	133951200	100	CG_hypoDMR
8	149219200	149219300	100	CG_hypoDMR
8	155846900	155847000	100	CG_hypoDMR
8	174045100	174045200	100	CG_hypoDMR
8	179062300	179062400	100	CG_hypoDMR
9	1892700	1892800	100	CG_hypoDMR
9	2187600	2187700	100	CG_hypoDMR
9	9700600	9700700	100	CG_hypoDMR
9	11712700	11712900	200	CG_hypoDMR
9	21678700	21678800	100	CG_hypoDMR
9	23830800	23831100	300	CG_hypoDMR
9	27865100	27865200	100	CG_hypoDMR
9	48558300	48558400	100	CG_hypoDMR
9	53509100	53509400	300	CG_hypoDMR
9	66618000	66618100	100	CG_hypoDMR
9	66850600	66850800	200	CG_hypoDMR
9	74591500	74591700	200	CG_hypoDMR
9	102349000	102349100	100	CG_hypoDMR
9	113096600	113096800	200	CG_hypoDMR
9	128097900	128098000	100	CG_hypoDMR
9	148349200	148349300	100	CG_hypoDMR
9	154007000	154007100	100	CG_hypoDMR
1	885000	885100	100	CHG_hyperDMR
1	1226900	1227000	100	CHG_hyperDMR
1	1459500	1459600	100	CHG_hyperDMR
1	4538600	4538700	100	CHG_hyperDMR
1	5900000	5900300	300	CHG_hyperDMR
1	6085700	6085800	100	CHG_hyperDMR
1	7002800	7002900	100	CHG_hyperDMR
1	7165800	7165900	100	CHG_hyperDMR
1	7275700	7275800	100	CHG_hyperDMR
1	7706500	7706700	200	CHG_hyperDMR
1	8095100	8095200	100	CHG_hyperDMR
1	10315800	10315900	100	CHG_hyperDMR
1	10333400	10333500	100	CHG_hyperDMR
1	10992200	10992300	100	CHG_hyperDMR
1	13913200	13913300	100	CHG_hyperDMR
1	14516100	14516200	100	CHG_hyperDMR
1	17768900	17769000	100	CHG_hyperDMR
1	17775000	17775100	100	CHG_hyperDMR
1	18150000	18150100	100	CHG_hyperDMR
1	18436700	18436800	100	CHG_hyperDMR
1	19890600	19890700	100	CHG_hyperDMR
1	20846000	20846100	100	CHG_hyperDMR
1	20997600	20997700	100	CHG_hyperDMR
1	21721600	21721700	100	CHG_hyperDMR
1	22642700	22642800	100	CHG_hyperDMR
1	22814400	22814600	200	CHG_hyperDMR
1	23262200	23262300	100	CHG_hyperDMR
1	24583400	24583500	100	CHG_hyperDMR
1	25066600	25066700	100	CHG_hyperDMR
1	26579500	26579700	200	CHG_hyperDMR
1	29048600	29048700	100	CHG_hyperDMR
1	30095100	30095300	200	CHG_hyperDMR
1	30126100	30126300	200	CHG_hyperDMR
1	30271800	30271900	100	CHG_hyperDMR
1	31024300	31024400	100	CHG_hyperDMR
1	31891100	31891200	100	CHG_hyperDMR
1	32019700	32019800	100	CHG_hyperDMR
1	33543600	33543700	100	CHG_hyperDMR
1	36057600	36057700	100	CHG_hyperDMR
1	36299600	36299700	100	CHG_hyperDMR
1	38682200	38682300	100	CHG_hyperDMR
1	38987700	38988000	300	CHG_hyperDMR
1	38991200	38991500	300	CHG_hyperDMR
1	38992000	38992100	100	CHG_hyperDMR
1	38992300	38993000	700	CHG_hyperDMR
1	39390900	39391000	100	CHG_hyperDMR
1	39432800	39432900	100	CHG_hyperDMR
1	41323900	41324000	100	CHG_hyperDMR
1	41955700	41955800	100	CHG_hyperDMR
1	42226500	42226700	200	CHG_hyperDMR
1	43369300	43369600	300	CHG_hyperDMR
1	46257500	46257600	100	CHG_hyperDMR
1	48928200	48928300	100	CHG_hyperDMR
1	49003800	49003900	100	CHG_hyperDMR
1	49766400	49766500	100	CHG_hyperDMR
1	51831400	51831500	100	CHG_hyperDMR
1	51878100	51878200	100	CHG_hyperDMR
1	53199500	53199600	100	CHG_hyperDMR
1	53338800	53338900	100	CHG_hyperDMR
1	54432200	54432300	100	CHG_hyperDMR
1	54697900	54698000	100	CHG_hyperDMR
1	55859900	55860000	100	CHG_hyperDMR
1	56325400	56325500	100	CHG_hyperDMR
1	56493100	56493200	100	CHG_hyperDMR
1	57821400	57821500	100	CHG_hyperDMR
1	58489600	58489800	200	CHG_hyperDMR
1	58680200	58680300	100	CHG_hyperDMR
1	60044700	60044800	100	CHG_hyperDMR
1	61276000	61276100	100	CHG_hyperDMR
1	62274100	62274200	100	CHG_hyperDMR
1	65032400	65032700	300	CHG_hyperDMR
1	65566900	65567000	100	CHG_hyperDMR
1	67305300	67305500	200	CHG_hyperDMR
1	68471400	68471500	100	CHG_hyperDMR
1	69003100	69003200	100	CHG_hyperDMR
1	69596000	69596100	100	CHG_hyperDMR
1	70339400	70339500	100	CHG_hyperDMR
1	76530600	76530700	100	CHG_hyperDMR
1	76900400	76900500	100	CHG_hyperDMR
1	77355100	77355200	100	CHG_hyperDMR
1	77418100	77418200	100	CHG_hyperDMR
1	77456400	77456600	200	CHG_hyperDMR
1	77741800	77741900	100	CHG_hyperDMR
1	79125200	79125300	100	CHG_hyperDMR
1	79758100	79758200	100	CHG_hyperDMR
1	81167700	81167800	100	CHG_hyperDMR
1	81688700	81688800	100	CHG_hyperDMR
1	81963300	81963400	100	CHG_hyperDMR
1	82846300	82846400	100	CHG_hyperDMR
1	83005600	83005700	100	CHG_hyperDMR
1	84527300	84527400	100	CHG_hyperDMR
1	85476700	85476800	100	CHG_hyperDMR
1	85694000	85694200	200	CHG_hyperDMR
1	86060700	86060800	100	CHG_hyperDMR
1	89217600	89217700	100	CHG_hyperDMR
1	89331000	89331100	100	CHG_hyperDMR
1	89553800	89553900	100	CHG_hyperDMR
1	89914300	89914400	100	CHG_hyperDMR
1	91989700	91989800	100	CHG_hyperDMR
1	92930100	92930200	100	CHG_hyperDMR
1	93042300	93042400	100	CHG_hyperDMR
1	93308200	93308300	100	CHG_hyperDMR
1	93358000	93358100	100	CHG_hyperDMR
1	93888300	93888400	100	CHG_hyperDMR
1	94598500	94598600	100	CHG_hyperDMR
1	94853400	94853500	100	CHG_hyperDMR
1	94875300	94875400	100	CHG_hyperDMR
1	95684900	95685000	100	CHG_hyperDMR
1	95772400	95772500	100	CHG_hyperDMR
1	96041000	96041100	100	CHG_hyperDMR
1	96333400	96333500	100	CHG_hyperDMR
1	96513100	96513200	100	CHG_hyperDMR
1	98049100	98049200	100	CHG_hyperDMR
1	98295600	98295700	100	CHG_hyperDMR
1	98536500	98536600	100	CHG_hyperDMR
1	100901000	100901100	100	CHG_hyperDMR
1	101018200	101018300	100	CHG_hyperDMR
1	102134400	102134500	100	CHG_hyperDMR
1	104856600	104856700	100	CHG_hyperDMR
1	105169600	105169700	100	CHG_hyperDMR
1	106636500	106636600	100	CHG_hyperDMR
1	107661500	107661600	100	CHG_hyperDMR
1	108590400	108590500	100	CHG_hyperDMR
1	110571900	110572000	100	CHG_hyperDMR
1	114586100	114586200	100	CHG_hyperDMR
1	116380700	116380900	200	CHG_hyperDMR
1	117427700	117427800	100	CHG_hyperDMR
1	117997000	117997200	200	CHG_hyperDMR
1	118512100	118512200	100	CHG_hyperDMR
1	119137400	119137500	100	CHG_hyperDMR
1	120564700	120564800	100	CHG_hyperDMR
1	120939200	120939300	100	CHG_hyperDMR
1	122097500	122097600	100	CHG_hyperDMR
1	122483200	122483300	100	CHG_hyperDMR
1	123122200	123122300	100	CHG_hyperDMR
1	125613300	125613500	200	CHG_hyperDMR
1	130150200	130150500	300	CHG_hyperDMR
1	131205800	131205900	100	CHG_hyperDMR
1	132530500	132530600	100	CHG_hyperDMR
1	132840000	132840200	200	CHG_hyperDMR
1	134948700	134948800	100	CHG_hyperDMR
1	137921100	137921200	100	CHG_hyperDMR
1	138747700	138747800	100	CHG_hyperDMR
1	139218300	139218400	100	CHG_hyperDMR
1	139726900	139727000	100	CHG_hyperDMR
1	139987800	139987900	100	CHG_hyperDMR
1	140691600	140691800	200	CHG_hyperDMR
1	142035700	142035800	100	CHG_hyperDMR
1	142719100	142719300	200	CHG_hyperDMR
1	142962800	142962900	100	CHG_hyperDMR
1	145274600	145274700	100	CHG_hyperDMR
1	145564400	145564500	100	CHG_hyperDMR
1	145678000	145678200	200	CHG_hyperDMR
1	146720300	146720400	100	CHG_hyperDMR
1	147277500	147277600	100	CHG_hyperDMR
1	152807100	152807200	100	CHG_hyperDMR
1	152841800	152841900	100	CHG_hyperDMR
1	153159300	153159400	100	CHG_hyperDMR
1	153587500	153587600	100	CHG_hyperDMR
1	153848900	153849000	100	CHG_hyperDMR
1	156030000	156030100	100	CHG_hyperDMR
1	156433600	156433700	100	CHG_hyperDMR
1	158054500	158054600	100	CHG_hyperDMR
1	159461200	159461300	100	CHG_hyperDMR
1	160376100	160376200	100	CHG_hyperDMR
1	162013100	162013200	100	CHG_hyperDMR
1	162256400	162256500	100	CHG_hyperDMR
1	162823900	162824000	100	CHG_hyperDMR
1	163202500	163202600	100	CHG_hyperDMR
1	165203300	165203400	100	CHG_hyperDMR
1	166017100	166017200	100	CHG_hyperDMR
1	166200100	166200200	100	CHG_hyperDMR
1	167467000	167467100	100	CHG_hyperDMR
1	168685700	168685900	200	CHG_hyperDMR
1	168755000	168755100	100	CHG_hyperDMR
1	169678600	169678800	200	CHG_hyperDMR
1	171588800	171588900	100	CHG_hyperDMR
1	174807400	174807500	100	CHG_hyperDMR
1	177389000	177389100	100	CHG_hyperDMR
1	179542300	179542500	200	CHG_hyperDMR
1	180817600	180817700	100	CHG_hyperDMR
1	181342400	181342500	100	CHG_hyperDMR
1	185047100	185047200	100	CHG_hyperDMR
1	185789200	185789300	100	CHG_hyperDMR
1	186431900	186432000	100	CHG_hyperDMR
1	187961800	187961900	100	CHG_hyperDMR
1	188682200	188682300	100	CHG_hyperDMR
1	189533100	189533300	200	CHG_hyperDMR
1	190309200	190309300	100	CHG_hyperDMR
1	191390100	191390200	100	CHG_hyperDMR
1	191865200	191865300	100	CHG_hyperDMR
1	194256700	194256800	100	CHG_hyperDMR
1	195769400	195769500	100	CHG_hyperDMR
1	196064200	196064300	100	CHG_hyperDMR
1	197105200	197105300	100	CHG_hyperDMR
1	199802400	199802500	100	CHG_hyperDMR
1	200157000	200157100	100	CHG_hyperDMR
1	200468700	200468800	100	CHG_hyperDMR
1	202447700	202447800	100	CHG_hyperDMR
1	202723100	202723200	100	CHG_hyperDMR
1	202898100	202898200	100	CHG_hyperDMR
1	205621300	205621400	100	CHG_hyperDMR
1	207615600	207615800	200	CHG_hyperDMR
1	210488000	210488200	200	CHG_hyperDMR
1	211003100	211003300	200	CHG_hyperDMR
1	211047000	211047200	200	CHG_hyperDMR
1	215760700	215760800	100	CHG_hyperDMR
1	217027500	217027600	100	CHG_hyperDMR
1	217029200	217029300	100	CHG_hyperDMR
1	217252500	217252600	100	CHG_hyperDMR
1	217514600	217514700	100	CHG_hyperDMR
1	219322300	219322400	100	CHG_hyperDMR
1	220319500	220319600	100	CHG_hyperDMR
1	222100600	222100700	100	CHG_hyperDMR
1	222721600	222721700	100	CHG_hyperDMR
1	222739200	222739400	200	CHG_hyperDMR
1	223580200	223580400	200	CHG_hyperDMR
1	224940000	224940100	100	CHG_hyperDMR
1	225508700	225508800	100	CHG_hyperDMR
1	225567000	225567100	100	CHG_hyperDMR
1	225949100	225949300	200	CHG_hyperDMR
1	225979600	225979700	100	CHG_hyperDMR
1	226504500	226504600	100	CHG_hyperDMR
1	229845800	229845900	100	CHG_hyperDMR
1	230906800	230906900	100	CHG_hyperDMR
1	231396200	231396300	100	CHG_hyperDMR
1	231636300	231636600	300	CHG_hyperDMR
1	231722900	231723000	100	CHG_hyperDMR
1	232180200	232180300	100	CHG_hyperDMR
1	232519800	232519900	100	CHG_hyperDMR
1	233035700	233035800	100	CHG_hyperDMR
1	238719000	238719100	100	CHG_hyperDMR
1	243119700	243119800	100	CHG_hyperDMR
1	243127000	243127100	100	CHG_hyperDMR
1	243467000	243467200	200	CHG_hyperDMR
1	244700900	244701100	200	CHG_hyperDMR
1	245826600	245826700	100	CHG_hyperDMR
1	246729100	246729200	100	CHG_hyperDMR
1	247058500	247058700	200	CHG_hyperDMR
1	247462200	247462300	100	CHG_hyperDMR
1	253363600	253363700	100	CHG_hyperDMR
1	253699100	253699200	100	CHG_hyperDMR
1	253821500	253821600	100	CHG_hyperDMR
1	257370400	257370500	100	CHG_hyperDMR
1	258359000	258359100	100	CHG_hyperDMR
1	258884900	258885000	100	CHG_hyperDMR
1	260239700	260239800	100	CHG_hyperDMR
1	263327500	263327700	200	CHG_hyperDMR
1	264411600	264411700	100	CHG_hyperDMR
1	265675700	265675800	100	CHG_hyperDMR
1	266845300	266845500	200	CHG_hyperDMR
1	269800700	269800900	200	CHG_hyperDMR
1	271578700	271578800	100	CHG_hyperDMR
1	276724300	276724400	100	CHG_hyperDMR
1	277641300	277641400	100	CHG_hyperDMR
1	279902200	279902300	100	CHG_hyperDMR
1	281352200	281352400	200	CHG_hyperDMR
1	281861500	281861600	100	CHG_hyperDMR
1	283016700	283016800	100	CHG_hyperDMR
1	284637300	284637500	200	CHG_hyperDMR
1	284764200	284764300	100	CHG_hyperDMR
1	285482800	285482900	100	CHG_hyperDMR
1	285634400	285634500	100	CHG_hyperDMR
1	289109400	289109500	100	CHG_hyperDMR
1	290456600	290456700	100	CHG_hyperDMR
1	293762900	293763000	100	CHG_hyperDMR
1	294080100	294080200	100	CHG_hyperDMR
1	294379600	294379700	100	CHG_hyperDMR
1	294513100	294513200	100	CHG_hyperDMR
1	297344700	297344800	100	CHG_hyperDMR
1	298321700	298321800	100	CHG_hyperDMR
1	299775100	299775200	100	CHG_hyperDMR
1	300668900	300669000	100	CHG_hyperDMR
1	302593000	302593200	200	CHG_hyperDMR
1	303057900	303058000	100	CHG_hyperDMR
1	303168400	303168500	100	CHG_hyperDMR
1	303658600	303659000	400	CHG_hyperDMR
1	304857400	304857500	100	CHG_hyperDMR
1	305450600	305450700	100	CHG_hyperDMR
1	306085000	306085100	100	CHG_hyperDMR
1	306288500	306288700	200	CHG_hyperDMR
10	2528900	2529000	100	CHG_hyperDMR
10	3633700	3633900	200	CHG_hyperDMR
10	6533500	6533600	100	CHG_hyperDMR
10	7806700	7806800	100	CHG_hyperDMR
10	8026300	8026400	100	CHG_hyperDMR
10	8150100	8150300	200	CHG_hyperDMR
10	9104800	9104900	100	CHG_hyperDMR
10	9790800	9790900	100	CHG_hyperDMR
10	9951400	9951500	100	CHG_hyperDMR
10	10648400	10648500	100	CHG_hyperDMR
10	12189200	12189300	100	CHG_hyperDMR
10	12483600	12483700	100	CHG_hyperDMR
10	13711100	13711200	100	CHG_hyperDMR
10	13805300	13805400	100	CHG_hyperDMR
10	14975300	14975500	200	CHG_hyperDMR
10	15047900	15048000	100	CHG_hyperDMR
10	17059900	17060000	100	CHG_hyperDMR
10	19543300	19543500	200	CHG_hyperDMR
10	20655200	20655300	100	CHG_hyperDMR
10	21209900	21210000	100	CHG_hyperDMR
10	22395500	22395600	100	CHG_hyperDMR
10	22487100	22487200	100	CHG_hyperDMR
10	23109500	23109600	100	CHG_hyperDMR
10	25772600	25772700	100	CHG_hyperDMR
10	26181000	26181100	100	CHG_hyperDMR
10	26911500	26911600	100	CHG_hyperDMR
10	28215800	28215900	100	CHG_hyperDMR
10	29910400	29910500	100	CHG_hyperDMR
10	30084600	30084700	100	CHG_hyperDMR
10	30602200	30602300	100	CHG_hyperDMR
10	31121100	31121200	100	CHG_hyperDMR
10	32016800	32017000	200	CHG_hyperDMR
10	32346800	32346900	100	CHG_hyperDMR
10	32348700	32348800	100	CHG_hyperDMR
10	32453600	32453700	100	CHG_hyperDMR
10	33700800	33700900	100	CHG_hyperDMR
10	34653700	34653800	100	CHG_hyperDMR
10	35876900	35877000	100	CHG_hyperDMR
10	36331100	36331200	100	CHG_hyperDMR
10	37093700	37093800	100	CHG_hyperDMR
10	37134600	37134800	200	CHG_hyperDMR
10	39715200	39715300	100	CHG_hyperDMR
10	39715700	39715900	200	CHG_hyperDMR
10	40982800	40983100	300	CHG_hyperDMR
10	41000200	41000300	100	CHG_hyperDMR
10	41562000	41562100	100	CHG_hyperDMR
10	41672300	41672500	200	CHG_hyperDMR
10	43680000	43680100	100	CHG_hyperDMR
10	44347300	44347500	200	CHG_hyperDMR
10	44698600	44698700	100	CHG_hyperDMR
10	46017500	46017600	100	CHG_hyperDMR
10	50624100	50624200	100	CHG_hyperDMR
10	55471400	55471600	200	CHG_hyperDMR
10	55786900	55787000	100	CHG_hyperDMR
10	57070200	57070300	100	CHG_hyperDMR
10	58671100	58671200	100	CHG_hyperDMR
10	59341700	59341800	100	CHG_hyperDMR
10	64053200	64053300	100	CHG_hyperDMR
10	64815000	64815100	100	CHG_hyperDMR
10	65568700	65568800	100	CHG_hyperDMR
10	66049600	66049700	100	CHG_hyperDMR
10	66580400	66580500	100	CHG_hyperDMR
10	67809200	67809300	100	CHG_hyperDMR
10	68348900	68349000	100	CHG_hyperDMR
10	68551100	68551200	100	CHG_hyperDMR
10	69949600	69949700	100	CHG_hyperDMR
10	71356200	71356300	100	CHG_hyperDMR
10	74558400	74558500	100	CHG_hyperDMR
10	75856600	75856800	200	CHG_hyperDMR
10	77111300	77111400	100	CHG_hyperDMR
10	77349300	77349400	100	CHG_hyperDMR
10	77963900	77964000	100	CHG_hyperDMR
10	79018000	79018100	100	CHG_hyperDMR
10	79606400	79606500	100	CHG_hyperDMR
10	80554700	80554800	100	CHG_hyperDMR
10	84649500	84649600	100	CHG_hyperDMR
10	84882300	84882500	200	CHG_hyperDMR
10	85375200	85375300	100	CHG_hyperDMR
10	86576600	86576700	100	CHG_hyperDMR
10	87911400	87911600	200	CHG_hyperDMR
10	87961300	87961500	200	CHG_hyperDMR
10	88782500	88782600	100	CHG_hyperDMR
10	88958800	88958900	100	CHG_hyperDMR
10	89435500	89435600	100	CHG_hyperDMR
10	90073000	90073100	100	CHG_hyperDMR
10	90347400	90347500	100	CHG_hyperDMR
10	90818700	90818800	100	CHG_hyperDMR
10	91322100	91322600	500	CHG_hyperDMR
10	92880500	92880600	100	CHG_hyperDMR
10	93127900	93128100	200	CHG_hyperDMR
10	93951300	93951400	100	CHG_hyperDMR
10	94653000	94653100	100	CHG_hyperDMR
10	95397500	95397600	100	CHG_hyperDMR
10	97487100	97487200	100	CHG_hyperDMR
10	98173500	98173600	100	CHG_hyperDMR
10	98485700	98485800	100	CHG_hyperDMR
10	98487300	98487400	100	CHG_hyperDMR
10	98787700	98787800	100	CHG_hyperDMR
10	100236300	100236500	200	CHG_hyperDMR
10	102014000	102014300	300	CHG_hyperDMR
10	103379400	103379500	100	CHG_hyperDMR
10	103858900	103859000	100	CHG_hyperDMR
10	104225200	104225300	100	CHG_hyperDMR
10	106278200	106278400	200	CHG_hyperDMR
10	109767200	109767300	100	CHG_hyperDMR
10	112769400	112769500	100	CHG_hyperDMR
10	113880800	113880900	100	CHG_hyperDMR
10	115552300	115552400	100	CHG_hyperDMR
10	115625100	115625400	300	CHG_hyperDMR
10	117747100	117747200	100	CHG_hyperDMR
10	119384200	119384300	100	CHG_hyperDMR
10	119597400	119597500	100	CHG_hyperDMR
10	121017600	121017700	100	CHG_hyperDMR
10	121082000	121082100	100	CHG_hyperDMR
10	121814100	121814200	100	CHG_hyperDMR
10	121844100	121844200	100	CHG_hyperDMR
10	122163600	122163700	100	CHG_hyperDMR
10	122392900	122393000	100	CHG_hyperDMR
10	123033200	123033300	100	CHG_hyperDMR
10	124029400	124029500	100	CHG_hyperDMR
10	125454400	125454500	100	CHG_hyperDMR
10	127352900	127353000	100	CHG_hyperDMR
10	127367600	127367700	100	CHG_hyperDMR
10	128088500	128088600	100	CHG_hyperDMR
10	128978800	128978900	100	CHG_hyperDMR
10	129694800	129695000	200	CHG_hyperDMR
10	129940100	129940200	100	CHG_hyperDMR
10	130657400	130657500	100	CHG_hyperDMR
10	133227000	133227100	100	CHG_hyperDMR
10	133891200	133891300	100	CHG_hyperDMR
10	134566100	134566300	200	CHG_hyperDMR
10	135098400	135098500	100	CHG_hyperDMR
10	135408000	135408100	100	CHG_hyperDMR
10	136314000	136314200	200	CHG_hyperDMR
10	137723500	137723600	100	CHG_hyperDMR
10	138567700	138567800	100	CHG_hyperDMR
10	139194100	139194300	200	CHG_hyperDMR
10	139194600	139194900	300	CHG_hyperDMR
10	140156900	140157000	100	CHG_hyperDMR
[truncated: 5,201 more rows]

## Sheet: zmros1b_embryo
Chr	Start	End	Size	Type
1	277200	277300	100	CG_hyperDMR
1	2935600	2935800	200	CG_hyperDMR
1	3454800	3455100	300	CG_hyperDMR
1	3533800	3533900	100	CG_hyperDMR
1	3645800	3645900	100	CG_hyperDMR
1	6787400	6787500	100	CG_hyperDMR
1	7034200	7034300	100	CG_hyperDMR
1	7703800	7703900	100	CG_hyperDMR
1	7974500	7974800	300	CG_hyperDMR
1	9369800	9369900	100	CG_hyperDMR
1	10321600	10322300	700	CG_hyperDMR
1	11408100	11408200	100	CG_hyperDMR
1	11408600	11408700	100	CG_hyperDMR
1	11592000	11592100	100	CG_hyperDMR
1	11637200	11637300	100	CG_hyperDMR
1	11670200	11670500	300	CG_hyperDMR
1	11715200	11715700	500	CG_hyperDMR
1	12136200	12136400	200	CG_hyperDMR
1	13182400	13182500	100	CG_hyperDMR
1	13622100	13622200	100	CG_hyperDMR
1	14213400	14213600	200	CG_hyperDMR
1	14584100	14584200	100	CG_hyperDMR
1	14857600	14857700	100	CG_hyperDMR
1	15576500	15576600	100	CG_hyperDMR
1	18382400	18382500	100	CG_hyperDMR
1	19224100	19224200	100	CG_hyperDMR
1	19294200	19294300	100	CG_hyperDMR
1	19321500	19321600	100	CG_hyperDMR
1	19667200	19667300	100	CG_hyperDMR
1	20353100	20353400	300	CG_hyperDMR
1	20481500	20481600	100	CG_hyperDMR
1	22008700	22008800	100	CG_hyperDMR
1	23086600	23086800	200	CG_hyperDMR
1	23615300	23615400	100	CG_hyperDMR
1	23699500	23700000	500	CG_hyperDMR
1	23734300	23734400	100	CG_hyperDMR
1	24000500	24000700	200	CG_hyperDMR
1	24875400	24875500	100	CG_hyperDMR
1	25158200	25158300	100	CG_hyperDMR
1	25283600	25283700	100	CG_hyperDMR
1	25928000	25928100	100	CG_hyperDMR
1	25932500	25932700	200	CG_hyperDMR
1	28060000	28060200	200	CG_hyperDMR
1	28637900	28638200	300	CG_hyperDMR
1	29789300	29789400	100	CG_hyperDMR
1	30837700	30837800	100	CG_hyperDMR
1	31024300	31024400	100	CG_hyperDMR
1	31744600	31744700	100	CG_hyperDMR
1	32592100	32592200	100	CG_hyperDMR
1	32617600	32617700	100	CG_hyperDMR
1	32896400	32896600	200	CG_hyperDMR
1	34709600	34709700	100	CG_hyperDMR
1	34851700	34851800	100	CG_hyperDMR
1	35959200	35959300	100	CG_hyperDMR
1	36923900	36924100	200	CG_hyperDMR
1	36970800	36971000	200	CG_hyperDMR
1	36975800	36976000	200	CG_hyperDMR
1	42001900	42002100	200	CG_hyperDMR
1	42398600	42398800	200	CG_hyperDMR
1	42421500	42421700	200	CG_hyperDMR
1	43331700	43331800	100	CG_hyperDMR
1	44366200	44366300	100	CG_hyperDMR
1	44382800	44382900	100	CG_hyperDMR
1	45394600	45394700	100	CG_hyperDMR
1	45595200	45595500	300	CG_hyperDMR
1	46186100	46186200	100	CG_hyperDMR
1	47220300	47220400	100	CG_hyperDMR
1	47883800	47884000	200	CG_hyperDMR
1	48122700	48122800	100	CG_hyperDMR
1	48227100	48227200	100	CG_hyperDMR
1	48634000	48634100	100	CG_hyperDMR
1	48804600	48804700	100	CG_hyperDMR
1	49003700	49003900	200	CG_hyperDMR
1	49777300	49777400	100	CG_hyperDMR
1	49814100	49814300	200	CG_hyperDMR
1	50162400	50162700	300	CG_hyperDMR
1	50720500	50720800	300	CG_hyperDMR
1	50786400	50786500	100	CG_hyperDMR
1	51443400	51443500	100	CG_hyperDMR
1	51528300	51528500	200	CG_hyperDMR
1	51731100	51731200	100	CG_hyperDMR
1	51844300	51844600	300	CG_hyperDMR
1	53396700	53396800	100	CG_hyperDMR
1	53463700	53463800	100	CG_hyperDMR
1	53688800	53688900	100	CG_hyperDMR
1	54760300	54760400	100	CG_hyperDMR
1	54930800	54930900	100	CG_hyperDMR
1	55182500	55182600	100	CG_hyperDMR
1	56998100	56998200	100	CG_hyperDMR
1	57335100	57335200	100	CG_hyperDMR
1	57829300	57829400	100	CG_hyperDMR
1	58946700	58946800	100	CG_hyperDMR
1	63156000	63156100	100	CG_hyperDMR
1	63156400	63156500	100	CG_hyperDMR
1	63241600	63241700	100	CG_hyperDMR
1	64183800	64183900	100	CG_hyperDMR
1	64299800	64299900	100	CG_hyperDMR
1	64853000	64853100	100	CG_hyperDMR
1	64857000	64857100	100	CG_hyperDMR
1	65541900	65542000	100	CG_hyperDMR
1	65576800	65576900	100	CG_hyperDMR
1	69710200	69710300	100	CG_hyperDMR
1	72299600	72299700	100	CG_hyperDMR
1	72494000	72494200	200	CG_hyperDMR
1	72852800	72852900	100	CG_hyperDMR
1	72867900	72868000	100	CG_hyperDMR
1	75327200	75327400	200	CG_hyperDMR
1	75766300	75766400	100	CG_hyperDMR
1	77663800	77663900	100	CG_hyperDMR
1	77692000	77692100	100	CG_hyperDMR
1	81368300	81368400	100	CG_hyperDMR
1	83107000	83107100	100	CG_hyperDMR
1	84250800	84250900	100	CG_hyperDMR
1	85846000	85846200	200	CG_hyperDMR
1	86215100	86215200	100	CG_hyperDMR
1	88480800	88480900	100	CG_hyperDMR
1	89271200	89271300	100	CG_hyperDMR
1	90493300	90493500	200	CG_hyperDMR
1	96167700	96167900	200	CG_hyperDMR
1	97292700	97292800	100	CG_hyperDMR
1	98341600	98341700	100	CG_hyperDMR
1	98582100	98582200	100	CG_hyperDMR
1	100210600	100210800	200	CG_hyperDMR
1	107927500	107927600	100	CG_hyperDMR
1	110735800	110736000	200	CG_hyperDMR
1	111270300	111270400	100	CG_hyperDMR
1	111529300	111529500	200	CG_hyperDMR
1	114880100	114880200	100	CG_hyperDMR
1	118557800	118557900	100	CG_hyperDMR
1	128625300	128625400	100	CG_hyperDMR
1	129639300	129639600	300	CG_hyperDMR
1	135296900	135297200	300	CG_hyperDMR
1	136928900	136929000	100	CG_hyperDMR
1	140769200	140769400	200	CG_hyperDMR
1	142261400	142261500	100	CG_hyperDMR
1	143413000	143413100	100	CG_hyperDMR
1	143494400	143494500	100	CG_hyperDMR
1	147205300	147205400	100	CG_hyperDMR
1	148476400	148476600	200	CG_hyperDMR
1	150362800	150362900	100	CG_hyperDMR
1	151883800	151883900	100	CG_hyperDMR
1	154094100	154094300	200	CG_hyperDMR
1	156922600	156922700	100	CG_hyperDMR
1	157202200	157202300	100	CG_hyperDMR
1	157525000	157525100	100	CG_hyperDMR
1	158294100	158294300	200	CG_hyperDMR
1	158433800	158433900	100	CG_hyperDMR
1	158957300	158957500	200	CG_hyperDMR
1	161492300	161492400	100	CG_hyperDMR
1	161707700	161707900	200	CG_hyperDMR
1	162679100	162679200	100	CG_hyperDMR
1	162679600	162679700	100	CG_hyperDMR
1	163008700	163008800	100	CG_hyperDMR
1	164220400	164220500	100	CG_hyperDMR
1	166155500	166155600	100	CG_hyperDMR
1	166534500	166534600	100	CG_hyperDMR
1	166536300	166536500	200	CG_hyperDMR
1	168700100	168700200	100	CG_hyperDMR
1	168747600	168747700	100	CG_hyperDMR
1	170444900	170445000	100	CG_hyperDMR
1	171004900	171005200	300	CG_hyperDMR
1	173276800	173276900	100	CG_hyperDMR
1	173395000	173395100	100	CG_hyperDMR
1	178924300	178924400	100	CG_hyperDMR
1	179246200	179246300	100	CG_hyperDMR
1	181973700	181973800	100	CG_hyperDMR
1	182604600	182604700	100	CG_hyperDMR
1	182818500	182818600	100	CG_hyperDMR
1	183243400	183243500	100	CG_hyperDMR
1	183667500	183667600	100	CG_hyperDMR
1	184209100	184209200	100	CG_hyperDMR
1	185236200	185236300	100	CG_hyperDMR
1	186204400	186204500	100	CG_hyperDMR
1	187829800	187830100	300	CG_hyperDMR
1	189398800	189398900	100	CG_hyperDMR
1	189596100	189596200	100	CG_hyperDMR
1	190309400	190309500	100	CG_hyperDMR
1	191230900	191231100	200	CG_hyperDMR
1	193692100	193692200	100	CG_hyperDMR
1	194339600	194339700	100	CG_hyperDMR
1	197193700	197193900	200	CG_hyperDMR
1	197654000	197654200	200	CG_hyperDMR
1	197847000	197847100	100	CG_hyperDMR
1	197951700	197951800	100	CG_hyperDMR
1	198840600	198840700	100	CG_hyperDMR
1	199876500	199876600	100	CG_hyperDMR
1	199992700	199992800	100	CG_hyperDMR
1	200950900	200951000	100	CG_hyperDMR
1	202178600	202178700	100	CG_hyperDMR
1	202551800	202551900	100	CG_hyperDMR
1	205165400	205165600	200	CG_hyperDMR
1	206383600	206383700	100	CG_hyperDMR
1	206849900	206850100	200	CG_hyperDMR
1	207096900	207097000	100	CG_hyperDMR
1	208050200	208050300	100	CG_hyperDMR
1	210209800	210209900	100	CG_hyperDMR
1	211225400	211225500	100	CG_hyperDMR
1	213110100	213110200	100	CG_hyperDMR
1	213894200	213894300	100	CG_hyperDMR
1	214873100	214873300	200	CG_hyperDMR
1	218694000	218694100	100	CG_hyperDMR
1	218948000	218948100	100	CG_hyperDMR
1	219089700	219089800	100	CG_hyperDMR
1	219225500	219225600	100	CG_hyperDMR
1	219233100	219233200	100	CG_hyperDMR
1	219345600	219345700	100	CG_hyperDMR
1	219760700	219760800	100	CG_hyperDMR
1	220497500	220497700	200	CG_hyperDMR
1	222100600	222100800	200	CG_hyperDMR
1	223607200	223607300	100	CG_hyperDMR
1	224205900	224206000	100	CG_hyperDMR
1	228121900	228122000	100	CG_hyperDMR
1	229560900	229561200	300	CG_hyperDMR
1	230237500	230237600	100	CG_hyperDMR
1	231259300	231259500	200	CG_hyperDMR
1	231636600	231636800	200	CG_hyperDMR
1	231785300	231785500	200	CG_hyperDMR
1	232167800	232167900	100	CG_hyperDMR
1	232404700	232404800	100	CG_hyperDMR
1	233454700	233454800	100	CG_hyperDMR
1	235777800	235777900	100	CG_hyperDMR
1	237437500	237437600	100	CG_hyperDMR
1	237879800	237879900	100	CG_hyperDMR
1	237950100	237950200	100	CG_hyperDMR
1	238404500	238404600	100	CG_hyperDMR
1	238556200	238556400	200	CG_hyperDMR
1	238557700	238557800	100	CG_hyperDMR
1	239718400	239718500	100	CG_hyperDMR
1	243052600	243052800	200	CG_hyperDMR
1	243648500	243648700	200	CG_hyperDMR
1	244169600	244169700	100	CG_hyperDMR
1	244861300	244861400	100	CG_hyperDMR
1	246026900	246027000	100	CG_hyperDMR
1	246993300	246993400	100	CG_hyperDMR
1	248570300	248570400	100	CG_hyperDMR
1	248991000	248991100	100	CG_hyperDMR
1	249093500	249093600	100	CG_hyperDMR
1	251637400	251637500	100	CG_hyperDMR
1	252247200	252247300	100	CG_hyperDMR
1	252512400	252512500	100	CG_hyperDMR
1	252679400	252679500	100	CG_hyperDMR
1	253272500	253272700	200	CG_hyperDMR
1	254426700	254426800	100	CG_hyperDMR
1	255516700	255516900	200	CG_hyperDMR
1	255871300	255871400	100	CG_hyperDMR
1	256727100	256727200	100	CG_hyperDMR
1	256780400	256780600	200	CG_hyperDMR
1	257840700	257840800	100	CG_hyperDMR
1	258066400	258066500	100	CG_hyperDMR
1	260648700	260648800	100	CG_hyperDMR
1	262973400	262973500	100	CG_hyperDMR
1	263250000	263250200	200	CG_hyperDMR
1	264940800	264940900	100	CG_hyperDMR
1	265344300	265344400	100	CG_hyperDMR
1	265790800	265790900	100	CG_hyperDMR
1	267130700	267130800	100	CG_hyperDMR
1	267209900	267210100	200	CG_hyperDMR
1	268253500	268253600	100	CG_hyperDMR
1	270395500	270395700	200	CG_hyperDMR
1	270494800	270494900	100	CG_hyperDMR
1	271284600	271284900	300	CG_hyperDMR
1	272183500	272183600	100	CG_hyperDMR
1	272365100	272365300	200	CG_hyperDMR
1	273327900	273328000	100	CG_hyperDMR
1	273546000	273546100	100	CG_hyperDMR
1	274232100	274232200	100	CG_hyperDMR
1	274687300	274687400	100	CG_hyperDMR
1	276818300	276818400	100	CG_hyperDMR
1	278798700	278798800	100	CG_hyperDMR
1	279586900	279587100	200	CG_hyperDMR
1	279660600	279660800	200	CG_hyperDMR
1	279687300	279687400	100	CG_hyperDMR
1	280585300	280585400	100	CG_hyperDMR
1	283559600	283559700	100	CG_hyperDMR
1	284966100	284966200	100	CG_hyperDMR
1	285698600	285698700	100	CG_hyperDMR
1	287925000	287925100	100	CG_hyperDMR
1	288647600	288647800	200	CG_hyperDMR
1	289240400	289240600	200	CG_hyperDMR
1	291495000	291495100	100	CG_hyperDMR
1	291635300	291635400	100	CG_hyperDMR
1	291822900	291823000	100	CG_hyperDMR
1	292483700	292483900	200	CG_hyperDMR
1	295325200	295325400	200	CG_hyperDMR
1	297078500	297078700	200	CG_hyperDMR
1	298786600	298786700	100	CG_hyperDMR
1	300138500	300138700	200	CG_hyperDMR
1	300943100	300943200	100	CG_hyperDMR
1	301500300	301500400	100	CG_hyperDMR
1	302498600	302498700	100	CG_hyperDMR
1	302530700	302530900	200	CG_hyperDMR
1	302591500	302591600	100	CG_hyperDMR
1	305750600	305750700	100	CG_hyperDMR
1	306073000	306073100	100	CG_hyperDMR
10	477000	477100	100	CG_hyperDMR
10	1815600	1815700	100	CG_hyperDMR
10	2266200	2266300	100	CG_hyperDMR
10	2365400	2365500	100	CG_hyperDMR
10	2425600	2425800	200	CG_hyperDMR
10	2859600	2859700	100	CG_hyperDMR
10	4107800	4108000	200	CG_hyperDMR
10	4165500	4165600	100	CG_hyperDMR
10	4208700	4208800	100	CG_hyperDMR
10	5943100	5943200	100	CG_hyperDMR
10	6423600	6423700	100	CG_hyperDMR
10	7880000	7880100	100	CG_hyperDMR
10	8153000	8153200	200	CG_hyperDMR
10	9083300	9083400	100	CG_hyperDMR
10	9500700	9500800	100	CG_hyperDMR
10	10703200	10703300	100	CG_hyperDMR
10	11351200	11351300	100	CG_hyperDMR
10	12343300	12343400	100	CG_hyperDMR
10	13782600	13782700	100	CG_hyperDMR
10	14766300	14766400	100	CG_hyperDMR
10	15573400	15573500	100	CG_hyperDMR
10	16865500	16865600	100	CG_hyperDMR
10	19131100	19131200	100	CG_hyperDMR
10	19422300	19422400	100	CG_hyperDMR
10	19713700	19713800	100	CG_hyperDMR
10	19778200	19778300	100	CG_hyperDMR
10	21221000	21221200	200	CG_hyperDMR
10	21897500	21897600	100	CG_hyperDMR
10	23751100	23751200	100	CG_hyperDMR
10	23864200	23864300	100	CG_hyperDMR
10	24042400	24042500	100	CG_hyperDMR
10	25921400	25921500	100	CG_hyperDMR
10	26351800	26351900	100	CG_hyperDMR
10	29802400	29802500	100	CG_hyperDMR
10	31238100	31238300	200	CG_hyperDMR
10	33454000	33454200	200	CG_hyperDMR
10	35676900	35677100	200	CG_hyperDMR
10	37883200	37883300	100	CG_hyperDMR
10	37909600	37909800	200	CG_hyperDMR
10	38367700	38367900	200	CG_hyperDMR
10	38845600	38845700	100	CG_hyperDMR
10	41874100	41874200	100	CG_hyperDMR
10	43815200	43815300	100	CG_hyperDMR
10	45031200	45031300	100	CG_hyperDMR
10	45517400	45517500	100	CG_hyperDMR
10	45537800	45537900	100	CG_hyperDMR
10	45599000	45599200	200	CG_hyperDMR
10	48615700	48615900	200	CG_hyperDMR
10	50236500	50236600	100	CG_hyperDMR
10	53351700	53351800	100	CG_hyperDMR
10	53435900	53436100	200	CG_hyperDMR
10	53982600	53982700	100	CG_hyperDMR
10	58449500	58449600	100	CG_hyperDMR
10	63877400	63877500	100	CG_hyperDMR
10	65498700	65498900	200	CG_hyperDMR
10	68163800	68163900	100	CG_hyperDMR
10	69365700	69365800	100	CG_hyperDMR
10	69629900	69630100	200	CG_hyperDMR
10	70260000	70260100	100	CG_hyperDMR
10	70540200	70540300	100	CG_hyperDMR
10	70667900	70668000	100	CG_hyperDMR
10	71967600	71967700	100	CG_hyperDMR
10	72968300	72968400	100	CG_hyperDMR
10	73716000	73716100	100	CG_hyperDMR
10	74009700	74009800	100	CG_hyperDMR
10	74417300	74417500	200	CG_hyperDMR
10	74790400	74790500	100	CG_hyperDMR
10	75085600	75085700	100	CG_hyperDMR
10	76084900	76085000	100	CG_hyperDMR
10	76095300	76095400	100	CG_hyperDMR
10	76299600	76299700	100	CG_hyperDMR
10	76464500	76464600	100	CG_hyperDMR
10	76617900	76618000	100	CG_hyperDMR
10	77771100	77771200	100	CG_hyperDMR
10	78450500	78450700	200	CG_hyperDMR
10	78538000	78538100	100	CG_hyperDMR
10	79907100	79907200	100	CG_hyperDMR
10	80085500	80085600	100	CG_hyperDMR
10	82604400	82604600	200	CG_hyperDMR
10	82901000	82901100	100	CG_hyperDMR
10	83036000	83036100	100	CG_hyperDMR
10	85566900	85567100	200	CG_hyperDMR
10	88009200	88009300	100	CG_hyperDMR
10	88761200	88761300	100	CG_hyperDMR
10	90202500	90202600	100	CG_hyperDMR
10	90566700	90566800	100	CG_hyperDMR
10	91131500	91131600	100	CG_hyperDMR
10	91795700	91795800	100	CG_hyperDMR
10	92014100	92014200	100	CG_hyperDMR
10	93144300	93144400	100	CG_hyperDMR
10	93175700	93175900	200	CG_hyperDMR
10	93405900	93406100	200	CG_hyperDMR
10	93582000	93582100	100	CG_hyperDMR
10	94430100	94430200	100	CG_hyperDMR
10	97539900	97540100	200	CG_hyperDMR
10	97761700	97761800	100	CG_hyperDMR
10	98290100	98290300	200	CG_hyperDMR
10	98683200	98683300	100	CG_hyperDMR
10	99310200	99310400	200	CG_hyperDMR
10	101206400	101206500	100	CG_hyperDMR
10	102390900	102391000	100	CG_hyperDMR
10	102433600	102433700	100	CG_hyperDMR
10	102475700	102475800	100	CG_hyperDMR
10	105721400	105721500	100	CG_hyperDMR
10	106187800	106188000	200	CG_hyperDMR
10	106211200	106211300	100	CG_hyperDMR
10	107281100	107281300	200	CG_hyperDMR
10	107637800	107637900	100	CG_hyperDMR
10	107922500	107922800	300	CG_hyperDMR
10	109056000	109056200	200	CG_hyperDMR
10	109973000	109973100	100	CG_hyperDMR
10	111094300	111094500	200	CG_hyperDMR
10	111489300	111489400	100	CG_hyperDMR
10	112397700	112397800	100	CG_hyperDMR
10	112510900	112511000	100	CG_hyperDMR
10	113481200	113481300	100	CG_hyperDMR
10	113715100	113715300	200	CG_hyperDMR
10	115289600	115289700	100	CG_hyperDMR
10	115849200	115849300	100	CG_hyperDMR
10	116081700	116081800	100	CG_hyperDMR
10	116505000	116505100	100	CG_hyperDMR
10	117401800	117401900	100	CG_hyperDMR
10	118607200	118607300	100	CG_hyperDMR
10	118899800	118899900	100	CG_hyperDMR
10	120770700	120770900	200	CG_hyperDMR
10	120815100	120815300	200	CG_hyperDMR
10	121273600	121273800	200	CG_hyperDMR
10	122002800	122002900	100	CG_hyperDMR
10	122300500	122300600	100	CG_hyperDMR
10	124039300	124039400	100	CG_hyperDMR
10	124381300	124381400	100	CG_hyperDMR
10	124405300	124405400	100	CG_hyperDMR
10	125367300	125367400	100	CG_hyperDMR
10	125745600	125745700	100	CG_hyperDMR
10	126185600	126185700	100	CG_hyperDMR
10	126856000	126856100	100	CG_hyperDMR
10	126951200	126951300	100	CG_hyperDMR
10	126951900	126952000	100	CG_hyperDMR
10	127021500	127021600	100	CG_hyperDMR
10	127728600	127728700	100	CG_hyperDMR
10	127929200	127929300	100	CG_hyperDMR
10	128803400	128803500	100	CG_hyperDMR
10	129991200	129991400	200	CG_hyperDMR
10	130080600	130080700	100	CG_hyperDMR
10	130081900	130082000	100	CG_hyperDMR
10	130322200	130322300	100	CG_hyperDMR
10	130856800	130857300	500	CG_hyperDMR
10	131307200	131307400	200	CG_hyperDMR
10	133409100	133409300	200	CG_hyperDMR
10	133582300	133582500	200	CG_hyperDMR
10	134176000	134176200	200	CG_hyperDMR
10	134584100	134584300	200	CG_hyperDMR
10	134646600	134646700	100	CG_hyperDMR
10	134872500	134872600	100	CG_hyperDMR
10	134934800	134934900	100	CG_hyperDMR
10	135692600	135692700	100	CG_hyperDMR
10	136882700	136882800	100	CG_hyperDMR
10	137010500	137010600	100	CG_hyperDMR
10	138971100	138971300	200	CG_hyperDMR
10	139802400	139802500	100	CG_hyperDMR
10	139983600	139983700	100	CG_hyperDMR
10	140224400	140224500	100	CG_hyperDMR
10	140614800	140614900	100	CG_hyperDMR
10	140681300	140681400	100	CG_hyperDMR
10	141803200	141803300	100	CG_hyperDMR
10	142894400	142894600	200	CG_hyperDMR
10	143630200	143630300	100	CG_hyperDMR
10	144460000	144460100	100	CG_hyperDMR
10	144502900	144503000	100	CG_hyperDMR
10	145261800	145261900	100	CG_hyperDMR
10	145677000	145677100	100	CG_hyperDMR
10	145984700	145984800	100	CG_hyperDMR
10	146243600	146243700	100	CG_hyperDMR
10	146889700	146889800	100	CG_hyperDMR
10	147362300	147362400	100	CG_hyperDMR
10	147971100	147971200	100	CG_hyperDMR
10	149258900	149259000	100	CG_hyperDMR
10	149426300	149426400	100	CG_hyperDMR
10	149499300	149499400	100	CG_hyperDMR
2	1018400	1018500	100	CG_hyperDMR
2	1419900	1420000	100	CG_hyperDMR
2	1525900	1526000	100	CG_hyperDMR
2	1719900	1720000	100	CG_hyperDMR
2	2250600	2250700	100	CG_hyperDMR
2	3725300	3725400	100	CG_hyperDMR
2	3774400	3774500	100	CG_hyperDMR
2	3790900	3791000	100	CG_hyperDMR
2	5235400	5235500	100	CG_hyperDMR
2	5774200	5774300	100	CG_hyperDMR
2	6439400	6439600	200	CG_hyperDMR
2	6561400	6561600	200	CG_hyperDMR
2	7262600	7262900	300	CG_hyperDMR
2	7269000	7269200	200	CG_hyperDMR
2	7412000	7412100	100	CG_hyperDMR
2	8445900	8446000	100	CG_hyperDMR
2	8962300	8962500	200	CG_hyperDMR
2	9045100	9045300	200	CG_hyperDMR
2	9552800	9552900	100	CG_hyperDMR
2	9671900	9672000	100	CG_hyperDMR
2	9773700	9773900	200	CG_hyperDMR
2	10132700	10132800	100	CG_hyperDMR
2	10496900	10497200	300	CG_hyperDMR
2	10604000	10604100	100	CG_hyperDMR
2	11384000	11384300	300	CG_hyperDMR
2	11815600	11815700	100	CG_hyperDMR
2	11829400	11829500	100	CG_hyperDMR
2	11855100	11855200	100	CG_hyperDMR
2	12108700	12109000	300	CG_hyperDMR
2	12416300	12416500	200	CG_hyperDMR
2	12557200	12557300	100	CG_hyperDMR
2	13069400	13069500	100	CG_hyperDMR
2	13132900	13133200	300	CG_hyperDMR
2	14983600	14983700	100	CG_hyperDMR
2	15098700	15099000	300	CG_hyperDMR
2	15527000	15527100	100	CG_hyperDMR
2	15871000	15871100	100	CG_hyperDMR
2	17158200	17158300	100	CG_hyperDMR
2	17335200	17335300	100	CG_hyperDMR
2	18897300	18897400	100	CG_hyperDMR
2	19085500	19085600	100	CG_hyperDMR
2	19550200	19550300	100	CG_hyperDMR
2	19553900	19554200	300	CG_hyperDMR
2	21191900	21192000	100	CG_hyperDMR
2	21496200	21496400	200	CG_hyperDMR
2	21646200	21646300	100	CG_hyperDMR
2	21692700	21692800	100	CG_hyperDMR
2	21891300	21891500	200	CG_hyperDMR
2	23332300	23332400	100	CG_hyperDMR
2	23514200	23514300	100	CG_hyperDMR
2	24392800	24393000	200	CG_hyperDMR
2	24394700	24394800	100	CG_hyperDMR
2	24782300	24782400	100	CG_hyperDMR
2	24852700	24852900	200	CG_hyperDMR
2	26418700	26419100	400	CG_hyperDMR
2	27139100	27139200	100	CG_hyperDMR
2	27856900	27857000	100	CG_hyperDMR
2	28262000	28262100	100	CG_hyperDMR
2	28883900	28884000	100	CG_hyperDMR
2	28970000	28970100	100	CG_hyperDMR
2	29301600	29301900	300	CG_hyperDMR
2	30343600	30343800	200	CG_hyperDMR
2	30799400	30799500	100	CG_hyperDMR
2	31500500	31500700	200	CG_hyperDMR
2	32181400	32181500	100	CG_hyperDMR
2	32826500	32826600	100	CG_hyperDMR
2	33777000	33777100	100	CG_hyperDMR
2	33783100	33783300	200	CG_hyperDMR
2	34278500	34278800	300	CG_hyperDMR
2	35270200	35270400	200	CG_hyperDMR
2	35979200	35979300	100	CG_hyperDMR
2	36969500	36969600	100	CG_hyperDMR
2	37153500	37153700	200	CG_hyperDMR
2	38648700	38648800	100	CG_hyperDMR
2	40117100	40117200	100	CG_hyperDMR
2	40362900	40363000	100	CG_hyperDMR
2	40886000	40886200	200	CG_hyperDMR
2	42240600	42240700	100	CG_hyperDMR
2	42452100	42452200	100	CG_hyperDMR
2	43081800	43082000	200	CG_hyperDMR
2	46047200	46047300	100	CG_hyperDMR
2	46605600	46605700	100	CG_hyperDMR
2	46713300	46713400	100	CG_hyperDMR
2	47829600	47829700	100	CG_hyperDMR
2	47859200	47859300	100	CG_hyperDMR
2	49044300	49044400	100	CG_hyperDMR
2	50820600	50820800	200	CG_hyperDMR
2	51143000	51143100	100	CG_hyperDMR
2	51305400	51305500	100	CG_hyperDMR
2	51529500	51529600	100	CG_hyperDMR
2	51952600	51952700	100	CG_hyperDMR
2	53844500	53844600	100	CG_hyperDMR
2	54243900	54244000	100	CG_hyperDMR
2	54681500	54681600	100	CG_hyperDMR
2	55892600	55892700	100	CG_hyperDMR
2	57678100	57678200	100	CG_hyperDMR
2	57937300	57937400	100	CG_hyperDMR
2	57956700	57956800	100	CG_hyperDMR
2	58372400	58372500	100	CG_hyperDMR
2	59826300	59826500	200	CG_hyperDMR
2	60235600	60235800	200	CG_hyperDMR
2	61960400	61960600	200	CG_hyperDMR
2	63903700	63903900	200	CG_hyperDMR
2	64638900	64639100	200	CG_hyperDMR
2	70588900	70589000	100	CG_hyperDMR
2	70843700	70843900	200	CG_hyperDMR
2	71036100	71036200	100	CG_hyperDMR
2	72000400	72000600	200	CG_hyperDMR
2	72279100	72279200	100	CG_hyperDMR
2	73592300	73592400	100	CG_hyperDMR
2	74151200	74151300	100	CG_hyperDMR
2	76031400	76031600	200	CG_hyperDMR
2	77474600	77474700	100	CG_hyperDMR
2	77981500	77981700	200	CG_hyperDMR
2	79417400	79417500	100	CG_hyperDMR
2	80381500	80381600	100	CG_hyperDMR
2	81156000	81156100	100	CG_hyperDMR
2	83513800	83513900	100	CG_hyperDMR
2	85356300	85356400	100	CG_hyperDMR
2	88072700	88073000	300	CG_hyperDMR
2	88222300	88222500	200	CG_hyperDMR
2	88467200	88467300	100	CG_hyperDMR
2	89039000	89039100	100	CG_hyperDMR
2	90587500	90587600	100	CG_hyperDMR
2	91696800	91696900	100	CG_hyperDMR
2	92019400	92019500	100	CG_hyperDMR
2	94220900	94221000	100	CG_hyperDMR
2	96473200	96473300	100	CG_hyperDMR
2	97371500	97371700	200	CG_hyperDMR
2	99842500	99842700	200	CG_hyperDMR
2	100437800	100438000	200	CG_hyperDMR
2	101445900	101446000	100	CG_hyperDMR
2	102692200	102692300	100	CG_hyperDMR
2	104801200	104801300	100	CG_hyperDMR
2	105062000	105062100	100	CG_hyperDMR
2	105146500	105146600	100	CG_hyperDMR
2	105163800	105163900	100	CG_hyperDMR
2	105434600	105434700	100	CG_hyperDMR
2	105541800	105541900	100	CG_hyperDMR
2	108425600	108425700	100	CG_hyperDMR
2	109001800	109002000	200	CG_hyperDMR
2	110217800	110217900	100	CG_hyperDMR
2	110317100	110317400	300	CG_hyperDMR
2	112618800	112618900	100	CG_hyperDMR
2	113252100	113252300	200	CG_hyperDMR
2	113645500	113645600	100	CG_hyperDMR
2	114832700	114832900	200	CG_hyperDMR
2	114838300	114838400	100	CG_hyperDMR
2	115324800	115324900	100	CG_hyperDMR
2	115658700	115658800	100	CG_hyperDMR
2	116609500	116609600	100	CG_hyperDMR
2	120542300	120542400	100	CG_hyperDMR
2	121081200	121081400	200	CG_hyperDMR
2	121697300	121697400	100	CG_hyperDMR
2	121799700	121799900	200	CG_hyperDMR
2	124211800	124211900	100	CG_hyperDMR
2	125523100	125523200	100	CG_hyperDMR
2	125956600	125956700	100	CG_hyperDMR
2	126281900	126282200	300	CG_hyperDMR
2	127764500	127764700	200	CG_hyperDMR
2	128020300	128020400	100	CG_hyperDMR
2	129992000	129992100	100	CG_hyperDMR
2	130965500	130965700	200	CG_hyperDMR
2	131936700	131936800	100	CG_hyperDMR
2	132403800	132404000	200	CG_hyperDMR
2	132674800	132674900	100	CG_hyperDMR
2	134074300	134074400	100	CG_hyperDMR
2	134085700	134085800	100	CG_hyperDMR
2	134458400	134458500	100	CG_hyperDMR
2	134789100	134789200	100	CG_hyperDMR
2	136834700	136834800	100	CG_hyperDMR
2	137147300	137147500	200	CG_hyperDMR
2	137294000	137294100	100	CG_hyperDMR
2	140120000	140120100	100	CG_hyperDMR
2	141668900	141669000	100	CG_hyperDMR
2	141945700	141945900	200	CG_hyperDMR
2	141947800	141948000	200	CG_hyperDMR
2	141966100	141966200	100	CG_hyperDMR
2	142468900	142469100	200	CG_hyperDMR
2	142628200	142628300	100	CG_hyperDMR
2	142900000	142900300	300	CG_hyperDMR
2	143616900	143617100	200	CG_hyperDMR
2	143654100	143654200	100	CG_hyperDMR
2	143849200	143849300	100	CG_hyperDMR
2	143853900	143854100	200	CG_hyperDMR
2	144516800	144516900	100	CG_hyperDMR
2	145111500	145111600	100	CG_hyperDMR
2	145771400	145771500	100	CG_hyperDMR
2	146938000	146938100	100	CG_hyperDMR
2	147173300	147173400	100	CG_hyperDMR
2	147269000	147269100	100	CG_hyperDMR
2	147430400	147430500	100	CG_hyperDMR
2	147661300	147661400	100	CG_hyperDMR
2	147802300	147802500	200	CG_hyperDMR
2	147948800	147949000	200	CG_hyperDMR
2	148368800	148369100	300	CG_hyperDMR
2	149225100	149225300	200	CG_hyperDMR
2	149901000	149901100	100	CG_hyperDMR
2	150170200	150170400	200	CG_hyperDMR
2	150288800	150288900	100	CG_hyperDMR
2	151121000	151121200	200	CG_hyperDMR
2	151784800	151785000	200	CG_hyperDMR
2	152198200	152198300	100	CG_hyperDMR
2	154449500	154449600	100	CG_hyperDMR
2	155629700	155629800	100	CG_hyperDMR
2	155706600	155706700	100	CG_hyperDMR
2	155708000	155708100	100	CG_hyperDMR
2	155851100	155851200	100	CG_hyperDMR
2	158071200	158071300	100	CG_hyperDMR
2	158762800	158762900	100	CG_hyperDMR
2	160784800	160784900	100	CG_hyperDMR
2	161094000	161094100	100	CG_hyperDMR
2	161856100	161856200	100	CG_hyperDMR
2	163240500	163240600	100	CG_hyperDMR
2	163631600	163631700	100	CG_hyperDMR
2	164872500	164872700	200	CG_hyperDMR
2	165288200	165288300	100	CG_hyperDMR
2	165648700	165648800	100	CG_hyperDMR
2	166206600	166206700	100	CG_hyperDMR
2	168125700	168125800	100	CG_hyperDMR
2	168355500	168355600	100	CG_hyperDMR
2	168523900	168524000	100	CG_hyperDMR
2	169565300	169565500	200	CG_hyperDMR
2	169705300	169705400	100	CG_hyperDMR
2	170645300	170645400	100	CG_hyperDMR
2	171798100	171798300	200	CG_hyperDMR
2	172474000	172474200	200	CG_hyperDMR
2	172695100	172695200	100	CG_hyperDMR
2	173054500	173054600	100	CG_hyperDMR
2	173373900	173374000	100	CG_hyperDMR
2	173611500	173611600	100	CG_hyperDMR
2	173711000	173711200	200	CG_hyperDMR
2	174071900	174072400	500	CG_hyperDMR
2	174615300	174615400	100	CG_hyperDMR
2	175338300	175338500	200	CG_hyperDMR
2	175710200	175710300	100	CG_hyperDMR
2	178601400	178601500	100	CG_hyperDMR
2	179204200	179204300	100	CG_hyperDMR
2	179451800	179452000	200	CG_hyperDMR
2	180085100	180085200	100	CG_hyperDMR
2	180667800	180667900	100	CG_hyperDMR
2	180674900	180675000	100	CG_hyperDMR
2	181730800	181730900	100	CG_hyperDMR
2	182522000	182522100	100	CG_hyperDMR
2	182720500	182720600	100	CG_hyperDMR
2	182777300	182777500	200	CG_hyperDMR
2	183293000	183293300	300	CG_hyperDMR
2	183560100	183560200	100	CG_hyperDMR
2	184453600	184453700	100	CG_hyperDMR
2	184772300	184772500	200	CG_hyperDMR
2	186194400	186194700	300	CG_hyperDMR
2	187253400	187253600	200	CG_hyperDMR
2	187389800	187389900	100	CG_hyperDMR
2	188137900	188138000	100	CG_hyperDMR
2	188142200	188142300	100	CG_hyperDMR
2	188697400	188697600	200	CG_hyperDMR
2	188703000	188703100	100	CG_hyperDMR
2	189503100	189503300	200	CG_hyperDMR
2	189649200	189649300	100	CG_hyperDMR
2	189796800	189796900	100	CG_hyperDMR
2	189801400	189801500	100	CG_hyperDMR
2	189963700	189963900	200	CG_hyperDMR
2	190099500	190099600	100	CG_hyperDMR
2	190337900	190338100	200	CG_hyperDMR
2	190552000	190552100	100	CG_hyperDMR
2	191111500	191111700	200	CG_hyperDMR
2	191191000	191191300	300	CG_hyperDMR
2	191283300	191283400	100	CG_hyperDMR
2	193253200	193253300	100	CG_hyperDMR
2	193260800	193261000	200	CG_hyperDMR
2	194528200	194528300	100	CG_hyperDMR
2	194933600	194933700	100	CG_hyperDMR
2	195309500	195309600	100	CG_hyperDMR
2	195445300	195445400	100	CG_hyperDMR
2	195585900	195586000	100	CG_hyperDMR
2	195761100	195761200	100	CG_hyperDMR
2	195895500	195895600	100	CG_hyperDMR
2	196150700	196150800	100	CG_hyperDMR
2	196817800	196817900	100	CG_hyperDMR
2	196891600	196891700	100	CG_hyperDMR
2	197431400	197431500	100	CG_hyperDMR
2	197863600	197863700	100	CG_hyperDMR
2	198173300	198173500	200	CG_hyperDMR
2	198377000	198377100	100	CG_hyperDMR
2	198707800	198708000	200	CG_hyperDMR
2	199413400	199413500	100	CG_hyperDMR
2	199864000	199864100	100	CG_hyperDMR
2	200050400	200050500	100	CG_hyperDMR
2	200220000	200220100	100	CG_hyperDMR
2	200830000	200830200	200	CG_hyperDMR
2	201617700	201617800	100	CG_hyperDMR
2	201791700	201791800	100	CG_hyperDMR
2	202844800	202845000	200	CG_hyperDMR
2	203035200	203035300	100	CG_hyperDMR
2	203507200	203507300	100	CG_hyperDMR
2	203547600	203547800	200	CG_hyperDMR
2	203861800	203861900	100	CG_hyperDMR
2	204319700	204319800	100	CG_hyperDMR
2	204486800	204486900	100	CG_hyperDMR
2	204514200	204514300	100	CG_hyperDMR
2	204639200	204639300	100	CG_hyperDMR
2	204819300	204819400	100	CG_hyperDMR
2	205343200	205343300	100	CG_hyperDMR
2	206014400	206014500	100	CG_hyperDMR
2	206358200	206358400	200	CG_hyperDMR
2	206474400	206474500	100	CG_hyperDMR
2	206728000	206728100	100	CG_hyperDMR
2	207300800	207301000	200	CG_hyperDMR
2	207693900	207694000	100	CG_hyperDMR
2	209825800	209825900	100	CG_hyperDMR
2	210087700	210087800	100	CG_hyperDMR
2	210179300	210179500	200	CG_hyperDMR
2	210625700	210625800	100	CG_hyperDMR
2	211751600	211751700	100	CG_hyperDMR
2	211781800	211781900	100	CG_hyperDMR
2	211803800	211804100	300	CG_hyperDMR
2	213715900	213716000	100	CG_hyperDMR
2	215199700	215199900	200	CG_hyperDMR
2	216807900	216808000	100	CG_hyperDMR
2	217202600	217202700	100	CG_hyperDMR
2	218626800	218626900	100	CG_hyperDMR
2	219724900	219725000	100	CG_hyperDMR
2	219768800	219769000	200	CG_hyperDMR
2	220882900	220883000	100	CG_hyperDMR
2	221950900	221951000	100	CG_hyperDMR
2	222131700	222131800	100	CG_hyperDMR
2	222503100	222503200	100	CG_hyperDMR
2	222604600	222604700	100	CG_hyperDMR
2	222771200	222771300	100	CG_hyperDMR
2	223300600	223300700	100	CG_hyperDMR
2	223445400	223445500	100	CG_hyperDMR
2	224193600	224193700	100	CG_hyperDMR
2	224295300	224295400	100	CG_hyperDMR
2	224491400	224491500	100	CG_hyperDMR
2	225384800	225385000	200	CG_hyperDMR
2	225553200	225553300	100	CG_hyperDMR
2	226310700	226310800	100	CG_hyperDMR
2	229444100	229444200	100	CG_hyperDMR
2	229812600	229812700	100	CG_hyperDMR
2	230238700	230238800	100	CG_hyperDMR
2	232785200	232785300	100	CG_hyperDMR
2	235251600	235251700	100	CG_hyperDMR
2	236269000	236269200	200	CG_hyperDMR
2	236979100	236979200	100	CG_hyperDMR
2	238859700	238860000	300	CG_hyperDMR
2	239835700	239835800	100	CG_hyperDMR
2	240461500	240461600	100	CG_hyperDMR
2	240666700	240666900	200	CG_hyperDMR
2	240669200	240669300	100	CG_hyperDMR
2	241538900	241539000	100	CG_hyperDMR
2	241540700	241540900	200	CG_hyperDMR
2	241562000	241562200	200	CG_hyperDMR
2	241853500	241853600	100	CG_hyperDMR
3	503200	503300	100	CG_hyperDMR
3	973100	973200	100	CG_hyperDMR
3	1853400	1853500	100	CG_hyperDMR
3	2120000	2120200	200	CG_hyperDMR
3	4447700	4448000	300	CG_hyperDMR
3	5120800	5120900	100	CG_hyperDMR
3	6134800	6134900	100	CG_hyperDMR
3	6300800	6300900	100	CG_hyperDMR
3	7196000	7196200	200	CG_hyperDMR
3	7776200	7776400	200	CG_hyperDMR
3	8686900	8687000	100	CG_hyperDMR
3	9140400	9140500	100	CG_hyperDMR
3	9141200	9141400	200	CG_hyperDMR
3	10539100	10539200	100	CG_hyperDMR
3	11922900	11923000	100	CG_hyperDMR
3	12279100	12279200	100	CG_hyperDMR
3	12556200	12556300	100	CG_hyperDMR
3	12678800	12679000	200	CG_hyperDMR
3	12706000	12706200	200	CG_hyperDMR
3	14752600	14752900	300	CG_hyperDMR
3	15917100	15917200	100	CG_hyperDMR
3	15990300	15990400	100	CG_hyperDMR
3	16322800	16322900	100	CG_hyperDMR
3	16407000	16407200	200	CG_hyperDMR
3	16702700	16702800	100	CG_hyperDMR
3	18122400	18122600	200	CG_hyperDMR
3	19838800	19838900	100	CG_hyperDMR
3	19844500	19844700	200	CG_hyperDMR
3	20509300	20509400	100	CG_hyperDMR
3	20685900	20686000	100	CG_hyperDMR
3	20882900	20883000	100	CG_hyperDMR
3	22474600	22474700	100	CG_hyperDMR
3	22754200	22754300	100	CG_hyperDMR
3	23112400	23112500	100	CG_hyperDMR
3	23658000	23658100	100	CG_hyperDMR
3	23847100	23847200	100	CG_hyperDMR
3	23950000	23950100	100	CG_hyperDMR
3	24644700	24644900	200	CG_hyperDMR
3	26892000	26892100	100	CG_hyperDMR
3	28982000	28982100	100	CG_hyperDMR
3	29500900	29501100	200	CG_hyperDMR
3	30686700	30686800	100	CG_hyperDMR
3	31245200	31245300	100	CG_hyperDMR
3	33688600	33688800	200	CG_hyperDMR
3	34392500	34392700	200	CG_hyperDMR
3	35209000	35209100	100	CG_hyperDMR
3	35571800	35572000	200	CG_hyperDMR
3	36350700	36350900	200	CG_hyperDMR
3	38864800	38864900	100	CG_hyperDMR
3	40047200	40047300	100	CG_hyperDMR
3	40504500	40504700	200	CG_hyperDMR
3	40742700	40742800	100	CG_hyperDMR
3	40748400	40748600	200	CG_hyperDMR
3	41250100	41250200	100	CG_hyperDMR
3	42936500	42936600	100	CG_hyperDMR
3	42989800	42990000	200	CG_hyperDMR
3	44827900	44828000	100	CG_hyperDMR
3	48219700	48219800	100	CG_hyperDMR
3	49146700	49146900	200	CG_hyperDMR
3	52785000	52785300	300	CG_hyperDMR
3	52839500	52839800	300	CG_hyperDMR
3	52942000	52942100	100	CG_hyperDMR
3	54056100	54056200	100	CG_hyperDMR
3	54966800	54967000	200	CG_hyperDMR
3	55383000	55383200	200	CG_hyperDMR
3	55752500	55752600	100	CG_hyperDMR
3	56885000	56885100	100	CG_hyperDMR
3	56993300	56993500	200	CG_hyperDMR
3	58232800	58232900	100	CG_hyperDMR
3	59859100	59859200	100	CG_hyperDMR
3	61362700	61362900	200	CG_hyperDMR
3	63020600	63020700	100	CG_hyperDMR
3	64552700	64552800	100	CG_hyperDMR
3	66029500	66029700	200	CG_hyperDMR
3	66564300	66564500	200	CG_hyperDMR
3	67483200	67483300	100	CG_hyperDMR
3	67984500	67984600	100	CG_hyperDMR
3	71599600	71599700	100	CG_hyperDMR
3	77426300	77426400	100	CG_hyperDMR
3	78531600	78531800	200	CG_hyperDMR
3	78897900	78898100	200	CG_hyperDMR
3	80237200	80237300	100	CG_hyperDMR
3	82277800	82277900	100	CG_hyperDMR
3	85324500	85324700	200	CG_hyperDMR
3	87764800	87764900	100	CG_hyperDMR
3	92932300	92932500	200	CG_hyperDMR
3	93086100	93086300	200	CG_hyperDMR
3	93309000	93309300	300	CG_hyperDMR
3	93974600	93974700	100	CG_hyperDMR
3	94140300	94140400	100	CG_hyperDMR
3	94223800	94224000	200	CG_hyperDMR
3	94811100	94811200	100	CG_hyperDMR
3	95099100	95099200	100	CG_hyperDMR
3	95422600	95422800	200	CG_hyperDMR
3	96167500	96167600	100	CG_hyperDMR
3	96515200	96515300	100	CG_hyperDMR
3	98349000	98349200	200	CG_hyperDMR
3	98349600	98349800	200	CG_hyperDMR
3	98350100	98350300	200	CG_hyperDMR
3	99203100	99203200	100	CG_hyperDMR
3	100416800	100417000	200	CG_hyperDMR
3	100588300	100588400	100	CG_hyperDMR
3	105828400	105828500	100	CG_hyperDMR
3	107526800	107526900	100	CG_hyperDMR
3	109358500	109358700	200	CG_hyperDMR
3	110307200	110307300	100	CG_hyperDMR
3	110664500	110664600	100	CG_hyperDMR
3	112312500	112312600	100	CG_hyperDMR
3	113230500	113230600	100	CG_hyperDMR
3	113502000	113502100	100	CG_hyperDMR
3	115717700	115717800	100	CG_hyperDMR
3	116829000	116829100	100	CG_hyperDMR
3	117133400	117133500	100	CG_hyperDMR
3	120185600	120185700	100	CG_hyperDMR
3	120390900	120391100	200	CG_hyperDMR
3	121544600	121544700	100	CG_hyperDMR
3	122110800	122111200	400	CG_hyperDMR
3	122799800	122799900	100	CG_hyperDMR
3	123205100	123205300	200	CG_hyperDMR
3	123777800	123777900	100	CG_hyperDMR
3	124468700	124468800	100	CG_hyperDMR
3	126110900	126111000	100	CG_hyperDMR
3	126149800	126149900	100	CG_hyperDMR
3	126668100	126668200	100	CG_hyperDMR
3	126921600	126921700	100	CG_hyperDMR
3	129159200	129159300	100	CG_hyperDMR
3	129406300	129406400	100	CG_hyperDMR
3	129436900	129437000	100	CG_hyperDMR
3	129824100	129824200	100	CG_hyperDMR
3	130711000	130711100	100	CG_hyperDMR
3	131838700	131838800	100	CG_hyperDMR
3	132474200	132474400	200	CG_hyperDMR
3	132582400	132582500	100	CG_hyperDMR
3	132868700	132868900	200	CG_hyperDMR
3	132996100	132996200	100	CG_hyperDMR
3	133518300	133518500	200	CG_hyperDMR
3	133866400	133866500	100	CG_hyperDMR
3	134487400	134487500	100	CG_hyperDMR
3	134487700	134487800	100	CG_hyperDMR
3	136502200	136502300	100	CG_hyperDMR
3	136631800	136631900	100	CG_hyperDMR
3	136739300	136739400	100	CG_hyperDMR
3	137506300	137506500	200	CG_hyperDMR
3	138061700	138061800	100	CG_hyperDMR
3	138777300	138777400	100	CG_hyperDMR
3	140254900	140255000	100	CG_hyperDMR
3	140859000	140859100	100	CG_hyperDMR
3	142036900	142037000	100	CG_hyperDMR
3	144173600	144173900	300	CG_hyperDMR
3	144983000	144983100	100	CG_hyperDMR
3	145508900	145509100	200	CG_hyperDMR
3	146010400	146010500	100	CG_hyperDMR
3	148348200	148348300	100	CG_hyperDMR
3	148586100	148586200	100	CG_hyperDMR
3	148792200	148792300	100	CG_hyperDMR
3	150248900	150249100	200	CG_hyperDMR
3	150548400	150548500	100	CG_hyperDMR
3	151748600	151748800	200	CG_hyperDMR
3	153090800	153091000	200	CG_hyperDMR
3	153395700	153395900	200	CG_hyperDMR
3	155199200	155199300	100	CG_hyperDMR
3	156001400	156001500	100	CG_hyperDMR
3	156016100	156016300	200	CG_hyperDMR
3	156231500	156231700	200	CG_hyperDMR
3	157229300	157229400	100	CG_hyperDMR
3	157463700	157463900	200	CG_hyperDMR
3	158561200	158561300	100	CG_hyperDMR
3	159543100	159543200	100	CG_hyperDMR
3	161322900	161323000	100	CG_hyperDMR
3	161429900	161430000	100	CG_hyperDMR
3	162193500	162193600	100	CG_hyperDMR
3	163023600	163023700	100	CG_hyperDMR
3	163215300	163215400	100	CG_hyperDMR
3	166271400	166271500	100	CG_hyperDMR
3	169425800	169425900	100	CG_hyperDMR
3	169587700	169587800	100	CG_hyperDMR
3	170033600	170033700	100	CG_hyperDMR
3	171508900	171509000	100	CG_hyperDMR
3	171651600	171651700	100	CG_hyperDMR
3	172347800	172348000	200	CG_hyperDMR
3	173919100	173919200	100	CG_hyperDMR
3	175236000	175236100	100	CG_hyperDMR
3	175912200	175912300	100	CG_hyperDMR
3	176114000	176114100	100	CG_hyperDMR
3	177267400	177267500	100	CG_hyperDMR
3	178425900	178426000	100	CG_hyperDMR
3	178917900	178918100	200	CG_hyperDMR
3	180266100	180266200	100	CG_hyperDMR
3	181351700	181351800	100	CG_hyperDMR
3	181353500	181353600	100	CG_hyperDMR
3	181996700	181996800	100	CG_hyperDMR
3	181998500	181998600	100	CG_hyperDMR
3	182665500	182665600	100	CG_hyperDMR
3	183493400	183493500	100	CG_hyperDMR
3	185079500	185079600	100	CG_hyperDMR
3	186570300	186570500	200	CG_hyperDMR
3	188416600	188416700	100	CG_hyperDMR
3	189168200	189168300	100	CG_hyperDMR
3	189542900	189543100	200	CG_hyperDMR
3	190319300	190319600	300	CG_hyperDMR
3	190321600	190321800	200	CG_hyperDMR
3	190714500	190714600	100	CG_hyperDMR
3	191516300	191516400	100	CG_hyperDMR
3	191727300	191727400	100	CG_hyperDMR
3	191815500	191815600	100	CG_hyperDMR
3	192288800	192288900	100	CG_hyperDMR
3	192370900	192371100	200	CG_hyperDMR
3	193621900	193622100	200	CG_hyperDMR
3	196073300	196073400	100	CG_hyperDMR
3	196549600	196549800	200	CG_hyperDMR
3	197331000	197331100	100	CG_hyperDMR
3	197607800	197608000	200	CG_hyperDMR
3	197786100	197786200	100	CG_hyperDMR
3	198026000	198026100	100	CG_hyperDMR
3	199484200	199484300	100	CG_hyperDMR
3	202103200	202103300	100	CG_hyperDMR
3	202183800	202184000	200	CG_hyperDMR
3	202192900	202193100	200	CG_hyperDMR
3	202574700	202574800	100	CG_hyperDMR
3	203155600	203155700	100	CG_hyperDMR
3	203354100	203354200	100	CG_hyperDMR
3	204282600	204282700	100	CG_hyperDMR
3	204832200	204832300	100	CG_hyperDMR
3	206423000	206423100	100	CG_hyperDMR
3	206779000	206779100	100	CG_hyperDMR
3	208744700	208744900	200	CG_hyperDMR
3	209130700	209130900	200	CG_hyperDMR
3	209492000	209492100	100	CG_hyperDMR
3	209625500	209625600	100	CG_hyperDMR
3	210551000	210551200	200	CG_hyperDMR
3	211080500	211080700	200	CG_hyperDMR
3	211582100	211582200	100	CG_hyperDMR
3	212348900	212349100	200	CG_hyperDMR
3	212733600	212733700	100	CG_hyperDMR
3	213269600	213269700	100	CG_hyperDMR
3	213325200	213325300	100	CG_hyperDMR
3	214153400	214153500	100	CG_hyperDMR
3	214618000	214618200	200	CG_hyperDMR
3	215409000	215409200	200	CG_hyperDMR
3	215433500	215433700	200	CG_hyperDMR
3	215479500	215479600	100	CG_hyperDMR
3	216344300	216344400	100	CG_hyperDMR
3	216579600	216579700	100	CG_hyperDMR
3	216970900	216971000	100	CG_hyperDMR
3	217283400	217283500	100	CG_hyperDMR
3	217894500	217894600	100	CG_hyperDMR
3	218248200	218248300	100	CG_hyperDMR
3	218486100	218486200	100	CG_hyperDMR
3	218957900	218958000	100	CG_hyperDMR
3	219036200	219036400	200	CG_hyperDMR
3	219037600	219037700	100	CG_hyperDMR
3	219366000	219366100	100	CG_hyperDMR
3	220100400	220100700	300	CG_hyperDMR
3	220102400	220102600	200	CG_hyperDMR
3	222375200	222375500	300	CG_hyperDMR
3	223462100	223462300	200	CG_hyperDMR
3	224351700	224351800	100	CG_hyperDMR
3	224352900	224353000	100	CG_hyperDMR
3	224445000	224445100	100	CG_hyperDMR
3	224472300	224472400	100	CG_hyperDMR
3	224504600	224504700	100	CG_hyperDMR
3	225198300	225198400	100	CG_hyperDMR
3	225663800	225664100	300	CG_hyperDMR
3	226333700	226333800	100	CG_hyperDMR
3	227318700	227318800	100	CG_hyperDMR
3	227696400	227696500	100	CG_hyperDMR
3	228878300	228878400	100	CG_hyperDMR
3	229161000	229161100	100	CG_hyperDMR
3	229274700	229274800	100	CG_hyperDMR
3	229586900	229587000	100	CG_hyperDMR
3	230731500	230731600	100	CG_hyperDMR
3	231122700	231122800	100	CG_hyperDMR
3	233453700	233453800	100	CG_hyperDMR
3	233637300	233637400	100	CG_hyperDMR
3	233645100	233645300	200	CG_hyperDMR
3	233913900	233914000	100	CG_hyperDMR
3	234583600	234583800	200	CG_hyperDMR
4	1058600	1058700	100	CG_hyperDMR
4	1372400	1372500	100	CG_hyperDMR
4	1459000	1459100	100	CG_hyperDMR
4	1526900	1527000	100	CG_hyperDMR
4	1818700	1818800	100	CG_hyperDMR
4	2560000	2560300	300	CG_hyperDMR
4	2917700	2917800	100	CG_hyperDMR
4	3049800	3049900	100	CG_hyperDMR
4	3572900	3573000	100	CG_hyperDMR
4	3841900	3842000	100	CG_hyperDMR
4	5064900	5065000	100	CG_hyperDMR
4	5068000	5068200	200	CG_hyperDMR
4	5327400	5327500	100	CG_hyperDMR
4	5745600	5745700	100	CG_hyperDMR
4	6181500	6181600	100	CG_hyperDMR
4	6681200	6681300	100	CG_hyperDMR
4	6683300	6683400	100	CG_hyperDMR
4	6685200	6685300	100	CG_hyperDMR
4	6746100	6746200	100	CG_hyperDMR
4	6752900	6753000	100	CG_hyperDMR
4	8104900	8105500	600	CG_hyperDMR
4	8668500	8668700	200	CG_hyperDMR
4	10567300	10567700	400	CG_hyperDMR
4	10860500	10860600	100	CG_hyperDMR
4	10992800	10992900	100	CG_hyperDMR
4	11398400	11398600	200	CG_hyperDMR
4	11400000	11400100	100	CG_hyperDMR
4	11537700	11537800	100	CG_hyperDMR
4	11645600	11645700	100	CG_hyperDMR
4	12150600	12150800	200	CG_hyperDMR
4	12343600	12343700	100	CG_hyperDMR
4	13520200	13520400	200	CG_hyperDMR
4	14309100	14309300	200	CG_hyperDMR
4	14508800	14508900	100	CG_hyperDMR
4	15590700	15590800	100	CG_hyperDMR
4	16346800	16346900	100	CG_hyperDMR
4	17576500	17576600	100	CG_hyperDMR
4	18289300	18289400	100	CG_hyperDMR
4	18733400	18733500	100	CG_hyperDMR
4	19296700	19296800	100	CG_hyperDMR
4	19581200	19581400	200	CG_hyperDMR
4	20172600	20172900	300	CG_hyperDMR
4	20798700	20798800	100	CG_hyperDMR
4	21136700	21136800	100	CG_hyperDMR
4	22514500	22514600	100	CG_hyperDMR
4	23400600	23400900	300	CG_hyperDMR
4	23903900	23904000	100	CG_hyperDMR
4	24072500	24072700	200	CG_hyperDMR
4	24143100	24143200	100	CG_hyperDMR
4	25102200	25102300	100	CG_hyperDMR
4	26264600	26264700	100	CG_hyperDMR
4	26990200	26990300	100	CG_hyperDMR
4	27465600	27465700	100	CG_hyperDMR
4	28014100	28014300	200	CG_hyperDMR
4	28238800	28239000	200	CG_hyperDMR
4	29279300	29279400	100	CG_hyperDMR
4	29618000	29618100	100	CG_hyperDMR
4	30108000	30108100	100	CG_hyperDMR
4	30308500	30308600	100	CG_hyperDMR
4	31211700	31211800	100	CG_hyperDMR
4	31264000	31264100	100	CG_hyperDMR
4	31429900	31430000	100	CG_hyperDMR
4	32934600	32934700	100	CG_hyperDMR
4	33162900	33163000	100	CG_hyperDMR
4	34670700	34670900	200	CG_hyperDMR
4	35626900	35627000	100	CG_hyperDMR
4	35852600	35852800	200	CG_hyperDMR
4	36319200	36319400	200	CG_hyperDMR
4	36532300	36532400	100	CG_hyperDMR
4	37279000	37279100	100	CG_hyperDMR
4	40160800	40160900	100	CG_hyperDMR
4	40261900	40262000	100	CG_hyperDMR
4	40568400	40568500	100	CG_hyperDMR
4	41254300	41254400	100	CG_hyperDMR
4	41325600	41325700	100	CG_hyperDMR
4	43536300	43536400	100	CG_hyperDMR
4	43849000	43849100	100	CG_hyperDMR
4	44302900	44303100	200	CG_hyperDMR
4	44578500	44578700	200	CG_hyperDMR
4	44953500	44953600	100	CG_hyperDMR
4	45376500	45376600	100	CG_hyperDMR
4	45456800	45456900	100	CG_hyperDMR
4	48658400	48658500	100	CG_hyperDMR
4	51237100	51237200	100	CG_hyperDMR
4	54603600	54603700	100	CG_hyperDMR
4	55756400	55756600	200	CG_hyperDMR
4	56144800	56144900	100	CG_hyperDMR
4	56345400	56345600	200	CG_hyperDMR
4	56446200	56446400	200	CG_hyperDMR
4	59018500	59018700	200	CG_hyperDMR
4	59512000	59512100	100	CG_hyperDMR
4	60974600	60974700	100	CG_hyperDMR
4	63774800	63775100	300	CG_hyperDMR
4	67463800	67464100	300	CG_hyperDMR
4	67469300	67469500	200	CG_hyperDMR
4	67587300	67587600	300	CG_hyperDMR
4	68056200	68056300	100	CG_hyperDMR
4	68056800	68056900	100	CG_hyperDMR
4	69186100	69186200	100	CG_hyperDMR
4	73777300	73777400	100	CG_hyperDMR
4	75829800	75829900	100	CG_hyperDMR
4	76395100	76395200	100	CG_hyperDMR
4	78783100	78783300	200	CG_hyperDMR
4	80332100	80332200	100	CG_hyperDMR
4	80918100	80918300	200	CG_hyperDMR
4	84190000	84190200	200	CG_hyperDMR
4	84990800	84990900	100	CG_hyperDMR
4	85827900	85828000	100	CG_hyperDMR
4	86480000	86480100	100	CG_hyperDMR
4	87874000	87874100	100	CG_hyperDMR
4	88044200	88044300	100	CG_hyperDMR
4	91091800	91092000	200	CG_hyperDMR
4	92105000	92105200	200	CG_hyperDMR
4	97340500	97340600	100	CG_hyperDMR
4	99761700	99761800	100	CG_hyperDMR
4	104668100	104668200	100	CG_hyperDMR
4	105337900	105338000	100	CG_hyperDMR
4	106555600	106555800	200	CG_hyperDMR
4	106829200	106829300	100	CG_hyperDMR
4	116467000	116467200	200	CG_hyperDMR
4	116467700	116467800	100	CG_hyperDMR
4	120552200	120552400	200	CG_hyperDMR
4	122791800	122792100	300	CG_hyperDMR
4	131276300	131276400	100	CG_hyperDMR
4	132000600	132000700	100	CG_hyperDMR
4	132086300	132086400	100	CG_hyperDMR
4	133594100	133594200	100	CG_hyperDMR
4	135911400	135911500	100	CG_hyperDMR
4	138224000	138224100	100	CG_hyperDMR
4	138374100	138374400	300	CG_hyperDMR
4	138517000	138517100	100	CG_hyperDMR
4	140065000	140065100	100	CG_hyperDMR
4	143531300	143531400	100	CG_hyperDMR
4	145584700	145585100	400	CG_hyperDMR
4	146308100	146308200	100	CG_hyperDMR
4	146398000	146398100	100	CG_hyperDMR
4	149924400	149924600	200	CG_hyperDMR
4	150565500	150565600	100	CG_hyperDMR
4	151411900	151412200	300	CG_hyperDMR
4	154588200	154588300	100	CG_hyperDMR
4	156094600	156094700	100	CG_hyperDMR
4	156158200	156158300	100	CG_hyperDMR
4	156977100	156977200	100	CG_hyperDMR
4	159118600	159119000	400	CG_hyperDMR
4	159175200	159175400	200	CG_hyperDMR
4	159456400	159456500	100	CG_hyperDMR
4	159955900	159956100	200	CG_hyperDMR
4	160044700	160044800	100	CG_hyperDMR
4	160244000	160244200	200	CG_hyperDMR
4	161162200	161162300	100	CG_hyperDMR
4	161651300	161651500	200	CG_hyperDMR
4	162880300	162880400	100	CG_hyperDMR
4	163965700	163965900	200	CG_hyperDMR
4	164242800	164242900	100	CG_hyperDMR
4	164665600	164665700	100	CG_hyperDMR
4	165714700	165714800	100	CG_hyperDMR
4	165929800	165929900	100	CG_hyperDMR
4	169975600	169975700	100	CG_hyperDMR
4	170140600	170140700	100	CG_hyperDMR
4	173402700	173402800	100	CG_hyperDMR
4	174073000	174073100	100	CG_hyperDMR
4	174706200	174706300	100	CG_hyperDMR
4	174706500	174706600	100	CG_hyperDMR
4	176655000	176655100	100	CG_hyperDMR
4	179431400	179431500	100	CG_hyperDMR
4	181105900	181106000	100	CG_hyperDMR
4	181298300	181298400	100	CG_hyperDMR
4	181720500	181720600	100	CG_hyperDMR
4	182065800	182066000	200	CG_hyperDMR
4	182899300	182899500	200	CG_hyperDMR
4	183057800	183057900	100	CG_hyperDMR
4	183058100	183058200	100	CG_hyperDMR
4	183234600	183234700	100	CG_hyperDMR
4	183827900	183828000	100	CG_hyperDMR
4	184121600	184121700	100	CG_hyperDMR
4	184797200	184797400	200	CG_hyperDMR
4	185737900	185738200	300	CG_hyperDMR
4	187330000	187330100	100	CG_hyperDMR
4	187405800	187405900	100	CG_hyperDMR
4	187842800	187842900	100	CG_hyperDMR
4	188391700	188391800	100	CG_hyperDMR
4	188953900	188954000	100	CG_hyperDMR
4	189139000	189139100	100	CG_hyperDMR
4	190137100	190137200	100	CG_hyperDMR
4	190498800	190499000	200	CG_hyperDMR
4	190864900	190865000	100	CG_hyperDMR
4	191347400	191347600	200	CG_hyperDMR
4	192843500	192843600	100	CG_hyperDMR
4	194405100	194405200	100	CG_hyperDMR
4	196521300	196521500	200	CG_hyperDMR
4	197132700	197132800	100	CG_hyperDMR
4	197650100	197650200	100	CG_hyperDMR
4	199034400	199034500	100	CG_hyperDMR
4	199335300	199335400	100	CG_hyperDMR
4	202188500	202188800	300	CG_hyperDMR
4	204033100	204033300	200	CG_hyperDMR
4	204563300	204563400	100	CG_hyperDMR
4	204883900	204884000	100	CG_hyperDMR
4	205526100	205526200	100	CG_hyperDMR
4	206349000	206349100	100	CG_hyperDMR
4	207530800	207530900	100	CG_hyperDMR
4	208895000	208895100	100	CG_hyperDMR
4	208932700	208932900	200	CG_hyperDMR
4	209131100	209131200	100	CG_hyperDMR
4	209899800	209899900	100	CG_hyperDMR
4	209914800	209914900	100	CG_hyperDMR
4	210948500	210948600	100	CG_hyperDMR
4	212999300	212999400	100	CG_hyperDMR
4	213290600	213290800	200	CG_hyperDMR
4	213327300	213327400	100	CG_hyperDMR
4	214239000	214239100	100	CG_hyperDMR
4	214337500	214337600	100	CG_hyperDMR
4	214488700	214488800	100	CG_hyperDMR
4	218830400	218830500	100	CG_hyperDMR
4	220059000	220059200	200	CG_hyperDMR
4	220255000	220255100	100	CG_hyperDMR
4	220568800	220568900	100	CG_hyperDMR
4	222506800	222506900	100	CG_hyperDMR
4	223087000	223087100	100	CG_hyperDMR
4	224310900	224311000	100	CG_hyperDMR
4	224319600	224319700	100	CG_hyperDMR
4	225577800	225578000	200	CG_hyperDMR
4	228613000	228613200	200	CG_hyperDMR
4	228912600	228912700	100	CG_hyperDMR
4	230772600	230772700	100	CG_hyperDMR
4	231152800	231152900	100	CG_hyperDMR
4	232201200	232201300	100	CG_hyperDMR
4	232519700	232519800	100	CG_hyperDMR
4	233131100	233131200	100	CG_hyperDMR
4	233864800	233865000	200	CG_hyperDMR
4	235520400	235520500	100	CG_hyperDMR
4	235795900	235796000	100	CG_hyperDMR
4	235965500	235965600	100	CG_hyperDMR
4	236504200	236504300	100	CG_hyperDMR
4	237132900	237133200	300	CG_hyperDMR
4	237223200	237223400	200	CG_hyperDMR
4	238365800	238366000	200	CG_hyperDMR
4	239037200	239037300	100	CG_hyperDMR
4	239078400	239078600	200	CG_hyperDMR
4	239249700	239249900	200	CG_hyperDMR
4	239772800	239772900	100	CG_hyperDMR
4	240411900	240412000	100	CG_hyperDMR
4	240521800	240522000	200	CG_hyperDMR
4	240807400	240807500	100	CG_hyperDMR
4	241001800	241001900	100	CG_hyperDMR
4	241456600	241456700	100	CG_hyperDMR
4	244191200	244191300	100	CG_hyperDMR
4	244875000	244875100	100	CG_hyperDMR
4	245106700	245106800	100	CG_hyperDMR
4	245171800	245171900	100	CG_hyperDMR
4	245955800	245956000	200	CG_hyperDMR
4	246853900	246854000	100	CG_hyperDMR
5	213300	213400	100	CG_hyperDMR
5	635400	635500	100	CG_hyperDMR
5	1582900	1583000	100	CG_hyperDMR
5	1928000	1928400	400	CG_hyperDMR
5	2354800	2354900	100	CG_hyperDMR
5	2415700	2415800	100	CG_hyperDMR
5	2869800	2869900	100	CG_hyperDMR
5	3685600	3685700	100	CG_hyperDMR
5	4112100	4112200	100	CG_hyperDMR
5	4112400	4112500	100	CG_hyperDMR
5	4249600	4249700	100	CG_hyperDMR
5	4313300	4313400	100	CG_hyperDMR
5	4766900	4767200	300	CG_hyperDMR
5	5555200	5555400	200	CG_hyperDMR
5	6573800	6573900	100	CG_hyperDMR
5	7503200	7503300	100	CG_hyperDMR
5	8186900	8187000	100	CG_hyperDMR
5	8425700	8425900	200	CG_hyperDMR
5	8802400	8802500	100	CG_hyperDMR
5	9150600	9150900	300	CG_hyperDMR
5	9693100	9693200	100	CG_hyperDMR
5	10873700	10873900	200	CG_hyperDMR
5	11135900	11136000	100	CG_hyperDMR
5	11137600	11137700	100	CG_hyperDMR
5	12108500	12108600	100	CG_hyperDMR
5	12134500	12134600	100	CG_hyperDMR
5	12242000	12242200	200	CG_hyperDMR
5	12392800	12392900	100	CG_hyperDMR
5	12643500	12643600	100	CG_hyperDMR
5	12910800	12910900	100	CG_hyperDMR
5	12948300	12948400	100	CG_hyperDMR
5	13030600	13030700	100	CG_hyperDMR
5	13089800	13089900	100	CG_hyperDMR
5	13539400	13539500	100	CG_hyperDMR
5	13825900	13826000	100	CG_hyperDMR
5	14498100	14498200	100	CG_hyperDMR
5	14786500	14786600	100	CG_hyperDMR
5	15107900	15108000	100	CG_hyperDMR
5	16206500	16206600	100	CG_hyperDMR
5	16290300	16290500	200	CG_hyperDMR
5	16441300	16441500	200	CG_hyperDMR
5	16641900	16642000	100	CG_hyperDMR
5	16893000	16893100	100	CG_hyperDMR
5	17001900	17002000	100	CG_hyperDMR
5	17019800	17019900	100	CG_hyperDMR
5	17297900	17298000	100	CG_hyperDMR
5	17546500	17546600	100	CG_hyperDMR
5	17719300	17719400	100	CG_hyperDMR
5	17948100	17948200	100	CG_hyperDMR
5	20728200	20728300	100	CG_hyperDMR
5	22205100	22205200	100	CG_hyperDMR
5	22253700	22253900	200	CG_hyperDMR
5	22799500	22799600	100	CG_hyperDMR
5	22800000	22800100	100	CG_hyperDMR
5	23459900	23460000	100	CG_hyperDMR
5	24418200	24418300	100	CG_hyperDMR
5	24860100	24860300	200	CG_hyperDMR
5	25352900	25353100	200	CG_hyperDMR
5	26717400	26717600	200	CG_hyperDMR
5	26798300	26798400	100	CG_hyperDMR
5	27300600	27300700	100	CG_hyperDMR
5	28710900	28711000	100	CG_hyperDMR
5	28756500	28756600	100	CG_hyperDMR
5	28889000	28889200	200	CG_hyperDMR
5	28889500	28889600	100	CG_hyperDMR
5	29604000	29604100	100	CG_hyperDMR
5	30423100	30423200	100	CG_hyperDMR
5	31040700	31040800	100	CG_hyperDMR
5	31559000	31559200	200	CG_hyperDMR
5	32776000	32776200	200	CG_hyperDMR
5	33034900	33035000	100	CG_hyperDMR
5	33652300	33652400	100	CG_hyperDMR
5	34656700	34656800	100	CG_hyperDMR
5	34957400	34957500	100	CG_hyperDMR
5	35054400	35054600	200	CG_hyperDMR
5	35059300	35059400	100	CG_hyperDMR
5	35145300	35145400	100	CG_hyperDMR
5	35151700	35151800	100	CG_hyperDMR
5	35156400	35156500	100	CG_hyperDMR
5	35913900	35914000	100	CG_hyperDMR
5	36089100	36089200	100	CG_hyperDMR
5	36282500	36282600	100	CG_hyperDMR
5	36862300	36862400	100	CG_hyperDMR
5	37847200	37847300	100	CG_hyperDMR
5	38145500	38145600	100	CG_hyperDMR
5	39762600	39762700	100	CG_hyperDMR
5	40634700	40634800	100	CG_hyperDMR
5	44308500	44308700	200	CG_hyperDMR
5	45067500	45067600	100	CG_hyperDMR
5	47481000	47481100	100	CG_hyperDMR
5	48260500	48260600	100	CG_hyperDMR
5	49840800	49840900	100	CG_hyperDMR
5	50154800	50155000	200	CG_hyperDMR
5	53300100	53300200	100	CG_hyperDMR
5	54627700	54627900	200	CG_hyperDMR
5	56105900	56106000	100	CG_hyperDMR
5	58141400	58141500	100	CG_hyperDMR
5	59752300	59752500	200	CG_hyperDMR
5	60269700	60269900	200	CG_hyperDMR
5	60307900	60308000	100	CG_hyperDMR
5	61826500	61826600	100	CG_hyperDMR
5	62505000	62505200	200	CG_hyperDMR
5	63355300	63355400	100	CG_hyperDMR
5	63362000	63362100	100	CG_hyperDMR
5	63734200	63734300	100	CG_hyperDMR
5	63869400	63869500	100	CG_hyperDMR
5	64658300	64658400	100	CG_hyperDMR
5	64866900	64867000	100	CG_hyperDMR
5	65420300	65420400	100	CG_hyperDMR
5	67127900	67128000	100	CG_hyperDMR
5	71065900	71066000	100	CG_hyperDMR
5	71086100	71086200	100	CG_hyperDMR
5	71506500	71506600	100	CG_hyperDMR
5	72048000	72048100	100	CG_hyperDMR
5	72060200	72060300	100	CG_hyperDMR
5	72204900	72205000	100	CG_hyperDMR
5	73499100	73499200	100	CG_hyperDMR
5	75915300	75915500	200	CG_hyperDMR
5	77022400	77022500	100	CG_hyperDMR
5	78145700	78145800	100	CG_hyperDMR
5	82614700	82614800	100	CG_hyperDMR
5	83252400	83252500	100	CG_hyperDMR
5	84703200	84703300	100	CG_hyperDMR
5	85463800	85463900	100	CG_hyperDMR
5	85924300	85924400	100	CG_hyperDMR
5	90203100	90203200	100	CG_hyperDMR
5	91044200	91044300	100	CG_hyperDMR
5	91486100	91486300	200	CG_hyperDMR
5	91729400	91729800	400	CG_hyperDMR
5	91953800	91954000	200	CG_hyperDMR
5	92987200	92987300	100	CG_hyperDMR
5	95087700	95087800	100	CG_hyperDMR
5	95949400	95949600	200	CG_hyperDMR
5	96786400	96786500	100	CG_hyperDMR
5	102814700	102814900	200	CG_hyperDMR
5	107214000	107214100	100	CG_hyperDMR
5	107538800	107539000	200	CG_hyperDMR
5	107725700	107725800	100	CG_hyperDMR
5	112319800	112319900	100	CG_hyperDMR
5	115463000	115463100	100	CG_hyperDMR
5	118030700	118030900	200	CG_hyperDMR
5	118539500	118539600	100	CG_hyperDMR
5	120092100	120092200	100	CG_hyperDMR
5	123665200	123665300	100	CG_hyperDMR
5	126287200	126287400	200	CG_hyperDMR
5	127249800	127249900	100	CG_hyperDMR
5	129022600	129022800	200	CG_hyperDMR
5	131296900	131297000	100	CG_hyperDMR
5	132976200	132976400	200	CG_hyperDMR
5	137963200	137963300	100	CG_hyperDMR
5	138106600	138106700	100	CG_hyperDMR
5	138347400	138347600	200	CG_hyperDMR
5	139937400	139937600	200	CG_hyperDMR
5	140710400	140710500	100	CG_hyperDMR
5	140963600	140963700	100	CG_hyperDMR
5	141287800	141288000	200	CG_hyperDMR
5	141695700	141695800	100	CG_hyperDMR
5	142508500	142508600	100	CG_hyperDMR
5	143100500	143100700	200	CG_hyperDMR
5	143733100	143733200	100	CG_hyperDMR
5	146730400	146730600	200	CG_hyperDMR
5	154712500	154712600	100	CG_hyperDMR
5	155767600	155767800	200	CG_hyperDMR
5	155914900	155915100	200	CG_hyperDMR
5	156272900	156273000	100	CG_hyperDMR
5	158598900	158599200	300	CG_hyperDMR
5	162237900	162238100	200	CG_hyperDMR
5	163953000	163953100	100	CG_hyperDMR
5	165396800	165396900	100	CG_hyperDMR
5	165447600	165447700	100	CG_hyperDMR
5	168901800	168901900	100	CG_hyperDMR
5	174014500	174014600	100	CG_hyperDMR
5	175351700	175351800	100	CG_hyperDMR
5	178258700	178258800	100	CG_hyperDMR
5	178316800	178316900	100	CG_hyperDMR
5	178398400	178398500	100	CG_hyperDMR
5	179285500	179285600	100	CG_hyperDMR
5	179481100	179481200	100	CG_hyperDMR
5	179881500	179881600	100	CG_hyperDMR
5	180065300	180065400	100	CG_hyperDMR
5	180154100	180154200	100	CG_hyperDMR
5	180929300	180929600	300	CG_hyperDMR
5	181887700	181887800	100	CG_hyperDMR
5	183112300	183112400	100	CG_hyperDMR
5	183579800	183579900	100	CG_hyperDMR
5	184436200	184436300	100	CG_hyperDMR
5	184901800	184901900	100	CG_hyperDMR
5	185081500	185081600	100	CG_hyperDMR
5	185872100	185872300	200	CG_hyperDMR
5	186615300	186615400	100	CG_hyperDMR
5	188472400	188472500	100	CG_hyperDMR
5	188794600	188794700	100	CG_hyperDMR
5	188882300	188882500	200	CG_hyperDMR
5	189248500	189248600	100	CG_hyperDMR
5	191159800	191159900	100	CG_hyperDMR
5	191618000	191618100	100	CG_hyperDMR
5	192391600	192391800	200	CG_hyperDMR
5	192413900	192414000	100	CG_hyperDMR
5	192710000	192710100	100	CG_hyperDMR
5	193972800	193972900	100	CG_hyperDMR
5	194112500	194112600	100	CG_hyperDMR
5	194669000	194669100	100	CG_hyperDMR
5	195751500	195751600	100	CG_hyperDMR
5	195868600	195868700	100	CG_hyperDMR
5	196270500	196270600	100	CG_hyperDMR
5	196847300	196847400	100	CG_hyperDMR
5	197265100	197265200	100	CG_hyperDMR
5	197997100	197997200	100	CG_hyperDMR
5	200149700	200149800	100	CG_hyperDMR
5	200874500	200874700	200	CG_hyperDMR
5	200884900	200885000	100	CG_hyperDMR
5	201217000	201217200	200	CG_hyperDMR
5	201314600	201314700	100	CG_hyperDMR
5	201593700	201593800	100	CG_hyperDMR
5	202104400	202104500	100	CG_hyperDMR
5	204191500	204191600	100	CG_hyperDMR
5	204192300	204192400	100	CG_hyperDMR
5	204808600	204808800	200	CG_hyperDMR
5	205025000	205025100	100	CG_hyperDMR
5	205625200	205625300	100	CG_hyperDMR
5	205760900	205761000	100	CG_hyperDMR
5	205895600	205895700	100	CG_hyperDMR
5	206688500	206688700	200	CG_hyperDMR
5	207298000	207298100	100	CG_hyperDMR
5	207487000	207487100	100	CG_hyperDMR
5	207491500	207491600	100	CG_hyperDMR
5	207738000	207738100	100	CG_hyperDMR
5	208023600	208023700	100	CG_hyperDMR
5	209496100	209496200	100	CG_hyperDMR
5	210312300	210312500	200	CG_hyperDMR
5	210450200	210450300	100	CG_hyperDMR
5	210790700	210790800	100	CG_hyperDMR
5	210823200	210823300	100	CG_hyperDMR
5	210823600	210823700	100	CG_hyperDMR
5	211017100	211017300	200	CG_hyperDMR
5	211436200	211436300	100	CG_hyperDMR
5	211888800	211888900	100	CG_hyperDMR
5	212035700	212035800	100	CG_hyperDMR
5	212243400	212243600	200	CG_hyperDMR
5	212790100	212790200	100	CG_hyperDMR
5	214079500	214079600	100	CG_hyperDMR
5	214446400	214446600	200	CG_hyperDMR
5	215007600	215007700	100	CG_hyperDMR
5	215309400	215309600	200	CG_hyperDMR
5	215568100	215568200	100	CG_hyperDMR
5	215658100	215658300	200	CG_hyperDMR
5	216307400	216307500	100	CG_hyperDMR
5	216429500	216429700	200	CG_hyperDMR
5	216431400	216431500	100	CG_hyperDMR
5	217468000	217468100	100	CG_hyperDMR
5	217545300	217545400	100	CG_hyperDMR
5	218089500	218089600	100	CG_hyperDMR
5	218228300	218228400	100	CG_hyperDMR
5	218941800	218941900	100	CG_hyperDMR
5	219168200	219168300	100	CG_hyperDMR
5	219784000	219784200	200	CG_hyperDMR
5	220225500	220225600	100	CG_hyperDMR
5	221688600	221688700	100	CG_hyperDMR
5	221879200	221879300	100	CG_hyperDMR
5	221972400	221972700	300	CG_hyperDMR
5	222766700	222766900	200	CG_hyperDMR
5	222923500	222923800	300	CG_hyperDMR
5	223582500	223582600	100	CG_hyperDMR
6	182300	182400	100	CG_hyperDMR
6	862200	862300	100	CG_hyperDMR
6	1307400	1307500	100	CG_hyperDMR
6	1531500	1531600	100	CG_hyperDMR
6	2136800	2136900	100	CG_hyperDMR
6	2281200	2281300	100	CG_hyperDMR
6	2914000	2914200	200	CG_hyperDMR
6	3257000	3257200	200	CG_hyperDMR
6	4342700	4342800	100	CG_hyperDMR
6	4484600	4484700	100	CG_hyperDMR
6	5693800	5693900	100	CG_hyperDMR
6	6610600	6610700	100	CG_hyperDMR
6	7126700	7126800	100	CG_hyperDMR
6	7846900	7847000	100	CG_hyperDMR
6	9340700	9340800	100	CG_hyperDMR
6	10939800	10939900	100	CG_hyperDMR
6	15191800	15191900	100	CG_hyperDMR
6	16604000	16604200	200	CG_hyperDMR
6	16610100	16610200	100	CG_hyperDMR
6	17340300	17340400	100	CG_hyperDMR
6	20215500	20215600	100	CG_hyperDMR
6	20415300	20415500	200	CG_hyperDMR
6	22552000	22552100	100	CG_hyperDMR
6	22593300	22593400	100	CG_hyperDMR
6	23250500	23250600	100	CG_hyperDMR
6	24544700	24544900	200	CG_hyperDMR
6	24605500	24605600	100	CG_hyperDMR
6	24787600	24787700	100	CG_hyperDMR
6	27097100	27097200	100	CG_hyperDMR
6	27903600	27903700	100	CG_hyperDMR
6	28045100	28045300	200	CG_hyperDMR
6	30281500	30281600	100	CG_hyperDMR
6	30281900	30282000	100	CG_hyperDMR
6	33195200	33195300	100	CG_hyperDMR
6	33289200	33289400	200	CG_hyperDMR
6	34058800	34059700	900	CG_hyperDMR
6	34378100	34378200	100	CG_hyperDMR
6	34396900	34397100	200	CG_hyperDMR
6	35638700	35638800	100	CG_hyperDMR
6	43267400	43267600	200	CG_hyperDMR
6	49558000	49558100	100	CG_hyperDMR
6	49805600	49805800	200	CG_hyperDMR
6	50839000	50839100	100	CG_hyperDMR
6	54882200	54882300	100	CG_hyperDMR
6	55563200	55563300	100	CG_hyperDMR
6	56307600	56307700	100	CG_hyperDMR
6	57685600	57685700	100	CG_hyperDMR
6	61997200	61997400	200	CG_hyperDMR
6	62331000	62331100	100	CG_hyperDMR
6	63239100	63239300	200	CG_hyperDMR
6	63574100	63574200	100	CG_hyperDMR
6	66262500	66262700	200	CG_hyperDMR
6	67342000	67342200	200	CG_hyperDMR
6	67650500	67650600	100	CG_hyperDMR
6	69497300	69497400	100	CG_hyperDMR
6	71131200	71131300	100	CG_hyperDMR
6	74624800	74624900	100	CG_hyperDMR
6	77204100	77204200	100	CG_hyperDMR
6	78983400	78983600	200	CG_hyperDMR
6	81156600	81156700	100	CG_hyperDMR
6	81813100	81813200	100	CG_hyperDMR
6	83695500	83695600	100	CG_hyperDMR
6	85467300	85467400	100	CG_hyperDMR
6	86546700	86546800	100	CG_hyperDMR
6	90175700	90176000	300	CG_hyperDMR
6	90547400	90547500	100	CG_hyperDMR
6	90852300	90852400	100	CG_hyperDMR
6	91277300	91277400	100	CG_hyperDMR
6	91422100	91422200	100	CG_hyperDMR
6	92451600	92451700	100	CG_hyperDMR
6	93090300	93090500	200	CG_hyperDMR
6	93608500	93608600	100	CG_hyperDMR
6	93922100	93922300	200	CG_hyperDMR
6	95105000	95105200	200	CG_hyperDMR
6	95107100	95107200	100	CG_hyperDMR
6	95751700	95751800	100	CG_hyperDMR
6	95868400	95868500	100	CG_hyperDMR
6	97481000	97481100	100	CG_hyperDMR
6	98138000	98138100	100	CG_hyperDMR
6	98499500	98499600	100	CG_hyperDMR
6	99379100	99379200	100	CG_hyperDMR
6	99575100	99575300	200	CG_hyperDMR
6	99746500	99746600	100	CG_hyperDMR
6	100567100	100567200	100	CG_hyperDMR
6	100808800	100808900	100	CG_hyperDMR
6	101221900	101222000	100	CG_hyperDMR
6	101703100	101703400	300	CG_hyperDMR
6	103647000	103647100	100	CG_hyperDMR
6	103859000	103859200	200	CG_hyperDMR
6	103872400	103872500	100	CG_hyperDMR
6	104890700	104890800	100	CG_hyperDMR
6	106139600	106139700	100	CG_hyperDMR
6	107396200	107396500	300	CG_hyperDMR
6	107716000	107716200	200	CG_hyperDMR
6	108399100	108399200	100	CG_hyperDMR
6	109115700	109115800	100	CG_hyperDMR
6	109444700	109444800	100	CG_hyperDMR
6	109813300	109813400	100	CG_hyperDMR
6	110117500	110117800	300	CG_hyperDMR
6	110466000	110466100	100	CG_hyperDMR
6	110482700	110482800	100	CG_hyperDMR
6	113720000	113720200	200	CG_hyperDMR
6	119335600	119335700	100	CG_hyperDMR
6	121878400	121878500	100	CG_hyperDMR
6	122893700	122894400	700	CG_hyperDMR
6	123597700	123597800	100	CG_hyperDMR
6	124687200	124687400	200	CG_hyperDMR
6	126614600	126614700	100	CG_hyperDMR
6	126663400	126663500	100	CG_hyperDMR
6	126798200	126798300	100	CG_hyperDMR
6	127591900	127592000	100	CG_hyperDMR
6	128004200	128004300	100	CG_hyperDMR
6	128056800	128056900	100	CG_hyperDMR
6	128359100	128359200	100	CG_hyperDMR
6	129160700	129160800	100	CG_hyperDMR
6	129460400	129460600	200	CG_hyperDMR
6	129475800	129475900	100	CG_hyperDMR
6	129804500	129804600	100	CG_hyperDMR
6	129946600	129946700	100	CG_hyperDMR
6	130507200	130507300	100	CG_hyperDMR
6	132302000	132302100	100	CG_hyperDMR
6	133275900	133276000	100	CG_hyperDMR
6	133753200	133753300	100	CG_hyperDMR
6	133789800	133789900	100	CG_hyperDMR
6	133819100	133819200	100	CG_hyperDMR
6	134036800	134036900	100	CG_hyperDMR
6	134037500	134037600	100	CG_hyperDMR
6	134537700	134537800	100	CG_hyperDMR
6	135296100	135296200	100	CG_hyperDMR
6	136763100	136763600	500	CG_hyperDMR
6	137142000	137142100	100	CG_hyperDMR
6	138541200	138541400	200	CG_hyperDMR
6	138608800	138608900	100	CG_hyperDMR
6	139439600	139439700	100	CG_hyperDMR
6	139625900	139626000	100	CG_hyperDMR
6	140258400	140258600	200	CG_hyperDMR
6	141324100	141324200	100	CG_hyperDMR
6	141403500	141403600	100	CG_hyperDMR
6	141537000	141537100	100	CG_hyperDMR
6	142417200	142417300	100	CG_hyperDMR
6	143587900	143588000	100	CG_hyperDMR
6	145358400	145358500	100	CG_hyperDMR
6	146472400	146472500	100	CG_hyperDMR
6	146487300	146487400	100	CG_hyperDMR
6	146634600	146634800	200	CG_hyperDMR
6	148057200	148057400	200	CG_hyperDMR
6	148471700	148471800	100	CG_hyperDMR
6	148777500	148777600	100	CG_hyperDMR
6	150274300	150274400	100	CG_hyperDMR
6	150605500	150605600	100	CG_hyperDMR
6	150820200	150820300	100	CG_hyperDMR
6	152674600	152674700	100	CG_hyperDMR
6	153771800	153771900	100	CG_hyperDMR
6	154339200	154339300	100	CG_hyperDMR
6	155717100	155717200	100	CG_hyperDMR
6	156295700	156295800	100	CG_hyperDMR
6	158368700	158368900	200	CG_hyperDMR
6	158901100	158901200	100	CG_hyperDMR
6	159313200	159313300	100	CG_hyperDMR
6	159683300	159683500	200	CG_hyperDMR
6	160421900	160422000	100	CG_hyperDMR
6	160525100	160525200	100	CG_hyperDMR
6	160671400	160671600	200	CG_hyperDMR
6	160696100	160696200	100	CG_hyperDMR
6	161548200	161548300	100	CG_hyperDMR
6	162270200	162270300	100	CG_hyperDMR
6	163409200	163409300	100	CG_hyperDMR
6	163955700	163955900	200	CG_hyperDMR
6	164157200	164157300	100	CG_hyperDMR
6	164325700	164325800	100	CG_hyperDMR
6	164375300	164375400	100	CG_hyperDMR
6	166031700	166031800	100	CG_hyperDMR
6	166324600	166324700	100	CG_hyperDMR
6	166644200	166644300	100	CG_hyperDMR
6	166753600	166753700	100	CG_hyperDMR
6	166927300	166927400	100	CG_hyperDMR
6	167870400	167870500	100	CG_hyperDMR
6	168457000	168457100	100	CG_hyperDMR
6	168714400	168714500	100	CG_hyperDMR
6	170342500	170342600	100	CG_hyperDMR
6	171785100	171785200	100	CG_hyperDMR
6	172091500	172091600	100	CG_hyperDMR
7	872200	872400	200	CG_hyperDMR
7	1254500	1254600	100	CG_hyperDMR
7	1619200	1619300	100	CG_hyperDMR
7	1826600	1826800	200	CG_hyperDMR
7	2290900	2291000	100	CG_hyperDMR
7	2614000	2614100	100	CG_hyperDMR
7	2708900	2709000	100	CG_hyperDMR
7	2711100	2711200	100	CG_hyperDMR
7	2857000	2857100	100	CG_hyperDMR
7	2992000	2992100	100	CG_hyperDMR
7	2997100	2997200	100	CG_hyperDMR
7	3008700	3008800	100	CG_hyperDMR
7	3092400	3092500	100	CG_hyperDMR
7	3842700	3843000	300	CG_hyperDMR
7	4198900	4199100	200	CG_hyperDMR
7	5201800	5201900	100	CG_hyperDMR
7	5279300	5279400	100	CG_hyperDMR
7	5389400	5389500	100	CG_hyperDMR
7	6347600	6347700	100	CG_hyperDMR
7	6498900	6499200	300	CG_hyperDMR
7	6814800	6814900	100	CG_hyperDMR
7	7108000	7108100	100	CG_hyperDMR
7	7111700	7111800	100	CG_hyperDMR
7	7394700	7394800	100	CG_hyperDMR
7	7847600	7847700	100	CG_hyperDMR
7	7875300	7875400	100	CG_hyperDMR
7	7989900	7990100	200	CG_hyperDMR
7	8714100	8714400	300	CG_hyperDMR
7	8963300	8963400	100	CG_hyperDMR
7	8984000	8984100	100	CG_hyperDMR
7	9116100	9116200	100	CG_hyperDMR
7	9549200	9549300	100	CG_hyperDMR
7	10089100	10089200	100	CG_hyperDMR
7	10328300	10328500	200	CG_hyperDMR
7	10328800	10329100	300	CG_hyperDMR
7	11576000	11576100	100	CG_hyperDMR
7	12664400	12664500	100	CG_hyperDMR
7	12718700	12718800	100	CG_hyperDMR
7	13661800	13662000	200	CG_hyperDMR
7	13998800	13998900	100	CG_hyperDMR
7	14782200	14782300	100	CG_hyperDMR
7	15493700	15493800	100	CG_hyperDMR
7	15538700	15538900	200	CG_hyperDMR
7	16472600	16472700	100	CG_hyperDMR
7	18330200	18330300	100	CG_hyperDMR
7	18429100	18429200	100	CG_hyperDMR
7	19457500	19457600	100	CG_hyperDMR
7	20631700	20631800	100	CG_hyperDMR
7	21486800	21487000	200	CG_hyperDMR
7	21834200	21834400	200	CG_hyperDMR
7	21983500	21983700	200	CG_hyperDMR
7	22104900	22105100	200	CG_hyperDMR
7	22128800	22128900	100	CG_hyperDMR
7	22172000	22172200	200	CG_hyperDMR
7	22575000	22575100	100	CG_hyperDMR
7	22842700	22842800	100	CG_hyperDMR
7	23343900	23344000	100	CG_hyperDMR
7	23627500	23627600	100	CG_hyperDMR
7	23808400	23808500	100	CG_hyperDMR
7	23925600	23925700	100	CG_hyperDMR
7	24498600	24498900	300	CG_hyperDMR
7	25890200	25890300	100	CG_hyperDMR
7	27244300	27244500	200	CG_hyperDMR
7	27301100	27301200	100	CG_hyperDMR
7	27565400	27565600	200	CG_hyperDMR
7	28744700	28744800	100	CG_hyperDMR
7	28900200	28900400	200	CG_hyperDMR
7	29979100	29979200	100	CG_hyperDMR
7	31391600	31391800	200	CG_hyperDMR
7	36908400	36908600	200	CG_hyperDMR
7	37640500	37640600	100	CG_hyperDMR
7	38734500	38734700	200	CG_hyperDMR
7	39026100	39026200	100	CG_hyperDMR
7	39819700	39819800	100	CG_hyperDMR
7	40204800	40205000	200	CG_hyperDMR
7	40687500	40687600	100	CG_hyperDMR
7	40698500	40698600	100	CG_hyperDMR
7	42147100	42147200	100	CG_hyperDMR
7	44684900	44685100	200	CG_hyperDMR
7	44697100	44697200	100	CG_hyperDMR
7	45798000	45798200	200	CG_hyperDMR
7	47732000	47732100	100	CG_hyperDMR
7	48086400	48086700	300	CG_hyperDMR
7	48984600	48984700	100	CG_hyperDMR
7	51179000	51179100	100	CG_hyperDMR
7	51546300	51546500	200	CG_hyperDMR
7	51764700	51764800	100	CG_hyperDMR
7	52899800	52899900	100	CG_hyperDMR
7	55008000	55008200	200	CG_hyperDMR
7	58054200	58054400	200	CG_hyperDMR
7	58465100	58465200	100	CG_hyperDMR
7	63283700	63283900	200	CG_hyperDMR
7	65430900	65431000	100	CG_hyperDMR
7	78408600	78408700	100	CG_hyperDMR
7	78546100	78546300	200	CG_hyperDMR
7	78859100	78859200	100	CG_hyperDMR
7	81486500	81486600	100	CG_hyperDMR
7	82849600	82849700	100	CG_hyperDMR
7	84150300	84150400	100	CG_hyperDMR
7	86090300	86090400	100	CG_hyperDMR
7	88375500	88375600	100	CG_hyperDMR
7	93018500	93018600	100	CG_hyperDMR
7	95162900	95163000	100	CG_hyperDMR
7	95163800	95163900	100	CG_hyperDMR
7	95353300	95353400	100	CG_hyperDMR
7	95703700	95703800	100	CG_hyperDMR
7	95902600	95903200	600	CG_hyperDMR
7	100665100	100665200	100	CG_hyperDMR
7	100992300	100992500	200	CG_hyperDMR
7	101179800	101180000	200	CG_hyperDMR
7	102420200	102420300	100	CG_hyperDMR
7	102503600	102503700	100	CG_hyperDMR
7	102567100	102567200	100	CG_hyperDMR
7	102953500	102953600	100	CG_hyperDMR
7	102976500	102976600	100	CG_hyperDMR
7	102995000	102995100	100	CG_hyperDMR
7	105501500	105501600	100	CG_hyperDMR
7	105582000	105582100	100	CG_hyperDMR
7	108236100	108236300	200	CG_hyperDMR
7	110527400	110527500	100	CG_hyperDMR
7	110686300	110686400	100	CG_hyperDMR
7	110850900	110851000	100	CG_hyperDMR
7	111197700	111197800	100	CG_hyperDMR
7	112204900	112205100	200	CG_hyperDMR
7	112457200	112457300	100	CG_hyperDMR
7	113493000	113493100	100	CG_hyperDMR
7	114006700	114006800	100	CG_hyperDMR
7	114984500	114984600	100	CG_hyperDMR
7	115209200	115209400	200	CG_hyperDMR
7	115638300	115638400	100	CG_hyperDMR
7	117365700	117365800	100	CG_hyperDMR
7	118673200	118673300	100	CG_hyperDMR
7	119649200	119649400	200	CG_hyperDMR
7	120852700	120852800	100	CG_hyperDMR
7	120947300	120947500	200	CG_hyperDMR
7	121043100	121043300	200	CG_hyperDMR
7	121263500	121263600	100	CG_hyperDMR
7	121750200	121750400	200	CG_hyperDMR
7	121837200	121837300	100	CG_hyperDMR
7	122332600	122332700	100	CG_hyperDMR
7	122643300	122643400	100	CG_hyperDMR
7	122820600	122820700	100	CG_hyperDMR
7	123881900	123882100	200	CG_hyperDMR
7	124127100	124127200	100	CG_hyperDMR
7	125152600	125152700	100	CG_hyperDMR
7	125836100	125836400	300	CG_hyperDMR
7	126362200	126362300	100	CG_hyperDMR
7	126860500	126860700	200	CG_hyperDMR
7	127227100	127227200	100	CG_hyperDMR
7	127427700	127427800	100	CG_hyperDMR
7	127436300	127436500	200	CG_hyperDMR
7	127570500	127570700	200	CG_hyperDMR
7	128600100	128600200	100	CG_hyperDMR
7	128991500	128991600	100	CG_hyperDMR
7	129304200	129304300	100	CG_hyperDMR
7	129356200	129356400	200	CG_hyperDMR
7	129792100	129792200	100	CG_hyperDMR
7	130571700	130571800	100	CG_hyperDMR
7	132454100	132454400	300	CG_hyperDMR
7	132826600	132826700	100	CG_hyperDMR
7	134348300	134348500	200	CG_hyperDMR
7	134476200	134476400	200	CG_hyperDMR
7	134544700	134544800	100	CG_hyperDMR
7	137128800	137128900	100	CG_hyperDMR
7	137237600	137237700	100	CG_hyperDMR
7	139028700	139028800	100	CG_hyperDMR
7	139252700	139252900	200	CG_hyperDMR
7	140436200	140436500	300	CG_hyperDMR
7	140537000	140537100	100	CG_hyperDMR
7	141952200	141952300	100	CG_hyperDMR
7	142944600	142944800	200	CG_hyperDMR
7	143631700	143631800	100	CG_hyperDMR
7	144823600	144823700	100	CG_hyperDMR
7	145619200	145619300	100	CG_hyperDMR
7	146031400	146031900	500	CG_hyperDMR
7	146507700	146507800	100	CG_hyperDMR
7	146622700	146622800	100	CG_hyperDMR
7	147346800	147346900	100	CG_hyperDMR
7	147964400	147964500	100	CG_hyperDMR
7	147997600	147997800	200	CG_hyperDMR
7	148316500	148316600	100	CG_hyperDMR
7	148634300	148634400	100	CG_hyperDMR
7	149145900	149146000	100	CG_hyperDMR
7	149471200	149471300	100	CG_hyperDMR
7	149805800	149805900	100	CG_hyperDMR
7	150137900	150138000	100	CG_hyperDMR
7	150191700	150191800	100	CG_hyperDMR
7	150236600	150236700	100	CG_hyperDMR
7	154179900	154180100	200	CG_hyperDMR
7	154426200	154426300	100	CG_hyperDMR
7	154999100	154999200	100	CG_hyperDMR
7	155393200	155393400	200	CG_hyperDMR
7	155423600	155423800	200	CG_hyperDMR
7	156486000	156486100	100	CG_hyperDMR
7	156490400	156490500	100	CG_hyperDMR
7	157354600	157354700	100	CG_hyperDMR
7	157598700	157598800	100	CG_hyperDMR
7	158755600	158755700	100	CG_hyperDMR
7	159301600	159302000	400	CG_hyperDMR
[truncated: 9,949 more rows]

## Sheet: zmros1ab_embryo
Chr	Start	End	Size	Type
1	2429800	2429900	100	CG_hyperDMR
1	2781000	2781100	100	CG_hyperDMR
1	2900700	2900800	100	CG_hyperDMR
1	3037900	3038000	100	CG_hyperDMR
1	3051300	3051500	200	CG_hyperDMR
1	3454800	3455100	300	CG_hyperDMR
1	3477900	3478000	100	CG_hyperDMR
1	4040100	4040200	100	CG_hyperDMR
1	4415200	4415300	100	CG_hyperDMR
1	4426200	4426300	100	CG_hyperDMR
1	4712500	4712600	100	CG_hyperDMR
1	5143400	5143600	200	CG_hyperDMR
1	5172000	5172100	100	CG_hyperDMR
1	5537200	5537300	100	CG_hyperDMR
1	5700300	5700400	100	CG_hyperDMR
1	6025100	6025200	100	CG_hyperDMR
1	6268200	6268300	100	CG_hyperDMR
1	6787400	6787500	100	CG_hyperDMR
1	7034200	7034300	100	CG_hyperDMR
1	7105400	7105500	100	CG_hyperDMR
1	7974500	7974800	300	CG_hyperDMR
1	8123200	8123300	100	CG_hyperDMR
1	9118300	9118500	200	CG_hyperDMR
1	9751700	9751900	200	CG_hyperDMR
1	10153800	10154100	300	CG_hyperDMR
1	10321700	10322300	600	CG_hyperDMR
1	10614900	10615000	100	CG_hyperDMR
1	10965400	10965500	100	CG_hyperDMR
1	10998300	10998400	100	CG_hyperDMR
1	11104200	11104400	200	CG_hyperDMR
1	11408100	11408200	100	CG_hyperDMR
1	11715200	11715300	100	CG_hyperDMR
1	12136200	12136400	200	CG_hyperDMR
1	12289300	12289400	100	CG_hyperDMR
1	12353900	12354000	100	CG_hyperDMR
1	12440800	12441000	200	CG_hyperDMR
1	12544900	12545100	200	CG_hyperDMR
1	12764600	12765100	500	CG_hyperDMR
1	13182400	13182500	100	CG_hyperDMR
1	14249300	14249400	100	CG_hyperDMR
1	14366800	14367000	200	CG_hyperDMR
1	14584100	14584200	100	CG_hyperDMR
1	14848300	14848400	100	CG_hyperDMR
1	15192800	15192900	100	CG_hyperDMR
1	15508300	15508400	100	CG_hyperDMR
1	15576500	15576600	100	CG_hyperDMR
1	16051200	16051300	100	CG_hyperDMR
1	17151900	17152000	100	CG_hyperDMR
1	17356400	17356500	100	CG_hyperDMR
1	17704900	17705000	100	CG_hyperDMR
1	17928900	17929000	100	CG_hyperDMR
1	17945000	17945200	200	CG_hyperDMR
1	18152200	18152300	100	CG_hyperDMR
1	18310300	18310400	100	CG_hyperDMR
1	18382400	18382500	100	CG_hyperDMR
1	18392200	18392300	100	CG_hyperDMR
1	19294200	19294300	100	CG_hyperDMR
1	19296700	19296800	100	CG_hyperDMR
1	19321500	19321600	100	CG_hyperDMR
1	19466300	19466400	100	CG_hyperDMR
1	19667200	19667300	100	CG_hyperDMR
1	20353200	20353400	200	CG_hyperDMR
1	22008700	22008800	100	CG_hyperDMR
1	22064000	22064100	100	CG_hyperDMR
1	23699500	23700000	500	CG_hyperDMR
1	23956700	23957000	300	CG_hyperDMR
1	24000500	24000700	200	CG_hyperDMR
1	24411300	24411500	200	CG_hyperDMR
1	24666600	24666700	100	CG_hyperDMR
1	25283600	25283700	100	CG_hyperDMR
1	25805300	25805400	100	CG_hyperDMR
1	25928000	25928100	100	CG_hyperDMR
1	25932500	25932700	200	CG_hyperDMR
1	25939200	25939400	200	CG_hyperDMR
1	26873600	26873700	100	CG_hyperDMR
1	27292500	27292600	100	CG_hyperDMR
1	27301400	27301500	100	CG_hyperDMR
1	27743000	27743100	100	CG_hyperDMR
1	28060000	28060200	200	CG_hyperDMR
1	28637900	28638000	100	CG_hyperDMR
1	28713600	28713700	100	CG_hyperDMR
1	28801000	28801100	100	CG_hyperDMR
1	29052700	29052800	100	CG_hyperDMR
1	29295400	29295500	100	CG_hyperDMR
1	29486000	29486100	100	CG_hyperDMR
1	29909600	29909700	100	CG_hyperDMR
1	29925500	29925600	100	CG_hyperDMR
1	30522600	30522700	100	CG_hyperDMR
1	30915000	30915100	100	CG_hyperDMR
1	31744600	31744700	100	CG_hyperDMR
1	32079700	32079800	100	CG_hyperDMR
1	32617600	32617700	100	CG_hyperDMR
1	32896400	32896600	200	CG_hyperDMR
1	33494600	33494700	100	CG_hyperDMR
1	33809300	33809500	200	CG_hyperDMR
1	34709600	34709700	100	CG_hyperDMR
1	34713200	34713300	100	CG_hyperDMR
1	34851700	34851800	100	CG_hyperDMR
1	34979700	34979800	100	CG_hyperDMR
1	35264500	35264900	400	CG_hyperDMR
1	35313500	35313600	100	CG_hyperDMR
1	35372900	35373000	100	CG_hyperDMR
1	35477200	35477300	100	CG_hyperDMR
1	36081700	36081900	200	CG_hyperDMR
1	36157500	36157700	200	CG_hyperDMR
1	36541200	36541300	100	CG_hyperDMR
1	38190500	38190600	100	CG_hyperDMR
1	38644100	38644200	100	CG_hyperDMR
1	39163800	39164000	200	CG_hyperDMR
1	40279900	40280000	100	CG_hyperDMR
1	40605600	40605700	100	CG_hyperDMR
1	41230700	41230900	200	CG_hyperDMR
1	42280400	42280500	100	CG_hyperDMR
1	42403500	42403600	100	CG_hyperDMR
1	43350400	43350500	100	CG_hyperDMR
1	43439000	43439100	100	CG_hyperDMR
1	43447900	43448000	100	CG_hyperDMR
1	44312600	44312700	100	CG_hyperDMR
1	44643300	44643500	200	CG_hyperDMR
1	44922800	44923000	200	CG_hyperDMR
1	44924200	44924300	100	CG_hyperDMR
1	45176900	45177000	100	CG_hyperDMR
1	45392500	45392600	100	CG_hyperDMR
1	45394600	45394700	100	CG_hyperDMR
1	45595200	45595400	200	CG_hyperDMR
1	46371100	46371300	200	CG_hyperDMR
1	46676100	46676200	100	CG_hyperDMR
1	46825800	46826000	200	CG_hyperDMR
1	47136200	47136300	100	CG_hyperDMR
1	48227100	48227200	100	CG_hyperDMR
1	48855900	48856000	100	CG_hyperDMR
1	49003700	49003900	200	CG_hyperDMR
1	50504100	50504200	100	CG_hyperDMR
1	51223000	51223100	100	CG_hyperDMR
1	51443400	51443500	100	CG_hyperDMR
1	51849500	51849600	100	CG_hyperDMR
1	52336000	52336100	100	CG_hyperDMR
1	52496800	52496900	100	CG_hyperDMR
1	52748700	52749100	400	CG_hyperDMR
1	52859200	52859300	100	CG_hyperDMR
1	53371900	53372000	100	CG_hyperDMR
1	54343300	54343400	100	CG_hyperDMR
1	54372900	54373000	100	CG_hyperDMR
1	54547800	54548000	200	CG_hyperDMR
1	54755900	54756200	300	CG_hyperDMR
1	55051200	55051300	100	CG_hyperDMR
1	55556900	55557000	100	CG_hyperDMR
1	56681100	56681200	100	CG_hyperDMR
1	56746700	56746800	100	CG_hyperDMR
1	56906900	56907000	100	CG_hyperDMR
1	57453500	57453600	100	CG_hyperDMR
1	57658100	57658200	100	CG_hyperDMR
1	57877600	57877700	100	CG_hyperDMR
1	58019500	58019600	100	CG_hyperDMR
1	58533800	58533900	100	CG_hyperDMR
1	59342200	59342300	100	CG_hyperDMR
1	59877000	59877100	100	CG_hyperDMR
1	59950200	59950300	100	CG_hyperDMR
1	60889900	60890000	100	CG_hyperDMR
1	60890400	60890500	100	CG_hyperDMR
1	61047100	61047400	300	CG_hyperDMR
1	61575100	61575200	100	CG_hyperDMR
1	61869600	61869800	200	CG_hyperDMR
1	62857700	62857900	200	CG_hyperDMR
1	62996500	62996800	300	CG_hyperDMR
1	63126800	63126900	100	CG_hyperDMR
1	63235000	63235100	100	CG_hyperDMR
1	63241600	63241700	100	CG_hyperDMR
1	63327900	63328000	100	CG_hyperDMR
1	63375200	63375500	300	CG_hyperDMR
1	64848300	64848400	100	CG_hyperDMR
1	64857000	64857100	100	CG_hyperDMR
1	65022500	65022800	300	CG_hyperDMR
1	67303300	67303500	200	CG_hyperDMR
1	67603600	67603700	100	CG_hyperDMR
1	69367300	69367400	100	CG_hyperDMR
1	69710200	69710300	100	CG_hyperDMR
1	69732000	69732100	100	CG_hyperDMR
1	70301100	70301200	100	CG_hyperDMR
1	71426400	71426500	100	CG_hyperDMR
1	71609900	71610000	100	CG_hyperDMR
1	72597900	72598000	100	CG_hyperDMR
1	72606300	72606400	100	CG_hyperDMR
1	72837100	72837200	100	CG_hyperDMR
1	72867900	72868100	200	CG_hyperDMR
1	72881200	72881300	100	CG_hyperDMR
1	72953100	72953300	200	CG_hyperDMR
1	73425200	73425300	100	CG_hyperDMR
1	73907300	73907400	100	CG_hyperDMR
1	73918400	73918600	200	CG_hyperDMR
1	75712500	75712600	100	CG_hyperDMR
1	77455100	77455200	100	CG_hyperDMR
1	77993900	77994000	100	CG_hyperDMR
1	78053400	78053500	100	CG_hyperDMR
1	79066600	79066700	100	CG_hyperDMR
1	79433800	79433900	100	CG_hyperDMR
1	82100000	82100100	100	CG_hyperDMR
1	82473900	82474000	100	CG_hyperDMR
1	83410300	83410400	100	CG_hyperDMR
1	83818800	83819000	200	CG_hyperDMR
1	84232600	84232700	100	CG_hyperDMR
1	84250800	84250900	100	CG_hyperDMR
1	84281800	84281900	100	CG_hyperDMR
1	84757300	84757400	100	CG_hyperDMR
1	85099700	85099800	100	CG_hyperDMR
1	85328400	85328500	100	CG_hyperDMR
1	86257700	86257800	100	CG_hyperDMR
1	86460300	86460400	100	CG_hyperDMR
1	86481700	86481800	100	CG_hyperDMR
1	86739400	86739500	100	CG_hyperDMR
1	87317100	87317200	100	CG_hyperDMR
1	89641700	89641800	100	CG_hyperDMR
1	90313500	90314000	500	CG_hyperDMR
1	90443600	90443900	300	CG_hyperDMR
1	90493300	90493400	100	CG_hyperDMR
1	90856200	90856400	200	CG_hyperDMR
1	93306600	93306700	100	CG_hyperDMR
1	93754900	93755000	100	CG_hyperDMR
1	94367200	94367300	100	CG_hyperDMR
1	95375500	95375600	100	CG_hyperDMR
1	95772400	95772500	100	CG_hyperDMR
1	97311400	97311600	200	CG_hyperDMR
1	97707400	97707500	100	CG_hyperDMR
1	98488000	98488100	100	CG_hyperDMR
1	98521600	98521800	200	CG_hyperDMR
1	99408000	99408100	100	CG_hyperDMR
1	100084200	100084300	100	CG_hyperDMR
1	100857900	100858000	100	CG_hyperDMR
1	102194100	102194200	100	CG_hyperDMR
1	102259100	102259200	100	CG_hyperDMR
1	103918100	103918200	100	CG_hyperDMR
1	104303100	104303200	100	CG_hyperDMR
1	106367300	106367400	100	CG_hyperDMR
1	106604800	106604900	100	CG_hyperDMR
1	107927400	107927600	200	CG_hyperDMR
1	110735800	110736000	200	CG_hyperDMR
1	114071400	114071700	300	CG_hyperDMR
1	114976100	114976200	100	CG_hyperDMR
1	118079900	118080000	100	CG_hyperDMR
1	121352300	121352400	100	CG_hyperDMR
1	132328800	132329000	200	CG_hyperDMR
1	133650600	133650800	200	CG_hyperDMR
1	135296900	135297100	200	CG_hyperDMR
1	137671300	137671500	200	CG_hyperDMR
1	140233800	140233900	100	CG_hyperDMR
1	142571200	142571400	200	CG_hyperDMR
1	142653900	142654000	100	CG_hyperDMR
1	148782400	148782500	100	CG_hyperDMR
1	151183000	151183100	100	CG_hyperDMR
1	154099700	154099800	100	CG_hyperDMR
1	154332300	154332500	200	CG_hyperDMR
1	156785700	156785800	100	CG_hyperDMR
1	157112600	157112700	100	CG_hyperDMR
1	157202200	157202300	100	CG_hyperDMR
1	157203300	157203400	100	CG_hyperDMR
1	158432400	158432500	100	CG_hyperDMR
1	159582900	159583000	100	CG_hyperDMR
1	161061000	161061200	200	CG_hyperDMR
1	161273300	161273600	300	CG_hyperDMR
1	161455700	161455800	100	CG_hyperDMR
1	161492300	161492400	100	CG_hyperDMR
1	161664600	161664700	100	CG_hyperDMR
1	162132900	162133000	100	CG_hyperDMR
1	162467100	162467200	100	CG_hyperDMR
1	162679600	162679700	100	CG_hyperDMR
1	163497300	163497400	100	CG_hyperDMR
1	163737000	163737100	100	CG_hyperDMR
1	163880000	163880100	100	CG_hyperDMR
1	164786900	164787000	100	CG_hyperDMR
1	165587800	165587900	100	CG_hyperDMR
1	165808800	165808900	100	CG_hyperDMR
1	166155500	166155600	100	CG_hyperDMR
1	166502800	166502900	100	CG_hyperDMR
1	167088600	167088700	100	CG_hyperDMR
1	168523900	168524000	100	CG_hyperDMR
1	168700100	168700200	100	CG_hyperDMR
1	169044300	169044400	100	CG_hyperDMR
1	170170600	170170700	100	CG_hyperDMR
1	172410500	172410600	100	CG_hyperDMR
1	173276800	173276900	100	CG_hyperDMR
1	173395000	173395200	200	CG_hyperDMR
1	174837500	174837600	100	CG_hyperDMR
1	174877700	174878000	300	CG_hyperDMR
1	175455900	175456100	200	CG_hyperDMR
1	175513600	175513700	100	CG_hyperDMR
1	176153300	176153500	200	CG_hyperDMR
1	176876200	176876300	100	CG_hyperDMR
1	177584300	177584600	300	CG_hyperDMR
1	178756500	178756600	100	CG_hyperDMR
1	179504100	179504200	100	CG_hyperDMR
1	179542300	179542400	100	CG_hyperDMR
1	179892200	179892300	100	CG_hyperDMR
1	180269100	180269300	200	CG_hyperDMR
1	180274300	180274400	100	CG_hyperDMR
1	180291300	180291400	100	CG_hyperDMR
1	181072100	181072200	100	CG_hyperDMR
1	181912800	181912900	100	CG_hyperDMR
1	181974200	181974300	100	CG_hyperDMR
1	182818500	182818600	100	CG_hyperDMR
1	183973100	183973200	100	CG_hyperDMR
1	184108800	184108900	100	CG_hyperDMR
1	184813900	184814000	100	CG_hyperDMR
1	185870700	185870800	100	CG_hyperDMR
1	187115600	187115700	100	CG_hyperDMR
1	187250100	187250200	100	CG_hyperDMR
1	187620800	187620900	100	CG_hyperDMR
1	189294700	189294800	100	CG_hyperDMR
1	189596100	189596200	100	CG_hyperDMR
1	190256300	190256600	300	CG_hyperDMR
1	190309400	190309500	100	CG_hyperDMR
1	190382600	190382700	100	CG_hyperDMR
1	191081500	191081600	100	CG_hyperDMR
1	192119400	192119500	100	CG_hyperDMR
1	192678900	192679000	100	CG_hyperDMR
1	193532000	193532100	100	CG_hyperDMR
1	193836800	193836900	100	CG_hyperDMR
1	194107200	194107300	100	CG_hyperDMR
1	194127300	194127400	100	CG_hyperDMR
1	194339600	194339700	100	CG_hyperDMR
1	195404500	195404600	100	CG_hyperDMR
1	195522500	195522700	200	CG_hyperDMR
1	195953400	195953500	100	CG_hyperDMR
1	196229800	196229900	100	CG_hyperDMR
1	196950100	196950200	100	CG_hyperDMR
1	197777000	197777100	100	CG_hyperDMR
1	198131300	198131400	100	CG_hyperDMR
1	198887600	198887800	200	CG_hyperDMR
1	198970900	198971200	300	CG_hyperDMR
1	199802600	199802700	100	CG_hyperDMR
1	200158500	200158600	100	CG_hyperDMR
1	200186300	200186800	500	CG_hyperDMR
1	200952700	200952900	200	CG_hyperDMR
1	202147600	202147700	100	CG_hyperDMR
1	202169800	202169900	100	CG_hyperDMR
1	202332300	202332400	100	CG_hyperDMR
1	202551800	202551900	100	CG_hyperDMR
1	202793300	202793500	200	CG_hyperDMR
1	203218500	203218600	100	CG_hyperDMR
1	204148600	204148700	100	CG_hyperDMR
1	204948600	204948700	100	CG_hyperDMR
1	205196000	205196200	200	CG_hyperDMR
1	206383600	206383700	100	CG_hyperDMR
1	207189400	207189600	200	CG_hyperDMR
1	207946100	207946200	100	CG_hyperDMR
1	208025500	208025600	100	CG_hyperDMR
1	208558300	208558400	100	CG_hyperDMR
1	209385200	209385300	100	CG_hyperDMR
1	209386800	209386900	100	CG_hyperDMR
1	209400200	209400300	100	CG_hyperDMR
1	210282200	210282300	100	CG_hyperDMR
1	210517700	210517800	100	CG_hyperDMR
1	210694200	210694300	100	CG_hyperDMR
1	211961600	211961700	100	CG_hyperDMR
1	212544300	212544400	100	CG_hyperDMR
1	213777900	213778000	100	CG_hyperDMR
1	214768200	214768400	200	CG_hyperDMR
1	214873200	214873300	100	CG_hyperDMR
1	215752800	215753000	200	CG_hyperDMR
1	216138800	216138900	100	CG_hyperDMR
1	216253400	216253500	100	CG_hyperDMR
1	217294600	217294800	200	CG_hyperDMR
1	217475000	217475100	100	CG_hyperDMR
1	217481000	217481100	100	CG_hyperDMR
1	218367900	218368000	100	CG_hyperDMR
1	218714400	218714500	100	CG_hyperDMR
1	218855400	218855500	100	CG_hyperDMR
1	219420600	219420800	200	CG_hyperDMR
1	219486700	219486800	100	CG_hyperDMR
1	219879700	219879800	100	CG_hyperDMR
1	219971500	219971700	200	CG_hyperDMR
1	220533300	220533400	100	CG_hyperDMR
1	220573500	220573700	200	CG_hyperDMR
1	221078900	221079000	100	CG_hyperDMR
1	221511700	221511800	100	CG_hyperDMR
1	222027400	222027500	100	CG_hyperDMR
1	222499400	222499500	100	CG_hyperDMR
1	223599200	223599300	100	CG_hyperDMR
1	224035000	224035100	100	CG_hyperDMR
1	224035600	224035900	300	CG_hyperDMR
1	224036100	224036300	200	CG_hyperDMR
1	225679900	225680000	100	CG_hyperDMR
1	225864100	225864200	100	CG_hyperDMR
1	226321400	226321600	200	CG_hyperDMR
1	226378900	226379100	200	CG_hyperDMR
1	226576000	226576100	100	CG_hyperDMR
1	227349800	227350000	200	CG_hyperDMR
1	227361300	227361400	100	CG_hyperDMR
1	227509200	227509300	100	CG_hyperDMR
1	228358800	228359000	200	CG_hyperDMR
1	229282400	229282600	200	CG_hyperDMR
1	229716500	229716600	100	CG_hyperDMR
1	229882800	229882900	100	CG_hyperDMR
1	229932700	229932800	100	CG_hyperDMR
1	230004300	230004600	300	CG_hyperDMR
1	230789200	230789400	200	CG_hyperDMR
1	231150700	231150800	100	CG_hyperDMR
1	231370800	231371000	200	CG_hyperDMR
1	231396200	231396300	100	CG_hyperDMR
1	231636600	231636800	200	CG_hyperDMR
1	231785300	231785400	100	CG_hyperDMR
1	231880600	231880700	100	CG_hyperDMR
1	232705000	232705100	100	CG_hyperDMR
1	232705700	232705800	100	CG_hyperDMR
1	234807100	234807200	100	CG_hyperDMR
1	234815600	234815700	100	CG_hyperDMR
1	234982500	234982600	100	CG_hyperDMR
1	235347400	235347600	200	CG_hyperDMR
1	235937500	235937600	100	CG_hyperDMR
1	236106900	236107100	200	CG_hyperDMR
1	236311300	236311500	200	CG_hyperDMR
1	236403000	236403100	100	CG_hyperDMR
1	236544000	236544200	200	CG_hyperDMR
1	238804900	238805000	100	CG_hyperDMR
1	238805400	238805500	100	CG_hyperDMR
1	239221100	239221200	100	CG_hyperDMR
1	239989100	239989300	200	CG_hyperDMR
1	240599000	240599300	300	CG_hyperDMR
1	240602600	240602800	200	CG_hyperDMR
1	241006700	241006800	100	CG_hyperDMR
1	241079100	241079200	100	CG_hyperDMR
1	241343600	241343800	200	CG_hyperDMR
1	241373700	241374000	300	CG_hyperDMR
1	241479400	241479600	200	CG_hyperDMR
1	243135400	243135500	100	CG_hyperDMR
1	243493400	243493500	100	CG_hyperDMR
1	243889400	243889500	100	CG_hyperDMR
1	244861300	244861400	100	CG_hyperDMR
1	245792100	245792200	100	CG_hyperDMR
1	247108800	247108900	100	CG_hyperDMR
1	247166500	247166600	100	CG_hyperDMR
1	248298800	248298900	100	CG_hyperDMR
1	248531600	248531700	100	CG_hyperDMR
1	248893700	248893800	100	CG_hyperDMR
1	248896400	248896500	100	CG_hyperDMR
1	249098000	249098100	100	CG_hyperDMR
1	249309300	249309500	200	CG_hyperDMR
1	249366400	249366500	100	CG_hyperDMR
1	251845900	251846000	100	CG_hyperDMR
1	252675300	252675400	100	CG_hyperDMR
1	252675600	252675700	100	CG_hyperDMR
1	252679400	252679500	100	CG_hyperDMR
1	253091200	253091300	100	CG_hyperDMR
1	255041000	255041100	100	CG_hyperDMR
1	255240100	255240300	200	CG_hyperDMR
1	255281400	255281600	200	CG_hyperDMR
1	255286600	255286700	100	CG_hyperDMR
1	255303200	255303300	100	CG_hyperDMR
1	255392200	255392500	300	CG_hyperDMR
1	255822300	255822500	200	CG_hyperDMR
1	255862400	255862600	200	CG_hyperDMR
1	256159300	256159400	100	CG_hyperDMR
1	256727100	256727200	100	CG_hyperDMR
1	256780400	256780600	200	CG_hyperDMR
1	257316100	257316400	300	CG_hyperDMR
1	258217500	258217600	100	CG_hyperDMR
1	258603200	258603300	100	CG_hyperDMR
1	258840600	258840900	300	CG_hyperDMR
1	258873400	258873500	100	CG_hyperDMR
1	258874400	258874600	200	CG_hyperDMR
1	260232500	260232600	100	CG_hyperDMR
1	261233000	261233300	300	CG_hyperDMR
1	261437900	261438000	100	CG_hyperDMR
1	261681000	261681100	100	CG_hyperDMR
1	262001800	262001900	100	CG_hyperDMR
1	262056300	262056400	100	CG_hyperDMR
1	262095100	262095200	100	CG_hyperDMR
1	262276400	262276700	300	CG_hyperDMR
1	262895600	262895800	200	CG_hyperDMR
1	263160300	263160500	200	CG_hyperDMR
1	263595600	263595700	100	CG_hyperDMR
1	264465100	264465200	100	CG_hyperDMR
1	264935500	264935600	100	CG_hyperDMR
1	264937100	264937200	100	CG_hyperDMR
1	265086400	265086500	100	CG_hyperDMR
1	265354200	265354300	100	CG_hyperDMR
1	266909800	266910000	200	CG_hyperDMR
1	266921900	266922000	100	CG_hyperDMR
1	267137500	267137600	100	CG_hyperDMR
1	267236600	267236700	100	CG_hyperDMR
1	267315000	267315100	100	CG_hyperDMR
1	267362000	267362100	100	CG_hyperDMR
1	267539300	267539400	100	CG_hyperDMR
1	267638700	267638800	100	CG_hyperDMR
1	267867000	267867100	100	CG_hyperDMR
1	268010600	268010700	100	CG_hyperDMR
1	268253500	268253600	100	CG_hyperDMR
1	269324000	269324200	200	CG_hyperDMR
1	270463300	270463400	100	CG_hyperDMR
1	270872800	270872900	100	CG_hyperDMR
1	272365100	272365300	200	CG_hyperDMR
1	273327900	273328000	100	CG_hyperDMR
1	273546000	273546100	100	CG_hyperDMR
1	273670200	273670600	400	CG_hyperDMR
1	273683800	273683900	100	CG_hyperDMR
1	273860400	273860500	100	CG_hyperDMR
1	274061000	274061100	100	CG_hyperDMR
1	274279600	274279700	100	CG_hyperDMR
1	274614600	274614700	100	CG_hyperDMR
1	275016000	275016100	100	CG_hyperDMR
1	275362500	275362600	100	CG_hyperDMR
1	275679900	275680200	300	CG_hyperDMR
1	275886500	275886600	100	CG_hyperDMR
1	276641500	276641600	100	CG_hyperDMR
1	277356100	277356200	100	CG_hyperDMR
1	278028900	278029000	100	CG_hyperDMR
1	279605400	279605500	100	CG_hyperDMR
1	279656200	279656300	100	CG_hyperDMR
1	279687200	279687400	200	CG_hyperDMR
1	279760800	279760900	100	CG_hyperDMR
1	279846000	279846100	100	CG_hyperDMR
1	279926600	279926700	100	CG_hyperDMR
1	280649100	280649200	100	CG_hyperDMR
1	281208200	281208300	100	CG_hyperDMR
1	281456000	281456100	100	CG_hyperDMR
1	281761500	281761600	100	CG_hyperDMR
1	283559600	283559700	100	CG_hyperDMR
1	283788500	283788600	100	CG_hyperDMR
1	283953800	283953900	100	CG_hyperDMR
1	284680900	284681000	100	CG_hyperDMR
1	284682500	284682600	100	CG_hyperDMR
1	284958600	284958700	100	CG_hyperDMR
1	285035400	285035500	100	CG_hyperDMR
1	285214300	285214400	100	CG_hyperDMR
1	285591500	285591600	100	CG_hyperDMR
1	285615800	285616000	200	CG_hyperDMR
1	285808300	285808400	100	CG_hyperDMR
1	285820200	285820300	100	CG_hyperDMR
1	285933500	285933600	100	CG_hyperDMR
1	285939100	285939200	100	CG_hyperDMR
1	285958900	285959000	100	CG_hyperDMR
1	286177000	286177100	100	CG_hyperDMR
1	286427000	286427100	100	CG_hyperDMR
1	286488300	286488400	100	CG_hyperDMR
1	286882900	286883000	100	CG_hyperDMR
1	286892500	286892600	100	CG_hyperDMR
1	287025800	287025900	100	CG_hyperDMR
1	287567400	287567500	100	CG_hyperDMR
1	287655900	287656000	100	CG_hyperDMR
1	287738200	287738300	100	CG_hyperDMR
1	288028400	288028500	100	CG_hyperDMR
1	288180800	288180900	100	CG_hyperDMR
1	288183200	288183300	100	CG_hyperDMR
1	288354300	288354400	100	CG_hyperDMR
1	288647700	288647800	100	CG_hyperDMR
1	288692100	288692200	100	CG_hyperDMR
1	288725500	288725600	100	CG_hyperDMR
1	289240300	289240600	300	CG_hyperDMR
1	289406200	289406300	100	CG_hyperDMR
1	289609700	289609900	200	CG_hyperDMR
1	289689200	289689300	100	CG_hyperDMR
1	289769300	289769400	100	CG_hyperDMR
1	290215500	290215600	100	CG_hyperDMR
1	290217300	290217400	100	CG_hyperDMR
1	290364500	290364600	100	CG_hyperDMR
1	290525000	290525100	100	CG_hyperDMR
1	290941100	290941200	100	CG_hyperDMR
1	291053200	291053400	200	CG_hyperDMR
1	291495600	291495700	100	CG_hyperDMR
1	292041600	292041700	100	CG_hyperDMR
1	292161800	292161900	100	CG_hyperDMR
1	292334200	292334300	100	CG_hyperDMR
1	292770200	292770400	200	CG_hyperDMR
1	293937600	293937700	100	CG_hyperDMR
1	294016800	294016900	100	CG_hyperDMR
1	294506900	294507100	200	CG_hyperDMR
1	294745300	294745400	100	CG_hyperDMR
1	294897400	294897500	100	CG_hyperDMR
1	295014700	295014800	100	CG_hyperDMR
1	295308800	295309000	200	CG_hyperDMR
1	296931200	296931400	200	CG_hyperDMR
1	297076200	297076300	100	CG_hyperDMR
1	297078500	297078700	200	CG_hyperDMR
1	297604600	297604700	100	CG_hyperDMR
1	298239400	298239700	300	CG_hyperDMR
1	298526300	298526400	100	CG_hyperDMR
1	298856000	298856100	100	CG_hyperDMR
1	299206800	299206900	100	CG_hyperDMR
1	299307700	299307900	200	CG_hyperDMR
1	299313000	299313100	100	CG_hyperDMR
1	300427000	300427100	100	CG_hyperDMR
1	300620600	300620700	100	CG_hyperDMR
1	300741600	300741700	100	CG_hyperDMR
1	300745800	300746000	200	CG_hyperDMR
1	300785400	300785500	100	CG_hyperDMR
1	300943100	300943200	100	CG_hyperDMR
1	300952600	300952700	100	CG_hyperDMR
1	300953500	300953700	200	CG_hyperDMR
1	301252000	301252100	100	CG_hyperDMR
1	302446000	302446100	100	CG_hyperDMR
1	302530700	302530800	100	CG_hyperDMR
1	303656100	303656400	300	CG_hyperDMR
1	303772900	303773100	200	CG_hyperDMR
1	304000100	304000200	100	CG_hyperDMR
1	305022800	305022900	100	CG_hyperDMR
1	305582100	305582200	100	CG_hyperDMR
1	306544000	306544100	100	CG_hyperDMR
10	105600	105700	100	CG_hyperDMR
10	477000	477300	300	CG_hyperDMR
10	703400	703500	100	CG_hyperDMR
10	1456400	1456700	300	CG_hyperDMR
10	1494900	1495100	200	CG_hyperDMR
10	1612700	1612800	100	CG_hyperDMR
10	1810800	1810900	100	CG_hyperDMR
10	2221400	2221500	100	CG_hyperDMR
10	2266100	2266300	200	CG_hyperDMR
10	2344700	2344800	100	CG_hyperDMR
10	2365400	2365500	100	CG_hyperDMR
10	2425600	2425800	200	CG_hyperDMR
10	2558400	2558500	100	CG_hyperDMR
10	2766900	2767000	100	CG_hyperDMR
10	2859600	2859700	100	CG_hyperDMR
10	3622900	3623000	100	CG_hyperDMR
10	3837500	3837600	100	CG_hyperDMR
10	3857600	3857700	100	CG_hyperDMR
10	3878300	3878400	100	CG_hyperDMR
10	3919600	3919700	100	CG_hyperDMR
10	4109700	4109900	200	CG_hyperDMR
10	4191700	4191800	100	CG_hyperDMR
10	4342300	4342400	100	CG_hyperDMR
10	4477700	4477800	100	CG_hyperDMR
10	4835200	4835400	200	CG_hyperDMR
10	5016400	5016500	100	CG_hyperDMR
10	5647600	5647700	100	CG_hyperDMR
10	5943100	5943200	100	CG_hyperDMR
10	5950500	5950600	100	CG_hyperDMR
10	5953800	5954100	300	CG_hyperDMR
10	6087900	6088100	200	CG_hyperDMR
10	6093200	6093300	100	CG_hyperDMR
10	6925800	6926100	300	CG_hyperDMR
10	7893600	7893800	200	CG_hyperDMR
10	8772300	8772400	100	CG_hyperDMR
10	9161300	9161500	200	CG_hyperDMR
10	9410700	9410900	200	CG_hyperDMR
10	9411700	9411800	100	CG_hyperDMR
10	10414700	10414800	100	CG_hyperDMR
10	10475800	10475900	100	CG_hyperDMR
10	10703200	10703300	100	CG_hyperDMR
10	11239000	11239100	100	CG_hyperDMR
10	11809300	11809400	100	CG_hyperDMR
10	12063500	12063600	100	CG_hyperDMR
10	12472200	12472400	200	CG_hyperDMR
10	12554200	12554500	300	CG_hyperDMR
10	14451800	14451900	100	CG_hyperDMR
10	14620500	14620600	100	CG_hyperDMR
10	15084900	15085000	100	CG_hyperDMR
10	15719200	15719300	100	CG_hyperDMR
10	15736700	15736800	100	CG_hyperDMR
10	16579000	16579100	100	CG_hyperDMR
10	16870300	16870500	200	CG_hyperDMR
10	18682300	18682600	300	CG_hyperDMR
10	20016000	20016100	100	CG_hyperDMR
10	21209900	21210000	100	CG_hyperDMR
10	22008300	22008500	200	CG_hyperDMR
10	22630100	22630200	100	CG_hyperDMR
10	23027500	23027600	100	CG_hyperDMR
10	23121900	23122000	100	CG_hyperDMR
10	23215100	23215200	100	CG_hyperDMR
10	24933300	24933400	100	CG_hyperDMR
10	25874800	25874900	100	CG_hyperDMR
10	26351800	26351900	100	CG_hyperDMR
10	27858100	27858200	100	CG_hyperDMR
10	28281100	28281200	100	CG_hyperDMR
10	30296700	30296800	100	CG_hyperDMR
10	31197900	31198000	100	CG_hyperDMR
10	33736300	33736400	100	CG_hyperDMR
10	35676400	35676500	100	CG_hyperDMR
10	36194800	36195000	200	CG_hyperDMR
10	36842200	36842300	100	CG_hyperDMR
10	40301200	40301300	100	CG_hyperDMR
10	42079900	42080000	100	CG_hyperDMR
10	43751100	43751200	100	CG_hyperDMR
10	45380500	45380600	100	CG_hyperDMR
10	48349900	48350100	200	CG_hyperDMR
10	48615700	48615900	200	CG_hyperDMR
10	48966100	48966200	100	CG_hyperDMR
10	50502600	50502700	100	CG_hyperDMR
10	51231200	51231300	100	CG_hyperDMR
10	51317800	51317900	100	CG_hyperDMR
10	52661700	52661800	100	CG_hyperDMR
10	53430700	53430800	100	CG_hyperDMR
10	53541400	53541500	100	CG_hyperDMR
10	53823700	53823900	200	CG_hyperDMR
10	54689800	54689900	100	CG_hyperDMR
10	55149100	55149400	300	CG_hyperDMR
10	56450100	56450300	200	CG_hyperDMR
10	56542300	56542400	100	CG_hyperDMR
10	56652700	56652900	200	CG_hyperDMR
10	56838200	56838300	100	CG_hyperDMR
10	58516400	58516500	100	CG_hyperDMR
10	61326200	61326300	100	CG_hyperDMR
10	61391200	61391300	100	CG_hyperDMR
10	63181300	63181500	200	CG_hyperDMR
10	64272500	64272600	100	CG_hyperDMR
10	64561300	64561400	100	CG_hyperDMR
10	65256400	65256600	200	CG_hyperDMR
10	65477600	65477700	100	CG_hyperDMR
10	65498700	65498900	200	CG_hyperDMR
10	65909000	65909200	200	CG_hyperDMR
10	66151200	66151300	100	CG_hyperDMR
10	66205800	66205900	100	CG_hyperDMR
10	68163800	68163900	100	CG_hyperDMR
10	68348600	68348700	100	CG_hyperDMR
10	69365700	69365800	100	CG_hyperDMR
10	69936100	69936300	200	CG_hyperDMR
10	70538400	70538500	100	CG_hyperDMR
10	70656200	70656300	100	CG_hyperDMR
10	70767000	70767100	100	CG_hyperDMR
10	71473900	71474000	100	CG_hyperDMR
10	72083000	72083100	100	CG_hyperDMR
10	72129100	72129200	100	CG_hyperDMR
10	72602400	72602700	300	CG_hyperDMR
10	72603000	72603100	100	CG_hyperDMR
10	72968300	72968400	100	CG_hyperDMR
10	73455400	73455600	200	CG_hyperDMR
10	73716000	73716100	100	CG_hyperDMR
10	73944800	73944900	100	CG_hyperDMR
10	74009700	74009800	100	CG_hyperDMR
10	74930000	74930100	100	CG_hyperDMR
10	75321800	75321900	100	CG_hyperDMR
10	76065900	76066100	200	CG_hyperDMR
10	76084700	76085000	300	CG_hyperDMR
10	76095300	76095400	100	CG_hyperDMR
10	76132700	76132900	200	CG_hyperDMR
10	76299600	76299700	100	CG_hyperDMR
10	76617900	76618000	100	CG_hyperDMR
10	76907200	76907300	100	CG_hyperDMR
10	76938600	76938700	100	CG_hyperDMR
10	76947200	76947300	100	CG_hyperDMR
10	77678000	77678100	100	CG_hyperDMR
10	78457700	78457800	100	CG_hyperDMR
10	78707400	78707500	100	CG_hyperDMR
10	78784400	78784600	200	CG_hyperDMR
10	78790900	78791000	100	CG_hyperDMR
10	78872200	78872300	100	CG_hyperDMR
10	79439700	79439800	100	CG_hyperDMR
10	79465400	79465500	100	CG_hyperDMR
10	79722600	79722800	200	CG_hyperDMR
10	79997100	79997400	300	CG_hyperDMR
10	80269000	80269200	200	CG_hyperDMR
10	80326700	80326800	100	CG_hyperDMR
10	80554600	80554700	100	CG_hyperDMR
10	80562000	80562100	100	CG_hyperDMR
10	82430200	82430300	100	CG_hyperDMR
10	82539500	82539600	100	CG_hyperDMR
10	83251000	83251100	100	CG_hyperDMR
10	83292600	83292700	100	CG_hyperDMR
10	83636100	83636300	200	CG_hyperDMR
10	83642100	83642300	200	CG_hyperDMR
10	84287700	84287800	100	CG_hyperDMR
10	84379500	84379600	100	CG_hyperDMR
10	85299700	85299800	100	CG_hyperDMR
10	85592500	85592600	100	CG_hyperDMR
10	87264800	87265000	200	CG_hyperDMR
10	87400800	87401100	300	CG_hyperDMR
10	88009200	88009300	100	CG_hyperDMR
10	88823700	88823800	100	CG_hyperDMR
10	88857200	88857300	100	CG_hyperDMR
10	89745000	89745200	200	CG_hyperDMR
10	91495200	91495300	100	CG_hyperDMR
10	94074600	94074700	100	CG_hyperDMR
10	94514100	94514200	100	CG_hyperDMR
10	95199500	95199600	100	CG_hyperDMR
10	96240200	96240300	100	CG_hyperDMR
10	96241000	96241100	100	CG_hyperDMR
10	96588400	96588500	100	CG_hyperDMR
10	96938400	96938500	100	CG_hyperDMR
10	97770300	97770400	100	CG_hyperDMR
10	98102600	98102700	100	CG_hyperDMR
10	98174100	98174200	100	CG_hyperDMR
10	99432200	99432300	100	CG_hyperDMR
10	99487100	99487200	100	CG_hyperDMR
10	99653200	99653300	100	CG_hyperDMR
10	99917000	99917100	100	CG_hyperDMR
10	100957400	100957500	100	CG_hyperDMR
10	101214800	101215100	300	CG_hyperDMR
10	102030600	102030700	100	CG_hyperDMR
10	102390900	102391000	100	CG_hyperDMR
10	102929000	102929100	100	CG_hyperDMR
10	104841900	104842000	100	CG_hyperDMR
10	105330300	105330400	100	CG_hyperDMR
10	105518000	105518200	200	CG_hyperDMR
10	105801400	105801500	100	CG_hyperDMR
10	107003200	107003500	300	CG_hyperDMR
10	107470500	107470700	200	CG_hyperDMR
10	108465400	108465500	100	CG_hyperDMR
10	108510700	108510800	100	CG_hyperDMR
10	109479200	109479300	100	CG_hyperDMR
10	109552100	109552300	200	CG_hyperDMR
10	110318500	110318600	100	CG_hyperDMR
10	110589400	110589500	100	CG_hyperDMR
10	112357800	112357900	100	CG_hyperDMR
10	112399900	112400100	200	CG_hyperDMR
10	112521500	112521700	200	CG_hyperDMR
10	112563900	112564000	100	CG_hyperDMR
10	113475000	113475100	100	CG_hyperDMR
10	113681100	113681200	100	CG_hyperDMR
10	113852800	113852900	100	CG_hyperDMR
10	114689200	114689300	100	CG_hyperDMR
10	114920500	114920600	100	CG_hyperDMR
10	115787500	115787600	100	CG_hyperDMR
10	115849200	115849300	100	CG_hyperDMR
10	116081700	116081800	100	CG_hyperDMR
10	116158300	116158400	100	CG_hyperDMR
10	116300400	116300500	100	CG_hyperDMR
10	116909500	116909600	100	CG_hyperDMR
10	117497700	117498000	300	CG_hyperDMR
10	117663900	117664000	100	CG_hyperDMR
10	117961200	117961400	200	CG_hyperDMR
10	118611200	118611300	100	CG_hyperDMR
10	118676500	118676700	200	CG_hyperDMR
10	118713800	118714000	200	CG_hyperDMR
10	118919100	118919200	100	CG_hyperDMR
10	119453600	119453700	100	CG_hyperDMR
10	119967500	119967600	100	CG_hyperDMR
10	120040500	120040600	100	CG_hyperDMR
10	120876000	120876100	100	CG_hyperDMR
10	121929900	121930000	100	CG_hyperDMR
10	122744000	122744200	200	CG_hyperDMR
10	123091600	123091700	100	CG_hyperDMR
10	123402100	123402200	100	CG_hyperDMR
10	123591200	123591300	100	CG_hyperDMR
10	124226500	124226600	100	CG_hyperDMR
10	124405300	124405400	100	CG_hyperDMR
10	124517900	124518000	100	CG_hyperDMR
10	125217000	125217200	200	CG_hyperDMR
10	126093700	126093800	100	CG_hyperDMR
10	126330900	126331000	100	CG_hyperDMR
10	126771400	126771500	100	CG_hyperDMR
10	126951900	126952000	100	CG_hyperDMR
10	126969100	126969400	300	CG_hyperDMR
10	127021500	127021600	100	CG_hyperDMR
10	127728600	127728700	100	CG_hyperDMR
10	127907900	127908000	100	CG_hyperDMR
10	128265100	128265200	100	CG_hyperDMR
10	128609400	128609500	100	CG_hyperDMR
10	128641300	128641400	100	CG_hyperDMR
10	128642700	128642800	100	CG_hyperDMR
10	129671800	129672100	300	CG_hyperDMR
10	130032300	130032500	200	CG_hyperDMR
10	130127700	130127800	100	CG_hyperDMR
10	130322200	130322300	100	CG_hyperDMR
10	130741800	130741900	100	CG_hyperDMR
10	130856800	130856900	100	CG_hyperDMR
10	130930200	130930300	100	CG_hyperDMR
10	131638800	131638900	100	CG_hyperDMR
10	132241800	132241900	100	CG_hyperDMR
10	133017400	133017500	100	CG_hyperDMR
10	133409100	133409200	100	CG_hyperDMR
10	133461800	133462000	200	CG_hyperDMR
10	133584700	133584800	100	CG_hyperDMR
10	133585200	133585300	100	CG_hyperDMR
10	133755600	133755700	100	CG_hyperDMR
10	134154800	134154900	100	CG_hyperDMR
10	134290200	134290300	100	CG_hyperDMR
10	134728700	134728800	100	CG_hyperDMR
10	134781600	134781800	200	CG_hyperDMR
10	134825200	134825400	200	CG_hyperDMR
10	134870600	134870700	100	CG_hyperDMR
10	134933800	134933900	100	CG_hyperDMR
10	134934800	134934900	100	CG_hyperDMR
10	135692600	135692700	100	CG_hyperDMR
10	135818500	135818800	300	CG_hyperDMR
10	135864600	135864800	200	CG_hyperDMR
10	136126100	136126200	100	CG_hyperDMR
10	136172400	136172500	100	CG_hyperDMR
10	136242600	136242700	100	CG_hyperDMR
10	136248900	136249100	200	CG_hyperDMR
10	136316800	136316900	100	CG_hyperDMR
10	136319100	136319200	100	CG_hyperDMR
10	136360300	136360500	200	CG_hyperDMR
10	137338800	137338900	100	CG_hyperDMR
10	137884000	137884100	100	CG_hyperDMR
10	137913400	137913500	100	CG_hyperDMR
10	137922600	137922700	100	CG_hyperDMR
10	138058600	138058800	200	CG_hyperDMR
10	138307900	138308200	300	CG_hyperDMR
10	138351500	138351600	100	CG_hyperDMR
10	138567700	138567800	100	CG_hyperDMR
10	139328600	139328700	100	CG_hyperDMR
10	139503300	139503400	100	CG_hyperDMR
10	139785600	139785700	100	CG_hyperDMR
10	139801900	139802000	100	CG_hyperDMR
10	139802400	139802500	100	CG_hyperDMR
10	139983500	139983800	300	CG_hyperDMR
10	140132600	140132800	200	CG_hyperDMR
10	140159800	140159900	100	CG_hyperDMR
10	140255100	140255200	100	CG_hyperDMR
10	140679000	140679100	100	CG_hyperDMR
10	140681300	140681500	200	CG_hyperDMR
10	140690800	140690900	100	CG_hyperDMR
10	140895400	140895800	400	CG_hyperDMR
10	141034500	141034600	100	CG_hyperDMR
10	142048800	142049000	200	CG_hyperDMR
10	142614300	142614400	100	CG_hyperDMR
10	142894400	142894600	200	CG_hyperDMR
10	143090300	143090400	100	CG_hyperDMR
10	143342100	143342300	200	CG_hyperDMR
10	143374200	143374300	100	CG_hyperDMR
10	143644600	143644900	300	CG_hyperDMR
10	143879300	143879500	200	CG_hyperDMR
10	144118100	144118300	200	CG_hyperDMR
10	144119000	144119100	100	CG_hyperDMR
10	144152300	144152500	200	CG_hyperDMR
10	144459300	144459400	100	CG_hyperDMR
10	144504300	144504400	100	CG_hyperDMR
10	144602700	144602900	200	CG_hyperDMR
10	144780900	144781000	100	CG_hyperDMR
10	145202000	145202400	400	CG_hyperDMR
10	145403500	145403600	100	CG_hyperDMR
10	145455400	145455500	100	CG_hyperDMR
10	145875800	145876100	300	CG_hyperDMR
10	145881600	145881800	200	CG_hyperDMR
10	146523300	146523400	100	CG_hyperDMR
10	146533900	146534000	100	CG_hyperDMR
10	146573000	146573100	100	CG_hyperDMR
10	146581400	146581700	300	CG_hyperDMR
10	147112900	147113200	300	CG_hyperDMR
10	147248200	147248300	100	CG_hyperDMR
10	147334300	147334400	100	CG_hyperDMR
10	147352700	147352800	100	CG_hyperDMR
10	147516200	147516300	100	CG_hyperDMR
10	148044700	148044800	100	CG_hyperDMR
10	148173100	148173200	100	CG_hyperDMR
10	148249600	148249700	100	CG_hyperDMR
10	148395500	148395600	100	CG_hyperDMR
10	149447600	149447700	100	CG_hyperDMR
10	149460200	149460500	300	CG_hyperDMR
10	149608400	149608500	100	CG_hyperDMR
10	149614300	149614600	300	CG_hyperDMR
10	149768400	149768500	100	CG_hyperDMR
10	149952700	149952800	100	CG_hyperDMR
10	150747900	150748000	100	CG_hyperDMR
2	118000	118100	100	CG_hyperDMR
2	592400	592500	100	CG_hyperDMR
2	1018400	1018500	100	CG_hyperDMR
2	1419900	1420000	100	CG_hyperDMR
2	1669300	1669400	100	CG_hyperDMR
2	1970300	1970400	100	CG_hyperDMR
2	2055500	2055600	100	CG_hyperDMR
2	2250600	2250700	100	CG_hyperDMR
2	2488300	2488400	100	CG_hyperDMR
2	2551400	2551500	100	CG_hyperDMR
2	3195500	3195600	100	CG_hyperDMR
2	3408400	3408500	100	CG_hyperDMR
2	3725300	3725400	100	CG_hyperDMR
2	3732700	3732900	200	CG_hyperDMR
2	3774400	3774600	200	CG_hyperDMR
2	3790900	3791100	200	CG_hyperDMR
2	4065100	4065300	200	CG_hyperDMR
2	4069000	4069100	100	CG_hyperDMR
2	4319000	4319100	100	CG_hyperDMR
2	4633200	4633300	100	CG_hyperDMR
2	5027500	5027600	100	CG_hyperDMR
2	5197300	5197400	100	CG_hyperDMR
2	5364000	5364100	100	CG_hyperDMR
2	5400800	5400900	100	CG_hyperDMR
2	5768600	5768700	100	CG_hyperDMR
2	6003000	6003400	400	CG_hyperDMR
2	6439400	6439700	300	CG_hyperDMR
2	6441900	6442000	100	CG_hyperDMR
2	6561400	6561600	200	CG_hyperDMR
2	6828600	6828800	200	CG_hyperDMR
2	6887900	6888000	100	CG_hyperDMR
2	7104200	7104300	100	CG_hyperDMR
2	7238700	7238800	100	CG_hyperDMR
2	7262600	7262900	300	CG_hyperDMR
2	7269000	7269200	200	CG_hyperDMR
2	7836600	7836800	200	CG_hyperDMR
2	7847800	7847900	100	CG_hyperDMR
2	8140400	8140600	200	CG_hyperDMR
2	8901100	8901200	100	CG_hyperDMR
2	8962400	8962500	100	CG_hyperDMR
2	9045100	9045300	200	CG_hyperDMR
2	9128000	9128100	100	CG_hyperDMR
2	9174100	9174300	200	CG_hyperDMR
2	9288200	9288300	100	CG_hyperDMR
2	9501600	9501700	100	CG_hyperDMR
2	9773700	9773900	200	CG_hyperDMR
2	9787700	9788000	300	CG_hyperDMR
2	9789300	9789400	100	CG_hyperDMR
2	10132700	10132800	100	CG_hyperDMR
2	10189900	10190000	100	CG_hyperDMR
2	10211700	10211900	200	CG_hyperDMR
2	10326700	10327000	300	CG_hyperDMR
2	10656400	10656500	100	CG_hyperDMR
2	10680600	10680800	200	CG_hyperDMR
2	10729000	10729100	100	CG_hyperDMR
2	10747000	10747100	100	CG_hyperDMR
2	10786000	10786200	200	CG_hyperDMR
2	10896800	10896900	100	CG_hyperDMR
2	11544600	11544700	100	CG_hyperDMR
2	11639200	11639300	100	CG_hyperDMR
2	11812300	11812400	100	CG_hyperDMR
2	11815600	11815700	100	CG_hyperDMR
2	11829400	11829500	100	CG_hyperDMR
2	11855100	11855200	100	CG_hyperDMR
2	11861900	11862000	100	CG_hyperDMR
2	12060500	12060600	100	CG_hyperDMR
2	12108800	12109000	200	CG_hyperDMR
2	12239700	12239900	200	CG_hyperDMR
2	12416300	12416500	200	CG_hyperDMR
2	12905800	12905900	100	CG_hyperDMR
2	13069400	13069500	100	CG_hyperDMR
2	13132900	13133200	300	CG_hyperDMR
2	13297800	13298000	200	CG_hyperDMR
2	13390600	13390700	100	CG_hyperDMR
2	13589300	13589500	200	CG_hyperDMR
2	13848800	13848900	100	CG_hyperDMR
2	14169300	14169400	100	CG_hyperDMR
2	14918000	14918100	100	CG_hyperDMR
2	15098000	15098100	100	CG_hyperDMR
2	15404400	15404500	100	CG_hyperDMR
2	15871000	15871100	100	CG_hyperDMR
2	16421900	16422000	100	CG_hyperDMR
2	17244900	17245000	100	CG_hyperDMR
2	17335200	17335300	100	CG_hyperDMR
2	17755700	17755800	100	CG_hyperDMR
2	17766500	17766600	100	CG_hyperDMR
2	18150300	18150400	100	CG_hyperDMR
2	18432100	18432300	200	CG_hyperDMR
2	18548900	18549100	200	CG_hyperDMR
2	19445900	19446000	100	CG_hyperDMR
2	19550200	19550300	100	CG_hyperDMR
2	19553900	19554000	100	CG_hyperDMR
2	19559900	19560000	100	CG_hyperDMR
2	19908700	19908800	100	CG_hyperDMR
2	19993800	19993900	100	CG_hyperDMR
2	20246700	20246800	100	CG_hyperDMR
2	20343700	20343800	100	CG_hyperDMR
2	20392100	20392200	100	CG_hyperDMR
2	21191000	21191100	100	CG_hyperDMR
2	21191900	21192000	100	CG_hyperDMR
2	21476700	21476800	100	CG_hyperDMR
2	21646200	21646300	100	CG_hyperDMR
2	21692700	21692800	100	CG_hyperDMR
2	21848300	21848400	100	CG_hyperDMR
2	21891300	21891500	200	CG_hyperDMR
2	22248500	22248600	100	CG_hyperDMR
2	23086800	23087000	200	CG_hyperDMR
2	23332300	23332400	100	CG_hyperDMR
2	24159900	24160000	100	CG_hyperDMR
2	24392800	24392900	100	CG_hyperDMR
2	24394700	24394800	100	CG_hyperDMR
2	24664400	24664500	100	CG_hyperDMR
2	24852700	24852900	200	CG_hyperDMR
2	25264800	25265100	300	CG_hyperDMR
2	25676900	25677000	100	CG_hyperDMR
2	25768300	25768400	100	CG_hyperDMR
2	26282300	26282400	100	CG_hyperDMR
2	26418700	26419100	400	CG_hyperDMR
2	27856900	27857000	100	CG_hyperDMR
2	27967900	27968000	100	CG_hyperDMR
2	28262000	28262100	100	CG_hyperDMR
2	28313500	28313700	200	CG_hyperDMR
2	28488500	28488600	100	CG_hyperDMR
2	28959100	28959200	100	CG_hyperDMR
2	28970000	28970100	100	CG_hyperDMR
2	29178100	29178300	200	CG_hyperDMR
2	29275000	29275200	200	CG_hyperDMR
2	29301600	29301900	300	CG_hyperDMR
2	29401500	29401600	100	CG_hyperDMR
2	29412300	29412400	100	CG_hyperDMR
2	30031600	30031700	100	CG_hyperDMR
2	30279100	30279300	200	CG_hyperDMR
2	30343600	30343800	200	CG_hyperDMR
2	30388900	30389000	100	CG_hyperDMR
2	30546100	30546200	100	CG_hyperDMR
2	30799400	30799500	100	CG_hyperDMR
2	31027200	31027400	200	CG_hyperDMR
2	31500500	31500700	200	CG_hyperDMR
2	31871600	31871700	100	CG_hyperDMR
2	32425200	32425300	100	CG_hyperDMR
2	32826400	32826600	200	CG_hyperDMR
2	33545200	33545300	100	CG_hyperDMR
2	33777000	33777100	100	CG_hyperDMR
2	33777600	33777700	100	CG_hyperDMR
2	33783200	33783300	100	CG_hyperDMR
2	34005500	34005600	100	CG_hyperDMR
2	34278500	34278600	100	CG_hyperDMR
2	34348200	34348300	100	CG_hyperDMR
2	34440100	34440200	100	CG_hyperDMR
2	34898500	34898600	100	CG_hyperDMR
2	35979100	35979300	200	CG_hyperDMR
2	36349200	36349300	100	CG_hyperDMR
2	36826800	36827100	300	CG_hyperDMR
2	36832600	36832700	100	CG_hyperDMR
2	37153500	37153600	100	CG_hyperDMR
2	38440300	38440500	200	CG_hyperDMR
2	38444000	38444100	100	CG_hyperDMR
2	38691700	38691800	100	CG_hyperDMR
2	40376100	40376300	200	CG_hyperDMR
2	40380000	40380100	100	CG_hyperDMR
2	40886000	40886200	200	CG_hyperDMR
2	41468400	41468600	200	CG_hyperDMR
2	41594000	41594100	100	CG_hyperDMR
2	41641300	41641500	200	CG_hyperDMR
2	41790700	41791000	300	CG_hyperDMR
2	42138100	42138200	100	CG_hyperDMR
2	42452100	42452200	100	CG_hyperDMR
2	42479500	42479600	100	CG_hyperDMR
2	42585800	42585900	100	CG_hyperDMR
2	42794400	42794500	100	CG_hyperDMR
2	43081800	43082000	200	CG_hyperDMR
2	44463300	44463400	100	CG_hyperDMR
2	45545400	45545500	100	CG_hyperDMR
2	46047200	46047300	100	CG_hyperDMR
2	46307300	46307400	100	CG_hyperDMR
2	46612800	46612900	100	CG_hyperDMR
2	47657600	47657700	100	CG_hyperDMR
2	47670100	47670300	200	CG_hyperDMR
2	47873100	47873200	100	CG_hyperDMR
2	48734000	48734100	100	CG_hyperDMR
2	50142600	50142800	200	CG_hyperDMR
2	51143000	51143100	100	CG_hyperDMR
2	51173200	51173300	100	CG_hyperDMR
2	51213000	51213100	100	CG_hyperDMR
2	51529500	51529600	100	CG_hyperDMR
2	51981600	51981700	100	CG_hyperDMR
2	53201600	53201700	100	CG_hyperDMR
2	53780200	53780300	100	CG_hyperDMR
2	54023000	54023100	100	CG_hyperDMR
2	54243900	54244000	100	CG_hyperDMR
2	54341700	54341800	100	CG_hyperDMR
2	54681500	54681600	100	CG_hyperDMR
2	55619100	55619200	100	CG_hyperDMR
2	55892600	55892700	100	CG_hyperDMR
2	56274900	56275000	100	CG_hyperDMR
2	56422200	56422300	100	CG_hyperDMR
2	56620900	56621000	100	CG_hyperDMR
2	57678100	57678300	200	CG_hyperDMR
2	57937300	57937400	100	CG_hyperDMR
2	57956700	57956800	100	CG_hyperDMR
2	58858700	58858800	100	CG_hyperDMR
2	58860300	58860400	100	CG_hyperDMR
2	59245000	59245100	100	CG_hyperDMR
2	59826300	59826500	200	CG_hyperDMR
2	59929000	59929100	100	CG_hyperDMR
2	60637700	60637900	200	CG_hyperDMR
2	61681800	61681900	100	CG_hyperDMR
2	62123200	62123300	100	CG_hyperDMR
2	62338100	62338400	300	CG_hyperDMR
2	63442300	63442500	200	CG_hyperDMR
2	63608000	63608100	100	CG_hyperDMR
2	63742600	63742800	200	CG_hyperDMR
2	63975200	63975300	100	CG_hyperDMR
2	64585700	64585800	100	CG_hyperDMR
2	64638900	64639100	200	CG_hyperDMR
2	64945300	64945400	100	CG_hyperDMR
2	65279500	65279600	100	CG_hyperDMR
2	65734900	65735000	100	CG_hyperDMR
2	66039500	66039700	200	CG_hyperDMR
2	66161200	66161300	100	CG_hyperDMR
2	66527900	66528000	100	CG_hyperDMR
2	66537600	66537700	100	CG_hyperDMR
2	66716200	66716300	100	CG_hyperDMR
2	66962100	66962200	100	CG_hyperDMR
2	67155100	67155200	100	CG_hyperDMR
2	67283800	67284100	300	CG_hyperDMR
2	68689500	68689600	100	CG_hyperDMR
2	70843800	70843900	100	CG_hyperDMR
2	71021500	71021600	100	CG_hyperDMR
2	71036100	71036200	100	CG_hyperDMR
2	72279100	72279200	100	CG_hyperDMR
2	76031400	76031700	300	CG_hyperDMR
2	78364900	78365000	100	CG_hyperDMR
2	79236300	79236400	100	CG_hyperDMR
2	79417400	79417500	100	CG_hyperDMR
2	79705000	79705100	100	CG_hyperDMR
2	80381500	80381600	100	CG_hyperDMR
2	80852900	80853000	100	CG_hyperDMR
2	81156000	81156100	100	CG_hyperDMR
2	82522500	82522600	100	CG_hyperDMR
2	83513800	83513900	100	CG_hyperDMR
2	85368500	85368700	200	CG_hyperDMR
2	87751600	87751700	100	CG_hyperDMR
2	88222300	88222500	200	CG_hyperDMR
2	88467200	88467300	100	CG_hyperDMR
2	90328700	90328800	100	CG_hyperDMR
2	91037600	91037700	100	CG_hyperDMR
2	91499800	91499900	100	CG_hyperDMR
2	92019400	92019500	100	CG_hyperDMR
2	92825000	92825100	100	CG_hyperDMR
2	93875900	93876100	200	CG_hyperDMR
2	94220900	94221000	100	CG_hyperDMR
2	96473200	96473300	100	CG_hyperDMR
2	97371500	97371700	200	CG_hyperDMR
2	99842500	99842700	200	CG_hyperDMR
2	101102900	101103000	100	CG_hyperDMR
2	101445900	101446000	100	CG_hyperDMR
2	104456800	104456900	100	CG_hyperDMR
2	104801200	104801300	100	CG_hyperDMR
2	105068400	105068600	200	CG_hyperDMR
2	105146500	105146700	200	CG_hyperDMR
2	105163800	105164100	300	CG_hyperDMR
2	105206100	105206400	300	CG_hyperDMR
2	105511400	105511600	200	CG_hyperDMR
2	105691500	105691600	100	CG_hyperDMR
2	105957500	105957700	200	CG_hyperDMR
2	107001400	107001500	100	CG_hyperDMR
2	107997700	107997900	200	CG_hyperDMR
2	108425600	108425700	100	CG_hyperDMR
2	109325400	109325500	100	CG_hyperDMR
2	110272100	110272200	100	CG_hyperDMR
2	110346800	110346900	100	CG_hyperDMR
2	112256500	112256700	200	CG_hyperDMR
2	112339800	112340000	200	CG_hyperDMR
2	112936000	112936100	100	CG_hyperDMR
2	113645500	113645600	100	CG_hyperDMR
2	114832700	114832900	200	CG_hyperDMR
2	114838300	114838400	100	CG_hyperDMR
2	115652500	115652700	200	CG_hyperDMR
2	115658700	115658800	100	CG_hyperDMR
2	116715200	116715300	100	CG_hyperDMR
2	116730900	116731100	200	CG_hyperDMR
2	118173300	118173500	200	CG_hyperDMR
2	120542300	120542400	100	CG_hyperDMR
2	121697300	121697400	100	CG_hyperDMR
2	122094500	122094600	100	CG_hyperDMR
2	124211800	124211900	100	CG_hyperDMR
2	125937400	125937500	100	CG_hyperDMR
2	125956600	125956700	100	CG_hyperDMR
2	126281900	126282200	300	CG_hyperDMR
2	126629000	126629100	100	CG_hyperDMR
2	129375000	129375100	100	CG_hyperDMR
2	129992000	129992100	100	CG_hyperDMR
2	130965500	130965700	200	CG_hyperDMR
2	131936700	131936800	100	CG_hyperDMR
2	132355700	132355900	200	CG_hyperDMR
2	133513700	133513900	200	CG_hyperDMR
2	134074300	134074400	100	CG_hyperDMR
2	134085700	134085800	100	CG_hyperDMR
2	135577800	135577900	100	CG_hyperDMR
2	137246100	137246200	100	CG_hyperDMR
2	137367800	137367900	100	CG_hyperDMR
2	137811000	137811100	100	CG_hyperDMR
2	138657700	138657800	100	CG_hyperDMR
2	139562300	139562400	100	CG_hyperDMR
2	141500700	141500900	200	CG_hyperDMR
2	141945600	141945900	300	CG_hyperDMR
2	141947800	141948000	200	CG_hyperDMR
2	141966100	141966200	100	CG_hyperDMR
2	143654100	143654200	100	CG_hyperDMR
2	143849200	143849300	100	CG_hyperDMR
2	143853900	143854200	300	CG_hyperDMR
2	144412500	144412600	100	CG_hyperDMR
2	144516800	144516900	100	CG_hyperDMR
2	144957700	144958000	300	CG_hyperDMR
2	145111500	145111600	100	CG_hyperDMR
2	145217800	145217900	100	CG_hyperDMR
2	145218500	145218600	100	CG_hyperDMR
2	145688900	145689000	100	CG_hyperDMR
2	145771400	145771500	100	CG_hyperDMR
2	146128900	146129000	100	CG_hyperDMR
2	146343400	146343500	100	CG_hyperDMR
2	146644000	146644100	100	CG_hyperDMR
2	147269000	147269100	100	CG_hyperDMR
2	147430400	147430500	100	CG_hyperDMR
2	147948800	147949000	200	CG_hyperDMR
2	147949800	147949900	100	CG_hyperDMR
2	147950200	147950300	100	CG_hyperDMR
2	148368800	148369100	300	CG_hyperDMR
2	149609200	149609400	200	CG_hyperDMR
2	149765600	149765700	100	CG_hyperDMR
2	149901000	149901200	200	CG_hyperDMR
2	150222200	150222400	200	CG_hyperDMR
2	150235100	150235300	200	CG_hyperDMR
2	150961000	150961300	300	CG_hyperDMR
2	151543900	151544100	200	CG_hyperDMR
2	152198200	152198300	100	CG_hyperDMR
2	152694300	152694400	100	CG_hyperDMR
2	152967300	152967400	100	CG_hyperDMR
2	153321800	153321900	100	CG_hyperDMR
2	153727400	153727500	100	CG_hyperDMR
2	153928500	153928600	100	CG_hyperDMR
2	154107500	154107700	200	CG_hyperDMR
2	155629700	155629800	100	CG_hyperDMR
2	155706600	155706900	300	CG_hyperDMR
2	155851100	155851200	100	CG_hyperDMR
2	156243800	156243900	100	CG_hyperDMR
2	156638100	156638200	100	CG_hyperDMR
2	156936600	156936700	100	CG_hyperDMR
2	156979100	156979300	200	CG_hyperDMR
2	157224500	157224600	100	CG_hyperDMR
2	157733200	157733300	100	CG_hyperDMR
2	157770400	157770500	100	CG_hyperDMR
2	158881100	158881300	200	CG_hyperDMR
2	159070400	159070500	100	CG_hyperDMR
2	160784800	160784900	100	CG_hyperDMR
2	161094000	161094100	100	CG_hyperDMR
2	162406100	162406200	100	CG_hyperDMR
2	162449500	162449600	100	CG_hyperDMR
2	163240500	163240600	100	CG_hyperDMR
2	163955200	163955400	200	CG_hyperDMR
2	163985400	163985500	100	CG_hyperDMR
2	164595500	164595800	300	CG_hyperDMR
2	164872400	164872700	300	CG_hyperDMR
2	165288200	165288300	100	CG_hyperDMR
2	165521500	165521600	100	CG_hyperDMR
2	165648700	165648800	100	CG_hyperDMR
2	165994600	165994700	100	CG_hyperDMR
2	165996300	165996400	100	CG_hyperDMR
2	166836500	166836600	100	CG_hyperDMR
2	167391600	167391700	100	CG_hyperDMR
2	168125700	168125800	100	CG_hyperDMR
2	168355500	168355600	100	CG_hyperDMR
2	168675700	168675800	100	CG_hyperDMR
2	169381600	169381700	100	CG_hyperDMR
2	169565400	169565500	100	CG_hyperDMR
2	169589500	169589600	100	CG_hyperDMR
2	169733800	169733900	100	CG_hyperDMR
2	170120500	170120600	100	CG_hyperDMR
2	170387000	170387100	100	CG_hyperDMR
2	170645300	170645400	100	CG_hyperDMR
2	172034500	172034600	100	CG_hyperDMR
2	172065400	172065500	100	CG_hyperDMR
2	172883700	172883800	100	CG_hyperDMR
2	173054500	173054600	100	CG_hyperDMR
2	173711100	173711200	100	CG_hyperDMR
2	174071900	174072100	200	CG_hyperDMR
2	174233700	174234000	300	CG_hyperDMR
2	174615300	174615400	100	CG_hyperDMR
2	174871100	174871200	100	CG_hyperDMR
2	174937600	174937700	100	CG_hyperDMR
2	175156000	175156200	200	CG_hyperDMR
2	175338300	175338400	100	CG_hyperDMR
2	175710200	175710300	100	CG_hyperDMR
2	175971400	175971500	100	CG_hyperDMR
2	176391900	176392100	200	CG_hyperDMR
2	177072200	177072300	100	CG_hyperDMR
2	177676000	177676200	200	CG_hyperDMR
2	179204200	179204300	100	CG_hyperDMR
2	180442100	180442300	200	CG_hyperDMR
2	180450000	180450100	100	CG_hyperDMR
2	180651900	180652100	200	CG_hyperDMR
2	180967900	180968000	100	CG_hyperDMR
2	182517400	182517500	100	CG_hyperDMR
2	182522000	182522100	100	CG_hyperDMR
2	182720500	182720600	100	CG_hyperDMR
2	182777300	182777500	200	CG_hyperDMR
2	183293000	183293300	300	CG_hyperDMR
2	183560100	183560200	100	CG_hyperDMR
2	184163000	184163100	100	CG_hyperDMR
2	184453600	184453700	100	CG_hyperDMR
2	184924900	184925000	100	CG_hyperDMR
2	184939100	184939200	100	CG_hyperDMR
2	185320900	185321200	300	CG_hyperDMR
2	185568800	185568900	100	CG_hyperDMR
2	186194400	186194500	100	CG_hyperDMR
2	187146200	187146300	100	CG_hyperDMR
2	187389800	187389900	100	CG_hyperDMR
2	187929900	187930100	200	CG_hyperDMR
2	188007300	188007500	200	CG_hyperDMR
2	188142200	188142300	100	CG_hyperDMR
2	188144300	188144400	100	CG_hyperDMR
2	188251200	188251300	100	CG_hyperDMR
2	188471100	188471200	100	CG_hyperDMR
2	188697400	188697600	200	CG_hyperDMR
2	188703000	188703100	100	CG_hyperDMR
2	188717500	188717600	100	CG_hyperDMR
2	189503100	189503300	200	CG_hyperDMR
2	189562000	189562100	100	CG_hyperDMR
2	189868400	189868600	200	CG_hyperDMR
2	189963700	189963900	200	CG_hyperDMR
2	190099500	190099600	100	CG_hyperDMR
2	190337600	190338100	500	CG_hyperDMR
2	190478500	190478600	100	CG_hyperDMR
2	190760000	190760100	100	CG_hyperDMR
2	190898400	190898700	300	CG_hyperDMR
2	191111500	191111700	200	CG_hyperDMR
2	191191000	191191300	300	CG_hyperDMR
2	191283300	191283400	100	CG_hyperDMR
2	191446700	191446800	100	CG_hyperDMR
2	192404800	192405000	200	CG_hyperDMR
2	192692200	192692400	200	CG_hyperDMR
2	193260900	193261000	100	CG_hyperDMR
2	193273700	193273800	100	CG_hyperDMR
2	193307200	193307300	100	CG_hyperDMR
2	193408100	193408200	100	CG_hyperDMR
2	193444200	193444300	100	CG_hyperDMR
2	194679400	194679500	100	CG_hyperDMR
2	194933600	194933700	100	CG_hyperDMR
2	195299600	195299700	100	CG_hyperDMR
2	195305500	195305600	100	CG_hyperDMR
2	195309500	195309600	100	CG_hyperDMR
2	195360100	195360200	100	CG_hyperDMR
2	195420900	195421000	100	CG_hyperDMR
2	195445200	195445400	200	CG_hyperDMR
2	195561300	195561400	100	CG_hyperDMR
2	195567000	195567100	100	CG_hyperDMR
2	195585900	195586000	100	CG_hyperDMR
2	195761100	195761200	100	CG_hyperDMR
2	195896600	195896700	100	CG_hyperDMR
2	196415200	196415400	200	CG_hyperDMR
2	196891600	196891700	100	CG_hyperDMR
2	196953100	196953300	200	CG_hyperDMR
2	197297800	197297900	100	CG_hyperDMR
2	197586600	197586700	100	CG_hyperDMR
2	197863600	197863700	100	CG_hyperDMR
2	198173300	198173500	200	CG_hyperDMR
2	198174000	198174100	100	CG_hyperDMR
2	198501600	198501900	300	CG_hyperDMR
2	198953600	198953800	200	CG_hyperDMR
2	199000900	199001000	100	CG_hyperDMR
2	199274400	199274500	100	CG_hyperDMR
2	199413400	199413500	100	CG_hyperDMR
2	199483000	199483100	100	CG_hyperDMR
2	199642500	199642600	100	CG_hyperDMR
2	199864000	199864200	200	CG_hyperDMR
2	200220000	200220100	100	CG_hyperDMR
2	200363900	200364000	100	CG_hyperDMR
2	200406300	200406400	100	CG_hyperDMR
2	200829900	200830200	300	CG_hyperDMR
2	200832600	200832800	200	CG_hyperDMR
2	201467100	201467200	100	CG_hyperDMR
2	201791700	201792000	300	CG_hyperDMR
2	201830200	201830300	100	CG_hyperDMR
2	201964900	201965100	200	CG_hyperDMR
2	201994100	201994200	100	CG_hyperDMR
2	202192900	202193000	100	CG_hyperDMR
2	202379700	202379800	100	CG_hyperDMR
2	202578200	202578300	100	CG_hyperDMR
2	202805500	202805600	100	CG_hyperDMR
2	202905400	202905600	200	CG_hyperDMR
2	203035200	203035300	100	CG_hyperDMR
2	203270000	203270200	200	CG_hyperDMR
2	203507200	203507400	200	CG_hyperDMR
2	203644100	203644200	100	CG_hyperDMR
2	203861800	203861900	100	CG_hyperDMR
2	204047600	204047700	100	CG_hyperDMR
2	204319700	204319800	100	CG_hyperDMR
2	204486800	204486900	100	CG_hyperDMR
2	204514200	204514300	100	CG_hyperDMR
2	204519500	204519600	100	CG_hyperDMR
2	204539100	204539300	200	CG_hyperDMR
2	204819300	204819400	100	CG_hyperDMR
2	205187500	205187600	100	CG_hyperDMR
2	205343200	205343300	100	CG_hyperDMR
2	206392800	206392900	100	CG_hyperDMR
2	206474400	206474500	100	CG_hyperDMR
2	206728000	206728100	100	CG_hyperDMR
2	207828700	207828800	100	CG_hyperDMR
2	207940800	207941100	300	CG_hyperDMR
2	208369500	208369600	100	CG_hyperDMR
2	208395100	208395200	100	CG_hyperDMR
2	208537900	208538200	300	CG_hyperDMR
2	208728000	208728200	200	CG_hyperDMR
2	208873600	208873700	100	CG_hyperDMR
2	209348600	209349000	400	CG_hyperDMR
2	209825800	209825900	100	CG_hyperDMR
2	210087700	210087800	100	CG_hyperDMR
2	210179300	210179500	200	CG_hyperDMR
2	210625700	210625800	100	CG_hyperDMR
2	211024400	211024500	100	CG_hyperDMR
2	211362100	211362200	100	CG_hyperDMR
2	211572700	211572800	100	CG_hyperDMR
2	211751600	211751700	100	CG_hyperDMR
2	211781800	211781900	100	CG_hyperDMR
2	212616100	212616200	100	CG_hyperDMR
2	212621700	212621800	100	CG_hyperDMR
2	212769500	212769600	100	CG_hyperDMR
2	212951000	212951200	200	CG_hyperDMR
2	212956500	212956700	200	CG_hyperDMR
2	213098100	213098200	100	CG_hyperDMR
2	213300900	213301000	100	CG_hyperDMR
2	213345600	213345800	200	CG_hyperDMR
2	213602100	213602200	100	CG_hyperDMR
2	213715900	213716000	100	CG_hyperDMR
2	214450200	214450300	100	CG_hyperDMR
2	215000800	215000900	100	CG_hyperDMR
2	215159400	215159500	100	CG_hyperDMR
2	215199700	215199800	100	CG_hyperDMR
2	215284100	215284200	100	CG_hyperDMR
2	215328300	215328400	100	CG_hyperDMR
2	215351400	215351500	100	CG_hyperDMR
2	215460700	215460800	100	CG_hyperDMR
2	215486500	215486700	200	CG_hyperDMR
2	215783900	215784000	100	CG_hyperDMR
2	215812100	215812200	100	CG_hyperDMR
2	215970500	215970700	200	CG_hyperDMR
2	216138800	216138900	100	CG_hyperDMR
2	216340200	216340300	100	CG_hyperDMR
2	216809700	216809800	100	CG_hyperDMR
2	217202600	217202700	100	CG_hyperDMR
2	217338800	217338900	100	CG_hyperDMR
2	217763000	217763100	100	CG_hyperDMR
2	217793100	217793200	100	CG_hyperDMR
2	217962500	217962600	100	CG_hyperDMR
2	218040100	218040200	100	CG_hyperDMR
2	218099100	218099300	200	CG_hyperDMR
2	218291400	218291500	100	CG_hyperDMR
2	218315300	218315400	100	CG_hyperDMR
2	218327400	218327500	100	CG_hyperDMR
2	218351100	218351200	100	CG_hyperDMR
2	218522900	218523000	100	CG_hyperDMR
2	218532000	218532100	100	CG_hyperDMR
2	218543900	218544000	100	CG_hyperDMR
2	218654200	218654300	100	CG_hyperDMR
2	218709100	218709200	100	CG_hyperDMR
2	218925500	218925600	100	CG_hyperDMR
2	219140500	219140600	100	CG_hyperDMR
2	219243600	219243900	300	CG_hyperDMR
2	219355200	219355300	100	CG_hyperDMR
2	219390700	219390900	200	CG_hyperDMR
2	219592500	219592700	200	CG_hyperDMR
2	219694200	219694300	100	CG_hyperDMR
2	219724900	219725000	100	CG_hyperDMR
2	219837800	219838000	200	CG_hyperDMR
2	219998200	219998300	100	CG_hyperDMR
2	220014200	220014300	100	CG_hyperDMR
2	220216600	220216700	100	CG_hyperDMR
2	220434500	220434600	100	CG_hyperDMR
2	220494800	220494900	100	CG_hyperDMR
2	220616000	220616100	100	CG_hyperDMR
2	220654400	220654600	200	CG_hyperDMR
2	220866800	220866900	100	CG_hyperDMR
2	220882900	220883000	100	CG_hyperDMR
2	220888400	220888500	100	CG_hyperDMR
2	221266900	221267100	200	CG_hyperDMR
2	221688300	221688400	100	CG_hyperDMR
2	221758000	221758400	400	CG_hyperDMR
2	221762500	221762600	100	CG_hyperDMR
2	222716800	222717000	200	CG_hyperDMR
2	222771200	222771300	100	CG_hyperDMR
2	222881500	222881600	100	CG_hyperDMR
2	223207600	223207800	200	CG_hyperDMR
2	223300600	223300700	100	CG_hyperDMR
2	223540700	223540800	100	CG_hyperDMR
2	224129700	224129800	100	CG_hyperDMR
2	224193600	224193700	100	CG_hyperDMR
2	224298300	224298400	100	CG_hyperDMR
2	225240300	225240400	100	CG_hyperDMR
2	225384800	225385000	200	CG_hyperDMR
2	225550800	225550900	100	CG_hyperDMR
2	226079300	226079400	100	CG_hyperDMR
2	226489700	226489800	100	CG_hyperDMR
2	226741000	226741100	100	CG_hyperDMR
2	226759300	226759500	200	CG_hyperDMR
2	226925900	226926000	100	CG_hyperDMR
2	226938900	226939000	100	CG_hyperDMR
2	227320600	227320700	100	CG_hyperDMR
2	227548400	227548700	300	CG_hyperDMR
2	228711600	228711700	100	CG_hyperDMR
2	228909800	228910200	400	CG_hyperDMR
2	229261700	229261800	100	CG_hyperDMR
2	229665800	229665900	100	CG_hyperDMR
2	229745500	229745600	100	CG_hyperDMR
2	229995100	229995300	200	CG_hyperDMR
2	230238700	230238800	100	CG_hyperDMR
2	230305200	230305300	100	CG_hyperDMR
2	230455400	230455500	100	CG_hyperDMR
2	230758800	230759000	200	CG_hyperDMR
2	231123500	231123600	100	CG_hyperDMR
2	231213300	231213400	100	CG_hyperDMR
2	231297900	231298000	100	CG_hyperDMR
2	232208100	232208200	100	CG_hyperDMR
2	232403400	232403600	200	CG_hyperDMR
2	232404300	232404400	100	CG_hyperDMR
2	232520800	232521000	200	CG_hyperDMR
2	232762900	232763000	100	CG_hyperDMR
2	232785200	232785300	100	CG_hyperDMR
2	232844000	232844100	100	CG_hyperDMR
2	233418900	233419000	100	CG_hyperDMR
2	234128300	234128500	200	CG_hyperDMR
2	234659700	234659800	100	CG_hyperDMR
2	235121400	235121500	100	CG_hyperDMR
2	235194200	235194300	100	CG_hyperDMR
2	235361300	235361400	100	CG_hyperDMR
2	235367700	235367800	100	CG_hyperDMR
2	235723800	235723900	100	CG_hyperDMR
2	235749900	235750100	200	CG_hyperDMR
2	235902400	235902500	100	CG_hyperDMR
2	236023600	236023700	100	CG_hyperDMR
2	236037000	236037100	100	CG_hyperDMR
2	236096800	236096900	100	CG_hyperDMR
2	236099400	236099600	200	CG_hyperDMR
2	236268900	236269100	200	CG_hyperDMR
2	237636900	237637000	100	CG_hyperDMR
2	237647400	237647500	100	CG_hyperDMR
2	237965100	237965300	200	CG_hyperDMR
2	238100100	238100200	100	CG_hyperDMR
2	238669400	238669500	100	CG_hyperDMR
2	238885900	238886200	300	CG_hyperDMR
2	238898900	238899000	100	CG_hyperDMR
2	239352500	239352600	100	CG_hyperDMR
2	239492200	239492300	100	CG_hyperDMR
2	240256600	240256700	100	CG_hyperDMR
2	240283900	240284000	100	CG_hyperDMR
2	240371500	240371700	200	CG_hyperDMR
2	240470100	240470200	100	CG_hyperDMR
2	240485900	240486200	300	CG_hyperDMR
2	240612900	240613000	100	CG_hyperDMR
2	240622800	240622900	100	CG_hyperDMR
2	240666700	240666900	200	CG_hyperDMR
2	240669200	240669300	100	CG_hyperDMR
2	241538300	241538400	100	CG_hyperDMR
2	241538900	241539100	200	CG_hyperDMR
2	241540800	241540900	100	CG_hyperDMR
2	241853500	241853600	100	CG_hyperDMR
2	242410700	242410800	100	CG_hyperDMR
2	242874000	242874100	100	CG_hyperDMR
2	243168400	243168500	100	CG_hyperDMR
2	243430400	243430500	100	CG_hyperDMR
2	243776000	243776200	200	CG_hyperDMR
2	243908700	243908800	100	CG_hyperDMR
2	244252100	244252200	100	CG_hyperDMR
3	426700	427100	400	CG_hyperDMR
3	981700	981800	100	CG_hyperDMR
3	1431100	1431300	200	CG_hyperDMR
3	1619700	1619800	100	CG_hyperDMR
3	2120000	2120200	200	CG_hyperDMR
3	2134100	2134300	200	CG_hyperDMR
3	2567400	2567500	100	CG_hyperDMR
3	2703600	2703800	200	CG_hyperDMR
3	3808800	3808900	100	CG_hyperDMR
3	3811100	3811300	200	CG_hyperDMR
3	3828700	3828800	100	CG_hyperDMR
3	3992900	3993000	100	CG_hyperDMR
3	4161000	4161100	100	CG_hyperDMR
3	4278400	4278600	200	CG_hyperDMR
3	4281300	4281400	100	CG_hyperDMR
3	4447700	4448000	300	CG_hyperDMR
3	4555400	4555500	100	CG_hyperDMR
3	4908000	4908100	100	CG_hyperDMR
3	4976500	4976800	300	CG_hyperDMR
3	5121400	5121500	100	CG_hyperDMR
3	5141600	5141700	100	CG_hyperDMR
3	6091500	6091600	100	CG_hyperDMR
3	6300700	6300900	200	CG_hyperDMR
3	6375600	6375700	100	CG_hyperDMR
3	6765200	6765300	100	CG_hyperDMR
3	6765600	6765700	100	CG_hyperDMR
3	6766000	6766100	100	CG_hyperDMR
3	7108400	7108500	100	CG_hyperDMR
3	7118000	7118300	300	CG_hyperDMR
3	7132700	7132800	100	CG_hyperDMR
3	7196000	7196200	200	CG_hyperDMR
3	7737800	7737900	100	CG_hyperDMR
3	7825300	7825400	100	CG_hyperDMR
3	8665600	8665700	100	CG_hyperDMR
3	9098600	9098800	200	CG_hyperDMR
3	9140400	9140500	100	CG_hyperDMR
3	9141200	9141400	200	CG_hyperDMR
3	9141600	9141700	100	CG_hyperDMR
3	9381100	9381200	100	CG_hyperDMR
3	9382000	9382100	100	CG_hyperDMR
3	9382600	9382700	100	CG_hyperDMR
3	9643600	9643700	100	CG_hyperDMR
3	9743700	9743800	100	CG_hyperDMR
3	9776500	9776600	100	CG_hyperDMR
3	9877000	9877100	100	CG_hyperDMR
3	10382500	10382700	200	CG_hyperDMR
3	10538500	10538600	100	CG_hyperDMR
3	10927100	10927200	100	CG_hyperDMR
3	11832100	11832200	100	CG_hyperDMR
3	12556200	12556300	100	CG_hyperDMR
3	12678800	12679000	200	CG_hyperDMR
3	12706000	12706200	200	CG_hyperDMR
3	12758600	12758700	100	CG_hyperDMR
3	12820400	12820500	100	CG_hyperDMR
3	12871800	12871900	100	CG_hyperDMR
3	13007600	13007700	100	CG_hyperDMR
3	13650200	13650300	100	CG_hyperDMR
3	14752600	14752700	100	CG_hyperDMR
3	15766100	15766200	100	CG_hyperDMR
3	15917100	15917200	100	CG_hyperDMR
3	15990300	15990400	100	CG_hyperDMR
3	16286800	16286900	100	CG_hyperDMR
3	16322800	16322900	100	CG_hyperDMR
3	16407000	16407100	100	CG_hyperDMR
3	16812400	16812500	100	CG_hyperDMR
3	18122400	18122700	300	CG_hyperDMR
3	18469500	18469700	200	CG_hyperDMR
3	19170400	19170500	100	CG_hyperDMR
3	19209900	19210000	100	CG_hyperDMR
3	19241300	19241400	100	CG_hyperDMR
3	19339600	19339700	100	CG_hyperDMR
3	19838700	19838900	200	CG_hyperDMR
3	19844200	19844600	400	CG_hyperDMR
3	20509300	20509400	100	CG_hyperDMR
3	20639100	20639300	200	CG_hyperDMR
3	20685900	20686000	100	CG_hyperDMR
3	21121900	21122000	100	CG_hyperDMR
3	21389200	21389300	100	CG_hyperDMR
3	21588200	21588300	100	CG_hyperDMR
3	22092500	22092600	100	CG_hyperDMR
3	22151300	22151500	200	CG_hyperDMR
3	22167500	22167600	100	CG_hyperDMR
3	22474600	22474700	100	CG_hyperDMR
3	22628000	22628100	100	CG_hyperDMR
3	23200900	23201100	200	CG_hyperDMR
3	23289500	23289600	100	CG_hyperDMR
3	23290300	23290400	100	CG_hyperDMR
3	23292400	23292700	300	CG_hyperDMR
3	23376200	23376300	100	CG_hyperDMR
3	23441300	23441500	200	CG_hyperDMR
3	23658000	23658100	100	CG_hyperDMR
3	23772600	23772900	300	CG_hyperDMR
3	23773500	23773600	100	CG_hyperDMR
3	23847100	23847200	100	CG_hyperDMR
3	24012900	24013000	100	CG_hyperDMR
3	24644700	24644900	200	CG_hyperDMR
3	24867400	24867500	100	CG_hyperDMR
3	25372300	25372600	300	CG_hyperDMR
3	25577300	25577500	200	CG_hyperDMR
3	25961400	25961500	100	CG_hyperDMR
3	26009600	26009800	200	CG_hyperDMR
3	27339300	27339800	500	CG_hyperDMR
3	27363000	27363100	100	CG_hyperDMR
3	27835700	27835800	100	CG_hyperDMR
3	28982000	28982100	100	CG_hyperDMR
3	29288600	29288700	100	CG_hyperDMR
3	29500900	29501100	200	CG_hyperDMR
3	29661200	29661300	100	CG_hyperDMR
3	31471400	31471600	200	CG_hyperDMR
3	33140000	33140100	100	CG_hyperDMR
3	33490400	33490500	100	CG_hyperDMR
3	33586900	33587000	100	CG_hyperDMR
3	35208100	35208200	100	CG_hyperDMR
3	35209000	35209100	100	CG_hyperDMR
3	35571800	35571900	100	CG_hyperDMR
3	36350700	36350900	200	CG_hyperDMR
3	36563200	36563300	100	CG_hyperDMR
3	36679200	36679300	100	CG_hyperDMR
3	37129700	37129900	200	CG_hyperDMR
3	37264900	37265000	100	CG_hyperDMR
3	37579600	37579700	100	CG_hyperDMR
3	37785000	37785300	300	CG_hyperDMR
3	38011300	38011400	100	CG_hyperDMR
3	38499400	38499600	200	CG_hyperDMR
3	38864800	38864900	100	CG_hyperDMR
3	39395700	39395800	100	CG_hyperDMR
3	39461600	39461700	100	CG_hyperDMR
3	40047200	40047300	100	CG_hyperDMR
3	40742700	40742800	100	CG_hyperDMR
3	40748400	40748600	200	CG_hyperDMR
3	40807400	40807500	100	CG_hyperDMR
3	40869900	40870000	100	CG_hyperDMR
3	42816300	42816400	100	CG_hyperDMR
3	42936500	42936600	100	CG_hyperDMR
3	44203000	44203200	200	CG_hyperDMR
3	45135000	45135100	100	CG_hyperDMR
3	46205700	46205900	200	CG_hyperDMR
3	46552400	46552500	100	CG_hyperDMR
3	46685800	46686100	300	CG_hyperDMR
3	46811000	46811100	100	CG_hyperDMR
3	46815000	46815100	100	CG_hyperDMR
3	47096300	47096400	100	CG_hyperDMR
3	47294500	47294700	200	CG_hyperDMR
3	47326700	47326800	100	CG_hyperDMR
3	47346600	47346700	100	CG_hyperDMR
3	47506100	47506200	100	CG_hyperDMR
3	47738800	47738900	100	CG_hyperDMR
3	47758100	47758200	100	CG_hyperDMR
3	47779300	47779500	200	CG_hyperDMR
3	48219700	48219800	100	CG_hyperDMR
3	49662800	49662900	100	CG_hyperDMR
3	52824000	52824100	100	CG_hyperDMR
3	52901800	52901900	100	CG_hyperDMR
3	52920200	52920400	200	CG_hyperDMR
3	52942000	52942100	100	CG_hyperDMR
3	53776500	53776600	100	CG_hyperDMR
3	54056100	54056200	100	CG_hyperDMR
3	54264000	54264100	100	CG_hyperDMR
3	56885000	56885100	100	CG_hyperDMR
3	57006300	57006400	100	CG_hyperDMR
3	57336800	57336900	100	CG_hyperDMR
3	57358300	57358500	200	CG_hyperDMR
3	58042300	58042400	100	CG_hyperDMR
3	58531600	58531700	100	CG_hyperDMR
3	59110800	59111000	200	CG_hyperDMR
3	59859100	59859200	100	CG_hyperDMR
3	61362700	61362900	200	CG_hyperDMR
3	61640200	61640300	100	CG_hyperDMR
3	63582300	63582400	100	CG_hyperDMR
3	65609500	65609800	300	CG_hyperDMR
3	65624500	65624600	100	CG_hyperDMR
3	65868900	65869100	200	CG_hyperDMR
3	65943600	65943700	100	CG_hyperDMR
3	66029600	66029700	100	CG_hyperDMR
3	66564400	66564500	100	CG_hyperDMR
3	67309000	67309100	100	CG_hyperDMR
3	67483200	67483300	100	CG_hyperDMR
3	67984500	67984600	100	CG_hyperDMR
3	68534100	68534200	100	CG_hyperDMR
3	68545600	68545700	100	CG_hyperDMR
3	68846200	68846300	100	CG_hyperDMR
3	69508000	69508100	100	CG_hyperDMR
3	73202900	73203000	100	CG_hyperDMR
3	79982500	79982600	100	CG_hyperDMR
3	83223600	83223700	100	CG_hyperDMR
3	87764800	87764900	100	CG_hyperDMR
3	87916200	87916400	200	CG_hyperDMR
3	88852000	88852100	100	CG_hyperDMR
3	89812900	89813000	100	CG_hyperDMR
3	91208100	91208200	100	CG_hyperDMR
3	93084500	93084600	100	CG_hyperDMR
3	93457600	93457700	100	CG_hyperDMR
3	93974600	93974700	100	CG_hyperDMR
3	94223800	94224000	200	CG_hyperDMR
3	95099100	95099200	100	CG_hyperDMR
3	96167500	96167600	100	CG_hyperDMR
3	96515200	96515300	100	CG_hyperDMR
3	98349000	98349200	200	CG_hyperDMR
3	98349600	98349700	100	CG_hyperDMR
3	98351100	98351200	100	CG_hyperDMR
3	99072000	99072100	100	CG_hyperDMR
3	99796900	99797000	100	CG_hyperDMR
3	100416800	100417000	200	CG_hyperDMR
3	100622500	100622600	100	CG_hyperDMR
3	101115700	101115900	200	CG_hyperDMR
3	101960700	101960800	100	CG_hyperDMR
3	105828400	105828500	100	CG_hyperDMR
3	106921900	106922000	100	CG_hyperDMR
3	107204600	107204700	100	CG_hyperDMR
3	107722500	107722700	200	CG_hyperDMR
3	107764300	107764400	100	CG_hyperDMR
3	108151500	108151600	100	CG_hyperDMR
3	108499100	108499400	300	CG_hyperDMR
3	110305800	110305900	100	CG_hyperDMR
3	110320900	110321000	100	CG_hyperDMR
3	110971100	110971300	200	CG_hyperDMR
3	112302100	112302200	100	CG_hyperDMR
3	112302800	112303000	200	CG_hyperDMR
3	112312500	112312600	100	CG_hyperDMR
3	113501900	113502100	200	CG_hyperDMR
3	113860700	113860800	100	CG_hyperDMR
3	114172800	114172900	100	CG_hyperDMR
3	114787100	114787200	100	CG_hyperDMR
3	114816400	114816500	100	CG_hyperDMR
3	117444300	117444500	200	CG_hyperDMR
3	117920200	117920300	100	CG_hyperDMR
3	118685400	118685500	100	CG_hyperDMR
3	119021100	119021200	100	CG_hyperDMR
3	119023400	119023500	100	CG_hyperDMR
3	119170500	119170600	100	CG_hyperDMR
3	119350800	119351000	200	CG_hyperDMR
3	119890100	119890200	100	CG_hyperDMR
3	121373900	121374100	200	CG_hyperDMR
3	121544600	121544700	100	CG_hyperDMR
3	121546600	121546700	100	CG_hyperDMR
3	122110800	122111000	200	CG_hyperDMR
3	122796100	122796300	200	CG_hyperDMR
3	122799800	122799900	100	CG_hyperDMR
3	122984500	122984600	100	CG_hyperDMR
3	123493400	123493500	100	CG_hyperDMR
3	123777800	123777900	100	CG_hyperDMR
3	123799900	123800000	100	CG_hyperDMR
3	124231100	124231200	100	CG_hyperDMR
3	124468700	124468800	100	CG_hyperDMR
3	126110900	126111000	100	CG_hyperDMR
3	126668100	126668200	100	CG_hyperDMR
3	126807000	126807200	200	CG_hyperDMR
3	126921600	126921700	100	CG_hyperDMR
3	128094900	128095000	100	CG_hyperDMR
3	129159200	129159400	200	CG_hyperDMR
3	129281300	129281500	200	CG_hyperDMR
3	129436900	129437000	100	CG_hyperDMR
3	129824100	129824200	100	CG_hyperDMR
3	130832700	130832800	100	CG_hyperDMR
3	131264100	131264200	100	CG_hyperDMR
3	131838700	131838800	100	CG_hyperDMR
3	132474300	132474500	200	CG_hyperDMR
3	132582400	132582500	100	CG_hyperDMR
3	132583100	132583200	100	CG_hyperDMR
3	132639700	132640000	300	CG_hyperDMR
3	132942200	132942300	100	CG_hyperDMR
3	132996100	132996200	100	CG_hyperDMR
3	133753300	133753400	100	CG_hyperDMR
3	134175300	134175400	100	CG_hyperDMR
3	134176500	134176600	100	CG_hyperDMR
3	134439700	134439800	100	CG_hyperDMR
3	134487400	134487500	100	CG_hyperDMR
3	134974500	134974600	100	CG_hyperDMR
3	136136400	136136500	100	CG_hyperDMR
3	136631800	136631900	100	CG_hyperDMR
3	136739300	136739400	100	CG_hyperDMR
3	136874900	136875000	100	CG_hyperDMR
3	137784400	137784500	100	CG_hyperDMR
3	138362900	138363000	100	CG_hyperDMR
3	138414100	138414300	200	CG_hyperDMR
3	138773000	138773100	100	CG_hyperDMR
3	139603400	139603600	200	CG_hyperDMR
3	139922000	139922100	100	CG_hyperDMR
3	140159500	140159700	200	CG_hyperDMR
3	140254900	140255000	100	CG_hyperDMR
3	140322200	140322400	200	CG_hyperDMR
3	140859000	140859100	100	CG_hyperDMR
3	141747200	141747300	100	CG_hyperDMR
3	142036900	142037000	100	CG_hyperDMR
3	143376600	143376700	100	CG_hyperDMR
3	143514200	143514400	200	CG_hyperDMR
3	143900500	143900600	100	CG_hyperDMR
3	144173300	144173400	100	CG_hyperDMR
3	144173800	144174000	200	CG_hyperDMR
3	145197900	145198000	100	CG_hyperDMR
3	145509000	145509100	100	CG_hyperDMR
3	146010400	146010500	100	CG_hyperDMR
3	147027500	147027600	100	CG_hyperDMR
3	147291300	147291400	100	CG_hyperDMR
3	147393900	147394000	100	CG_hyperDMR
3	147930900	147931200	300	CG_hyperDMR
3	148348200	148348400	200	CG_hyperDMR
3	148577300	148577400	100	CG_hyperDMR
3	148586100	148586200	100	CG_hyperDMR
3	148589400	148589500	100	CG_hyperDMR
3	148589800	148590000	200	CG_hyperDMR
3	148850800	148851000	200	CG_hyperDMR
3	149068700	149068800	100	CG_hyperDMR
3	149339000	149339100	100	CG_hyperDMR
3	150115400	150115500	100	CG_hyperDMR
3	150184400	150184600	200	CG_hyperDMR
3	150185800	150186000	200	CG_hyperDMR
3	151748600	151748800	200	CG_hyperDMR
3	152190100	152190300	200	CG_hyperDMR
3	152758800	152758900	100	CG_hyperDMR
3	153090800	153091000	200	CG_hyperDMR
3	153395700	153395800	100	CG_hyperDMR
3	153727900	153728000	100	CG_hyperDMR
3	155497000	155497100	100	CG_hyperDMR
3	155999800	155999900	100	CG_hyperDMR
3	156001400	156001500	100	CG_hyperDMR
3	156016100	156016400	300	CG_hyperDMR
3	156231600	156231700	100	CG_hyperDMR
3	156574000	156574100	100	CG_hyperDMR
3	157246400	157246500	100	CG_hyperDMR
3	157467100	157467200	100	CG_hyperDMR
3	157663600	157663700	100	CG_hyperDMR
3	158439200	158439300	100	CG_hyperDMR
3	158793800	158793900	100	CG_hyperDMR
3	159630700	159631000	300	CG_hyperDMR
3	161322900	161323000	100	CG_hyperDMR
3	161423300	161423400	100	CG_hyperDMR
3	161487600	161487700	100	CG_hyperDMR
3	162044800	162044900	100	CG_hyperDMR
3	162862800	162862900	100	CG_hyperDMR
3	163023600	163023700	100	CG_hyperDMR
3	163741400	163741800	400	CG_hyperDMR
3	163754400	163754600	200	CG_hyperDMR
3	163962700	163962800	100	CG_hyperDMR
3	163977500	163977600	100	CG_hyperDMR
3	164033500	164033700	200	CG_hyperDMR
3	166324700	166324800	100	CG_hyperDMR
3	166836300	166836400	100	CG_hyperDMR
3	167192400	167192500	100	CG_hyperDMR
3	167755200	167755500	300	CG_hyperDMR
3	168480800	168480900	100	CG_hyperDMR
3	168772700	168772800	100	CG_hyperDMR
3	169052600	169052900	300	CG_hyperDMR
3	169466400	169466500	100	CG_hyperDMR
3	169587100	169587200	100	CG_hyperDMR
3	169717500	169717600	100	CG_hyperDMR
3	170676700	170676900	200	CG_hyperDMR
3	171212800	171212900	100	CG_hyperDMR
3	171406300	171406400	100	CG_hyperDMR
3	172129000	172129100	100	CG_hyperDMR
3	172348900	172349000	100	CG_hyperDMR
3	172751900	172752000	100	CG_hyperDMR
3	173186600	173186900	300	CG_hyperDMR
3	173423800	173423900	100	CG_hyperDMR
3	173522600	173522700	100	CG_hyperDMR
3	173691300	173691400	100	CG_hyperDMR
3	173758400	173758600	200	CG_hyperDMR
3	173919100	173919200	100	CG_hyperDMR
3	174089900	174090000	100	CG_hyperDMR
3	174096000	174096300	300	CG_hyperDMR
3	174368200	174368300	100	CG_hyperDMR
3	174754300	174754400	100	CG_hyperDMR
3	174758000	174758100	100	CG_hyperDMR
3	175312900	175313000	100	CG_hyperDMR
3	176013300	176013400	100	CG_hyperDMR
3	176114000	176114100	100	CG_hyperDMR
3	176150800	176150900	100	CG_hyperDMR
3	177299000	177299100	100	CG_hyperDMR
3	177338100	177338200	100	CG_hyperDMR
3	177340600	177340700	100	CG_hyperDMR
3	177399300	177399600	300	CG_hyperDMR
3	177768100	177768200	100	CG_hyperDMR
3	178094500	178094700	200	CG_hyperDMR
3	178236700	178236800	100	CG_hyperDMR
3	178454200	178454300	100	CG_hyperDMR
3	178917700	178918100	400	CG_hyperDMR
3	178921700	178921800	100	CG_hyperDMR
3	179777600	179777800	200	CG_hyperDMR
3	180977900	180978000	100	CG_hyperDMR
3	181012900	181013000	100	CG_hyperDMR
3	181364500	181364600	100	CG_hyperDMR
3	181603800	181603900	100	CG_hyperDMR
3	181695600	181695700	100	CG_hyperDMR
3	181710200	181710400	200	CG_hyperDMR
3	181906000	181906200	200	CG_hyperDMR
3	181907600	181907800	200	CG_hyperDMR
3	182084100	182084300	200	CG_hyperDMR
3	182357700	182357800	100	CG_hyperDMR
3	182484100	182484200	100	CG_hyperDMR
3	182665500	182665600	100	CG_hyperDMR
3	182672900	182673000	100	CG_hyperDMR
3	183493400	183493500	100	CG_hyperDMR
3	183916300	183916500	200	CG_hyperDMR
3	183920000	183920100	100	CG_hyperDMR
[truncated: 11,868 more rows]

## Sheet: zmros1a_endosperm
Chr	Start	End	Size	Type
1	281500	281600	100	CG_hyperDMR
1	3454800	3455100	300	CG_hyperDMR
1	4538600	4538700	100	CG_hyperDMR
1	6136500	6136700	200	CG_hyperDMR
1	6651700	6651800	100	CG_hyperDMR
1	7862800	7863000	200	CG_hyperDMR
1	8242100	8242200	100	CG_hyperDMR
1	10810200	10810300	100	CG_hyperDMR
1	19142600	19142700	100	CG_hyperDMR
1	20738600	20738700	100	CG_hyperDMR
1	25802100	25802300	200	CG_hyperDMR
1	30980000	30980100	100	CG_hyperDMR
1	33543500	33543700	200	CG_hyperDMR
1	35856900	35857100	200	CG_hyperDMR
1	39163800	39164000	200	CG_hyperDMR
1	42139000	42139200	200	CG_hyperDMR
1	42406400	42406500	100	CG_hyperDMR
1	43651400	43651500	100	CG_hyperDMR
1	47883800	47884000	200	CG_hyperDMR
1	51222900	51223100	200	CG_hyperDMR
1	54016900	54017200	300	CG_hyperDMR
1	54343500	54343600	100	CG_hyperDMR
1	54684200	54684300	100	CG_hyperDMR
1	57091000	57091100	100	CG_hyperDMR
1	61276000	61276100	100	CG_hyperDMR
1	64857000	64857100	100	CG_hyperDMR
1	66391500	66391700	200	CG_hyperDMR
1	68250500	68250600	100	CG_hyperDMR
1	72868400	72868700	300	CG_hyperDMR
1	72953100	72953300	200	CG_hyperDMR
1	73499200	73499400	200	CG_hyperDMR
1	86123700	86123800	100	CG_hyperDMR
1	91994300	91994500	200	CG_hyperDMR
1	93308200	93308300	100	CG_hyperDMR
1	93346200	93346300	100	CG_hyperDMR
1	94280800	94281000	200	CG_hyperDMR
1	99729800	99730000	200	CG_hyperDMR
1	105628700	105628900	200	CG_hyperDMR
1	117390800	117391000	200	CG_hyperDMR
1	118556800	118557000	200	CG_hyperDMR
1	120939200	120939400	200	CG_hyperDMR
1	124790400	124790500	100	CG_hyperDMR
1	125674000	125674100	100	CG_hyperDMR
1	143998000	143998100	100	CG_hyperDMR
1	145971800	145971900	100	CG_hyperDMR
1	152822000	152822100	100	CG_hyperDMR
1	156845300	156845400	100	CG_hyperDMR
1	169603400	169603600	200	CG_hyperDMR
1	172873900	172874100	200	CG_hyperDMR
1	174756300	174756500	200	CG_hyperDMR
1	176537300	176537500	200	CG_hyperDMR
1	177812500	177812600	100	CG_hyperDMR
1	178724200	178724400	200	CG_hyperDMR
1	198043000	198043100	100	CG_hyperDMR
1	205872200	205872300	100	CG_hyperDMR
1	214958600	214958700	100	CG_hyperDMR
1	220120300	220120500	200	CG_hyperDMR
1	227361300	227361400	100	CG_hyperDMR
1	229364200	229364400	200	CG_hyperDMR
1	230388500	230388700	200	CG_hyperDMR
1	231396200	231396300	100	CG_hyperDMR
1	241006700	241006800	100	CG_hyperDMR
1	241920100	241920400	300	CG_hyperDMR
1	244966800	244967000	200	CG_hyperDMR
1	249366400	249366500	100	CG_hyperDMR
1	250592600	250592900	300	CG_hyperDMR
1	251845900	251846000	100	CG_hyperDMR
1	261784700	261784800	100	CG_hyperDMR
1	261807400	261807700	300	CG_hyperDMR
1	262453200	262453300	100	CG_hyperDMR
1	263325800	263325900	100	CG_hyperDMR
1	263523600	263523700	100	CG_hyperDMR
1	265252300	265252400	100	CG_hyperDMR
1	269814700	269814800	100	CG_hyperDMR
1	273825300	273825400	100	CG_hyperDMR
1	276359900	276360000	100	CG_hyperDMR
1	279656200	279656300	100	CG_hyperDMR
1	279982800	279982900	100	CG_hyperDMR
1	280281700	280281800	100	CG_hyperDMR
1	281761500	281761600	100	CG_hyperDMR
1	285429300	285429500	200	CG_hyperDMR
1	286555400	286555600	200	CG_hyperDMR
1	293289100	293289300	200	CG_hyperDMR
1	294283400	294283600	200	CG_hyperDMR
1	306970400	306970500	100	CG_hyperDMR
10	2344200	2344300	100	CG_hyperDMR
10	4835200	4835400	200	CG_hyperDMR
10	6919200	6919300	100	CG_hyperDMR
10	12119400	12119500	100	CG_hyperDMR
10	16870100	16870300	200	CG_hyperDMR
10	17969900	17970100	200	CG_hyperDMR
10	19638200	19638400	200	CG_hyperDMR
10	37465100	37465300	200	CG_hyperDMR
10	43067700	43067800	100	CG_hyperDMR
10	47706400	47706500	100	CG_hyperDMR
10	52015700	52015800	100	CG_hyperDMR
10	59956900	59957000	100	CG_hyperDMR
10	60073300	60073500	200	CG_hyperDMR
10	64561300	64561400	100	CG_hyperDMR
10	72293700	72293900	200	CG_hyperDMR
10	96586600	96586900	300	CG_hyperDMR
10	99262300	99262400	100	CG_hyperDMR
10	120841200	120841300	100	CG_hyperDMR
10	123307200	123307300	100	CG_hyperDMR
10	125880000	125880100	100	CG_hyperDMR
10	127014200	127014300	100	CG_hyperDMR
10	127513300	127513400	100	CG_hyperDMR
10	130930200	130930300	100	CG_hyperDMR
10	131638800	131638900	100	CG_hyperDMR
10	135164400	135164500	100	CG_hyperDMR
10	136316800	136316900	100	CG_hyperDMR
10	137203200	137203300	100	CG_hyperDMR
10	138567700	138567800	100	CG_hyperDMR
10	139802400	139802500	100	CG_hyperDMR
10	146904700	146904800	100	CG_hyperDMR
10	146905200	146905300	100	CG_hyperDMR
10	149377900	149378100	200	CG_hyperDMR
10	150166000	150166100	100	CG_hyperDMR
2	1194500	1194700	200	CG_hyperDMR
2	1266300	1266400	100	CG_hyperDMR
2	4299100	4299200	100	CG_hyperDMR
2	5498600	5498700	100	CG_hyperDMR
2	7384500	7384700	200	CG_hyperDMR
2	7737600	7737800	200	CG_hyperDMR
2	9065500	9065700	200	CG_hyperDMR
2	9314500	9314600	100	CG_hyperDMR
2	12293700	12293800	100	CG_hyperDMR
2	13770200	13770300	100	CG_hyperDMR
2	14559100	14559200	100	CG_hyperDMR
2	16235700	16236000	300	CG_hyperDMR
2	16894900	16895000	100	CG_hyperDMR
2	17452700	17452800	100	CG_hyperDMR
2	17577900	17578100	200	CG_hyperDMR
2	18156500	18156600	100	CG_hyperDMR
2	19004900	19005000	100	CG_hyperDMR
2	19719500	19719600	100	CG_hyperDMR
2	24215900	24216000	100	CG_hyperDMR
2	24392800	24392900	100	CG_hyperDMR
2	29996700	29996900	200	CG_hyperDMR
2	30706400	30706600	200	CG_hyperDMR
2	31108500	31108600	100	CG_hyperDMR
2	43980700	43980900	200	CG_hyperDMR
2	51305400	51305500	100	CG_hyperDMR
2	53780100	53780300	200	CG_hyperDMR
2	54083500	54083700	200	CG_hyperDMR
2	55323400	55323500	100	CG_hyperDMR
2	66822900	66823100	200	CG_hyperDMR
2	69409700	69409800	100	CG_hyperDMR
2	74132300	74132400	100	CG_hyperDMR
2	75221900	75222100	200	CG_hyperDMR
2	84065600	84065700	100	CG_hyperDMR
2	91727900	91728100	200	CG_hyperDMR
2	103090200	103090400	200	CG_hyperDMR
2	109245500	109245700	200	CG_hyperDMR
2	110313300	110313500	200	CG_hyperDMR
2	110401900	110402100	200	CG_hyperDMR
2	112217900	112218100	200	CG_hyperDMR
2	123193400	123193500	100	CG_hyperDMR
2	129427500	129427700	200	CG_hyperDMR
2	131277700	131277900	200	CG_hyperDMR
2	136215200	136215300	100	CG_hyperDMR
2	139515600	139515900	300	CG_hyperDMR
2	142271300	142271500	200	CG_hyperDMR
2	145771400	145771500	100	CG_hyperDMR
2	154667900	154668000	100	CG_hyperDMR
2	156448400	156448600	200	CG_hyperDMR
2	157063000	157063200	200	CG_hyperDMR
2	158880900	158881000	100	CG_hyperDMR
2	167219800	167220100	300	CG_hyperDMR
2	174293100	174293200	100	CG_hyperDMR
2	177072100	177072300	200	CG_hyperDMR
2	180396300	180396500	200	CG_hyperDMR
2	180573100	180573200	100	CG_hyperDMR
2	180904800	180905000	200	CG_hyperDMR
2	183069700	183069800	100	CG_hyperDMR
2	184163000	184163100	100	CG_hyperDMR
2	189992600	189992800	200	CG_hyperDMR
2	190348100	190348200	100	CG_hyperDMR
2	192769200	192769300	100	CG_hyperDMR
2	196953200	196953400	200	CG_hyperDMR
2	198186700	198187000	300	CG_hyperDMR
2	200409600	200409800	200	CG_hyperDMR
2	203205700	203205800	100	CG_hyperDMR
2	204288000	204288200	200	CG_hyperDMR
2	209348900	209349000	100	CG_hyperDMR
2	212010400	212010600	200	CG_hyperDMR
2	215284100	215284200	100	CG_hyperDMR
2	217282400	217282500	100	CG_hyperDMR
2	217643500	217643700	200	CG_hyperDMR
2	220442800	220443000	200	CG_hyperDMR
2	221005100	221005200	100	CG_hyperDMR
2	229876700	229876900	200	CG_hyperDMR
2	230511600	230511700	100	CG_hyperDMR
2	230964500	230964800	300	CG_hyperDMR
3	6294000	6294100	100	CG_hyperDMR
3	7636100	7636200	100	CG_hyperDMR
3	9095400	9095500	100	CG_hyperDMR
3	9186100	9186200	100	CG_hyperDMR
3	10939500	10939600	100	CG_hyperDMR
3	14469600	14469700	100	CG_hyperDMR
3	14789000	14789100	100	CG_hyperDMR
3	18122300	18122500	200	CG_hyperDMR
3	21115700	21115800	100	CG_hyperDMR
3	22315000	22315100	100	CG_hyperDMR
3	24406600	24406700	100	CG_hyperDMR
3	24617000	24617400	400	CG_hyperDMR
3	26986900	26987000	100	CG_hyperDMR
3	28445400	28445600	200	CG_hyperDMR
3	29175800	29175900	100	CG_hyperDMR
3	29500900	29501100	200	CG_hyperDMR
3	31245200	31245500	300	CG_hyperDMR
3	31631200	31631300	100	CG_hyperDMR
3	31814900	31815000	100	CG_hyperDMR
3	37129700	37130000	300	CG_hyperDMR
3	38466400	38466500	100	CG_hyperDMR
3	42989800	42989900	100	CG_hyperDMR
3	43119800	43120000	200	CG_hyperDMR
3	44610500	44610600	100	CG_hyperDMR
3	46025600	46025700	100	CG_hyperDMR
3	54167700	54167900	200	CG_hyperDMR
3	55517000	55517200	200	CG_hyperDMR
3	61695800	61696000	200	CG_hyperDMR
3	61929200	61929300	100	CG_hyperDMR
3	63929100	63929200	100	CG_hyperDMR
3	72647200	72647400	200	CG_hyperDMR
3	77822400	77822600	200	CG_hyperDMR
3	83904100	83904200	100	CG_hyperDMR
3	108150400	108150700	300	CG_hyperDMR
3	112554900	112555000	100	CG_hyperDMR
3	112932800	112933000	200	CG_hyperDMR
3	115660800	115660900	100	CG_hyperDMR
3	117132600	117132800	200	CG_hyperDMR
3	138411500	138411600	100	CG_hyperDMR
3	140590200	140590300	100	CG_hyperDMR
3	148113700	148113800	100	CG_hyperDMR
3	149068400	149068500	100	CG_hyperDMR
3	149068700	149068800	100	CG_hyperDMR
3	150676300	150676500	200	CG_hyperDMR
3	151116000	151116100	100	CG_hyperDMR
3	151506100	151506300	200	CG_hyperDMR
3	155468400	155468500	100	CG_hyperDMR
3	157246400	157246500	100	CG_hyperDMR
3	157679800	157679900	100	CG_hyperDMR
3	159113800	159113900	100	CG_hyperDMR
3	163023600	163023700	100	CG_hyperDMR
3	166826800	166826900	100	CG_hyperDMR
3	170850900	170851100	200	CG_hyperDMR
3	178917900	178918300	400	CG_hyperDMR
3	181710200	181710400	200	CG_hyperDMR
3	182504900	182505200	300	CG_hyperDMR
3	182574600	182574900	300	CG_hyperDMR
3	183492600	183492700	100	CG_hyperDMR
3	187531300	187531400	100	CG_hyperDMR
3	190156300	190156500	200	CG_hyperDMR
3	196236600	196236800	200	CG_hyperDMR
3	199431800	199432000	200	CG_hyperDMR
3	200579100	200579300	200	CG_hyperDMR
3	201382400	201382600	200	CG_hyperDMR
3	204994400	204994500	100	CG_hyperDMR
3	207427500	207427700	200	CG_hyperDMR
3	208744800	208745000	200	CG_hyperDMR
3	209624200	209624500	300	CG_hyperDMR
3	211836200	211836400	200	CG_hyperDMR
3	213266100	213266300	200	CG_hyperDMR
3	217483900	217484000	100	CG_hyperDMR
3	218529100	218529200	100	CG_hyperDMR
3	220164900	220165000	100	CG_hyperDMR
3	225047700	225047800	100	CG_hyperDMR
4	1462300	1462400	100	CG_hyperDMR
4	10503200	10503400	200	CG_hyperDMR
4	14018200	14018400	200	CG_hyperDMR
4	19797800	19797900	100	CG_hyperDMR
4	20267700	20267800	100	CG_hyperDMR
4	22506100	22506300	200	CG_hyperDMR
4	22512800	22512900	100	CG_hyperDMR
4	30670300	30670500	200	CG_hyperDMR
4	33337900	33338000	100	CG_hyperDMR
4	37192800	37192900	100	CG_hyperDMR
4	37690900	37691000	100	CG_hyperDMR
4	39037800	39037900	100	CG_hyperDMR
4	43119500	43119600	100	CG_hyperDMR
4	52253800	52253900	100	CG_hyperDMR
4	56970200	56970500	300	CG_hyperDMR
4	58629200	58629300	100	CG_hyperDMR
4	59261600	59261800	200	CG_hyperDMR
4	65341800	65342000	200	CG_hyperDMR
4	66557000	66557100	100	CG_hyperDMR
4	68056200	68056300	100	CG_hyperDMR
4	68930600	68930700	100	CG_hyperDMR
4	72774800	72774900	100	CG_hyperDMR
4	74443900	74444200	300	CG_hyperDMR
4	77173800	77173900	100	CG_hyperDMR
4	80668800	80669000	200	CG_hyperDMR
4	89815400	89815700	300	CG_hyperDMR
4	90157400	90157600	200	CG_hyperDMR
4	93701800	93701900	100	CG_hyperDMR
4	100301800	100301900	100	CG_hyperDMR
4	102207600	102207700	100	CG_hyperDMR
4	108622200	108622300	100	CG_hyperDMR
4	115225300	115225400	100	CG_hyperDMR
4	116928900	116929100	200	CG_hyperDMR
4	120068400	120068600	200	CG_hyperDMR
4	121425700	121425800	100	CG_hyperDMR
4	124368000	124368200	200	CG_hyperDMR
4	127129000	127129100	100	CG_hyperDMR
4	136760100	136760400	300	CG_hyperDMR
4	143530400	143530600	200	CG_hyperDMR
4	143531300	143531400	100	CG_hyperDMR
4	145585000	145585100	100	CG_hyperDMR
4	146971200	146971400	200	CG_hyperDMR
4	148756300	148756500	200	CG_hyperDMR
4	160987400	160987800	400	CG_hyperDMR
4	161758900	161759000	100	CG_hyperDMR
4	173795600	173795800	200	CG_hyperDMR
4	174706000	174706100	100	CG_hyperDMR
4	176830200	176830300	100	CG_hyperDMR
4	179075800	179076000	200	CG_hyperDMR
4	187337200	187337400	200	CG_hyperDMR
4	188403100	188403300	200	CG_hyperDMR
4	190814700	190814900	200	CG_hyperDMR
4	196730600	196730700	100	CG_hyperDMR
4	203103000	203103100	100	CG_hyperDMR
4	204028700	204028900	200	CG_hyperDMR
4	204606100	204606300	200	CG_hyperDMR
4	206854200	206854300	100	CG_hyperDMR
4	207530700	207530900	200	CG_hyperDMR
4	212474700	212474800	100	CG_hyperDMR
4	212681700	212681800	100	CG_hyperDMR
4	221145000	221145200	200	CG_hyperDMR
4	224626700	224626900	200	CG_hyperDMR
4	231840900	231841000	100	CG_hyperDMR
4	235708700	235708900	200	CG_hyperDMR
4	237223200	237223300	100	CG_hyperDMR
4	237928400	237928500	100	CG_hyperDMR
4	238506200	238506300	100	CG_hyperDMR
4	244140500	244140800	300	CG_hyperDMR
4	246134200	246134300	100	CG_hyperDMR
5	1367200	1367300	100	CG_hyperDMR
5	1486000	1486200	200	CG_hyperDMR
5	2978200	2978400	200	CG_hyperDMR
5	7144400	7144500	100	CG_hyperDMR
5	8332200	8332400	200	CG_hyperDMR
5	25176900	25177100	200	CG_hyperDMR
5	25846800	25846900	100	CG_hyperDMR
5	27905300	27905500	200	CG_hyperDMR
5	31426800	31426900	100	CG_hyperDMR
5	31715300	31715400	100	CG_hyperDMR
5	32419300	32419400	100	CG_hyperDMR
5	35151700	35151800	100	CG_hyperDMR
5	35785100	35785200	100	CG_hyperDMR
5	36220100	36220300	200	CG_hyperDMR
5	40975900	40976000	100	CG_hyperDMR
5	44984300	44984500	200	CG_hyperDMR
5	45785500	45785600	100	CG_hyperDMR
5	52262700	52262900	200	CG_hyperDMR
5	53085200	53085300	100	CG_hyperDMR
5	68116000	68116100	100	CG_hyperDMR
5	68758900	68759200	300	CG_hyperDMR
5	73447100	73447200	100	CG_hyperDMR
5	81455700	81455900	200	CG_hyperDMR
5	83969200	83969400	200	CG_hyperDMR
5	86121300	86121400	100	CG_hyperDMR
5	94715300	94715400	100	CG_hyperDMR
5	98405200	98405400	200	CG_hyperDMR
5	98823600	98823800	200	CG_hyperDMR
5	103266000	103266100	100	CG_hyperDMR
5	109284500	109284700	200	CG_hyperDMR
5	112319800	112319900	100	CG_hyperDMR
5	114171100	114171200	100	CG_hyperDMR
5	114204600	114204700	100	CG_hyperDMR
5	129725600	129725700	100	CG_hyperDMR
5	138106600	138106700	100	CG_hyperDMR
5	141287900	141288100	200	CG_hyperDMR
5	144134400	144134500	100	CG_hyperDMR
5	146727000	146727200	200	CG_hyperDMR
5	148414000	148414200	200	CG_hyperDMR
5	151196800	151197100	300	CG_hyperDMR
5	156566300	156566400	100	CG_hyperDMR
5	157075600	157075800	200	CG_hyperDMR
5	157733700	157733800	100	CG_hyperDMR
5	161313700	161313800	100	CG_hyperDMR
5	172847700	172847900	200	CG_hyperDMR
5	177076900	177077100	200	CG_hyperDMR
5	177526400	177526700	300	CG_hyperDMR
5	177812100	177812200	100	CG_hyperDMR
5	180105500	180105600	100	CG_hyperDMR
5	187190800	187190900	100	CG_hyperDMR
5	189588800	189588900	100	CG_hyperDMR
5	190186400	190186500	100	CG_hyperDMR
5	192052900	192053000	100	CG_hyperDMR
5	192890900	192891000	100	CG_hyperDMR
5	193206600	193206700	100	CG_hyperDMR
5	194005100	194005200	100	CG_hyperDMR
5	195580700	195580800	100	CG_hyperDMR
5	195767500	195767700	200	CG_hyperDMR
5	195938900	195939100	200	CG_hyperDMR
5	198489600	198489700	100	CG_hyperDMR
5	201734800	201734900	100	CG_hyperDMR
5	205295800	205295900	100	CG_hyperDMR
5	205321100	205321200	100	CG_hyperDMR
5	210280100	210280200	100	CG_hyperDMR
5	210823400	210823700	300	CG_hyperDMR
5	210910600	210910700	100	CG_hyperDMR
5	212243400	212243500	100	CG_hyperDMR
5	217573800	217573900	100	CG_hyperDMR
5	217877200	217877300	100	CG_hyperDMR
5	218724400	218724500	100	CG_hyperDMR
5	220819700	220819800	100	CG_hyperDMR
5	222545100	222545300	200	CG_hyperDMR
6	1069000	1069200	200	CG_hyperDMR
6	1531500	1531600	100	CG_hyperDMR
6	1573400	1573600	200	CG_hyperDMR
6	2843900	2844000	100	CG_hyperDMR
6	4132100	4132200	100	CG_hyperDMR
6	6610600	6610700	100	CG_hyperDMR
6	7213300	7213500	200	CG_hyperDMR
6	20286700	20286900	200	CG_hyperDMR
6	22594000	22594100	100	CG_hyperDMR
6	24544800	24544900	100	CG_hyperDMR
6	24762000	24762100	100	CG_hyperDMR
6	25209200	25209300	100	CG_hyperDMR
6	27495300	27495400	100	CG_hyperDMR
6	34059600	34059800	200	CG_hyperDMR
6	34396900	34397100	200	CG_hyperDMR
6	46128300	46128400	100	CG_hyperDMR
6	46475100	46475300	200	CG_hyperDMR
6	51835000	51835200	200	CG_hyperDMR
6	53636100	53636200	100	CG_hyperDMR
6	62530900	62531100	200	CG_hyperDMR
6	63239300	63239400	100	CG_hyperDMR
6	65107700	65107800	100	CG_hyperDMR
6	66562300	66562400	100	CG_hyperDMR
6	70604200	70604300	100	CG_hyperDMR
6	79117100	79117300	200	CG_hyperDMR
6	81820700	81820900	200	CG_hyperDMR
6	83622200	83622500	300	CG_hyperDMR
6	85625800	85626000	200	CG_hyperDMR
6	86655800	86655900	100	CG_hyperDMR
6	87157700	87158000	300	CG_hyperDMR
6	87949100	87949200	100	CG_hyperDMR
6	92429100	92429300	200	CG_hyperDMR
6	92451500	92451700	200	CG_hyperDMR
6	94693300	94693400	100	CG_hyperDMR
6	95649800	95650000	200	CG_hyperDMR
6	97971600	97971700	100	CG_hyperDMR
6	98097000	98097200	200	CG_hyperDMR
6	103861100	103861200	100	CG_hyperDMR
6	107434100	107434300	200	CG_hyperDMR
6	109057000	109057100	100	CG_hyperDMR
6	109403500	109403600	100	CG_hyperDMR
6	113332800	113332900	100	CG_hyperDMR
6	113607000	113607100	100	CG_hyperDMR
6	113657900	113658100	200	CG_hyperDMR
6	113692500	113692600	100	CG_hyperDMR
6	119692300	119692500	200	CG_hyperDMR
6	120743200	120743300	100	CG_hyperDMR
6	122137700	122137800	100	CG_hyperDMR
6	122506300	122506400	100	CG_hyperDMR
6	122749000	122749100	100	CG_hyperDMR
6	124379000	124379200	200	CG_hyperDMR
6	126614600	126614700	100	CG_hyperDMR
6	128359100	128359200	100	CG_hyperDMR
6	132675900	132676000	100	CG_hyperDMR
6	133087600	133087800	200	CG_hyperDMR
6	133976200	133976300	100	CG_hyperDMR
6	135016600	135016800	200	CG_hyperDMR
6	136107500	136107700	200	CG_hyperDMR
6	138935700	138935800	100	CG_hyperDMR
6	141836600	141836700	100	CG_hyperDMR
6	141992500	141992600	100	CG_hyperDMR
6	145172900	145173000	100	CG_hyperDMR
6	145909100	145909200	100	CG_hyperDMR
6	146634700	146634800	100	CG_hyperDMR
6	147443800	147443900	100	CG_hyperDMR
6	149858900	149859100	200	CG_hyperDMR
6	151815200	151815400	200	CG_hyperDMR
6	152240000	152240100	100	CG_hyperDMR
6	152256700	152256800	100	CG_hyperDMR
6	153843500	153843600	100	CG_hyperDMR
6	153897100	153897200	100	CG_hyperDMR
6	154789800	154789900	100	CG_hyperDMR
6	155324500	155324600	100	CG_hyperDMR
6	156006000	156006100	100	CG_hyperDMR
6	156198800	156198900	100	CG_hyperDMR
6	157597700	157597900	200	CG_hyperDMR
6	158043000	158043300	300	CG_hyperDMR
6	159073400	159073500	100	CG_hyperDMR
6	159139500	159139700	200	CG_hyperDMR
6	159486800	159487000	200	CG_hyperDMR
6	160695600	160695700	100	CG_hyperDMR
6	160919900	160920200	300	CG_hyperDMR
6	161052100	161052300	200	CG_hyperDMR
6	162532000	162532200	200	CG_hyperDMR
6	163798100	163798200	100	CG_hyperDMR
6	165213200	165213300	100	CG_hyperDMR
6	170788300	170788600	300	CG_hyperDMR
6	173903800	173903900	100	CG_hyperDMR
7	3652500	3652600	100	CG_hyperDMR
7	4199000	4199100	100	CG_hyperDMR
7	6727100	6727300	200	CG_hyperDMR
7	7841800	7841900	100	CG_hyperDMR
7	10207600	10207700	100	CG_hyperDMR
7	11291300	11291400	100	CG_hyperDMR
7	13661800	13661900	100	CG_hyperDMR
7	17260700	17260800	100	CG_hyperDMR
7	17854100	17854300	200	CG_hyperDMR
7	19931400	19931700	300	CG_hyperDMR
7	23653200	23653400	200	CG_hyperDMR
7	24596200	24596400	200	CG_hyperDMR
7	26969900	26970000	100	CG_hyperDMR
7	30818300	30818500	200	CG_hyperDMR
7	36311000	36311100	100	CG_hyperDMR
7	42732500	42732600	100	CG_hyperDMR
7	44973400	44973600	200	CG_hyperDMR
7	49544800	49544900	100	CG_hyperDMR
7	52234600	52234800	200	CG_hyperDMR
7	55929700	55929800	100	CG_hyperDMR
7	80576400	80576500	100	CG_hyperDMR
7	80710800	80711000	200	CG_hyperDMR
7	88097500	88097600	100	CG_hyperDMR
7	95902400	95902800	400	CG_hyperDMR
7	104271600	104271700	100	CG_hyperDMR
7	114983600	114983800	200	CG_hyperDMR
7	115250100	115250300	200	CG_hyperDMR
7	116871500	116871600	100	CG_hyperDMR
7	119718100	119718200	100	CG_hyperDMR
7	122118200	122118400	200	CG_hyperDMR
7	122827700	122827900	200	CG_hyperDMR
7	126634100	126634300	200	CG_hyperDMR
7	127570000	127570200	200	CG_hyperDMR
7	127570400	127570500	100	CG_hyperDMR
7	133780200	133780300	100	CG_hyperDMR
7	135531300	135531500	200	CG_hyperDMR
7	136984800	136984900	100	CG_hyperDMR
7	148700400	148700500	100	CG_hyperDMR
7	151524400	151524500	100	CG_hyperDMR
7	154048600	154048800	200	CG_hyperDMR
7	161015600	161015700	100	CG_hyperDMR
7	161051500	161051700	200	CG_hyperDMR
7	168432100	168432300	200	CG_hyperDMR
7	170846200	170846300	100	CG_hyperDMR
7	170983700	170983800	100	CG_hyperDMR
7	171078200	171078300	100	CG_hyperDMR
7	171447300	171447500	200	CG_hyperDMR
7	172320300	172320400	100	CG_hyperDMR
7	176292100	176292300	200	CG_hyperDMR
7	177180500	177180700	200	CG_hyperDMR
7	177732400	177732500	100	CG_hyperDMR
7	178224600	178224800	200	CG_hyperDMR
7	180480900	180481100	200	CG_hyperDMR
8	3137300	3137500	200	CG_hyperDMR
8	9455200	9455400	200	CG_hyperDMR
8	13399500	13399600	100	CG_hyperDMR
8	13528500	13528600	100	CG_hyperDMR
8	15902300	15902400	100	CG_hyperDMR
8	25682900	25683000	100	CG_hyperDMR
8	36379800	36379900	100	CG_hyperDMR
8	38877300	38877400	100	CG_hyperDMR
8	47462600	47462800	200	CG_hyperDMR
8	55250200	55250400	200	CG_hyperDMR
8	56433500	56433700	200	CG_hyperDMR
8	66338700	66338900	200	CG_hyperDMR
8	73956800	73956900	100	CG_hyperDMR
8	84350900	84351000	100	CG_hyperDMR
8	89564500	89564700	200	CG_hyperDMR
8	96463000	96463100	100	CG_hyperDMR
8	109091300	109091500	200	CG_hyperDMR
8	125242600	125242700	100	CG_hyperDMR
8	127372100	127372200	100	CG_hyperDMR
8	128930700	128930800	100	CG_hyperDMR
8	129218600	129218800	200	CG_hyperDMR
8	129637800	129637900	100	CG_hyperDMR
8	133381300	133381400	100	CG_hyperDMR
8	133821400	133821500	100	CG_hyperDMR
8	136986900	136987000	100	CG_hyperDMR
8	143697300	143697400	100	CG_hyperDMR
8	144458800	144458900	100	CG_hyperDMR
8	149955900	149956000	100	CG_hyperDMR
8	151454500	151454600	100	CG_hyperDMR
8	152922400	152922600	200	CG_hyperDMR
8	153443300	153443500	200	CG_hyperDMR
8	155650100	155650300	200	CG_hyperDMR
8	155795400	155795500	100	CG_hyperDMR
8	157217100	157217200	100	CG_hyperDMR
8	159803400	159803700	300	CG_hyperDMR
8	163445600	163445800	200	CG_hyperDMR
8	164283400	164283500	100	CG_hyperDMR
8	164409600	164409800	200	CG_hyperDMR
8	164796700	164796900	200	CG_hyperDMR
8	169068400	169068600	200	CG_hyperDMR
8	169622700	169622800	100	CG_hyperDMR
8	171774600	171774700	100	CG_hyperDMR
8	173459600	173459900	300	CG_hyperDMR
8	174780000	174780100	100	CG_hyperDMR
8	179026300	179026400	100	CG_hyperDMR
8	179526400	179526500	100	CG_hyperDMR
8	179769700	179769800	100	CG_hyperDMR
8	180535400	180535500	100	CG_hyperDMR
9	5314200	5314300	100	CG_hyperDMR
9	7884300	7884400	100	CG_hyperDMR
9	11482500	11482600	100	CG_hyperDMR
9	14015200	14015400	200	CG_hyperDMR
9	14376500	14376700	200	CG_hyperDMR
9	16404100	16404300	200	CG_hyperDMR
9	18795800	18796100	300	CG_hyperDMR
9	18985000	18985200	200	CG_hyperDMR
9	22317200	22317300	100	CG_hyperDMR
9	27178600	27178700	100	CG_hyperDMR
9	38133000	38133100	100	CG_hyperDMR
9	56056600	56056700	100	CG_hyperDMR
9	61960800	61961000	200	CG_hyperDMR
9	63432300	63432500	200	CG_hyperDMR
9	68976600	68976800	200	CG_hyperDMR
9	78974000	78974100	100	CG_hyperDMR
9	85096800	85097000	200	CG_hyperDMR
9	91918700	91918900	200	CG_hyperDMR
9	93490900	93491000	100	CG_hyperDMR
9	93936200	93936300	100	CG_hyperDMR
9	97406500	97406700	200	CG_hyperDMR
9	116450800	116450900	100	CG_hyperDMR
9	122643200	122643400	200	CG_hyperDMR
9	123581000	123581100	100	CG_hyperDMR
9	143189300	143189400	100	CG_hyperDMR
9	144616000	144616300	300	CG_hyperDMR
9	148139800	148140000	200	CG_hyperDMR
9	149588400	149588700	300	CG_hyperDMR
9	150263100	150263200	100	CG_hyperDMR
9	150277900	150278000	100	CG_hyperDMR
9	150498300	150498600	300	CG_hyperDMR
9	152185500	152185600	100	CG_hyperDMR
1	217000	217200	200	CG_hypoDMR
1	566900	567100	200	CG_hypoDMR
1	874500	874600	100	CG_hypoDMR
1	2281500	2281800	300	CG_hypoDMR
1	4334400	4334700	300	CG_hypoDMR
1	4912000	4912200	200	CG_hypoDMR
1	6397500	6397600	100	CG_hypoDMR
1	8166900	8167100	200	CG_hypoDMR
1	9902900	9903000	100	CG_hypoDMR
1	11394800	11394900	100	CG_hypoDMR
1	16706000	16706100	100	CG_hypoDMR
1	24412800	24413000	200	CG_hypoDMR
1	25801800	25802100	300	CG_hypoDMR
1	26536700	26536800	100	CG_hypoDMR
1	31928000	31928100	100	CG_hypoDMR
1	32862700	32862900	200	CG_hypoDMR
1	42224900	42225100	200	CG_hypoDMR
1	45356700	45356900	200	CG_hypoDMR
1	46055300	46055500	200	CG_hypoDMR
1	47746300	47746500	200	CG_hypoDMR
1	54634600	54634800	200	CG_hypoDMR
1	69010000	69010200	200	CG_hypoDMR
1	71197400	71197600	200	CG_hypoDMR
1	71876100	71876300	200	CG_hypoDMR
1	74698500	74698700	200	CG_hypoDMR
1	82205500	82205600	100	CG_hypoDMR
1	83646000	83646200	200	CG_hypoDMR
1	85451300	85451500	200	CG_hypoDMR
1	85941600	85941700	100	CG_hypoDMR
1	88431000	88431100	100	CG_hypoDMR
1	88438200	88438400	200	CG_hypoDMR
1	93416700	93416800	100	CG_hypoDMR
1	94192800	94193100	300	CG_hypoDMR
1	97120000	97120100	100	CG_hypoDMR
1	97782500	97782700	200	CG_hypoDMR
1	99451500	99451700	200	CG_hypoDMR
1	111451100	111451200	100	CG_hypoDMR
1	116421600	116421800	200	CG_hypoDMR
1	117715700	117715800	100	CG_hypoDMR
1	127235000	127235100	100	CG_hypoDMR
1	135738600	135738800	200	CG_hypoDMR
1	141704700	141704900	200	CG_hypoDMR
1	141705200	141705400	200	CG_hypoDMR
1	148012000	148012100	100	CG_hypoDMR
1	149693800	149694000	200	CG_hypoDMR
1	150414300	150414500	200	CG_hypoDMR
1	152147000	152147200	200	CG_hypoDMR
1	154588600	154588700	100	CG_hypoDMR
1	155703700	155703900	200	CG_hypoDMR
1	157053800	157054000	200	CG_hypoDMR
1	159383400	159383500	100	CG_hypoDMR
1	166274300	166274500	200	CG_hypoDMR
1	168059200	168059300	100	CG_hypoDMR
1	169250500	169250600	100	CG_hypoDMR
1	172106100	172106300	200	CG_hypoDMR
1	173357500	173357600	100	CG_hypoDMR
1	174771700	174771900	200	CG_hypoDMR
1	181372800	181372900	100	CG_hypoDMR
1	188475200	188475300	100	CG_hypoDMR
1	196083600	196083700	100	CG_hypoDMR
1	200066600	200066700	100	CG_hypoDMR
1	201849300	201849400	100	CG_hypoDMR
1	202450200	202450500	300	CG_hypoDMR
1	204136100	204136300	200	CG_hypoDMR
1	214514800	214515000	200	CG_hypoDMR
1	217130000	217130100	100	CG_hypoDMR
1	222606400	222606600	200	CG_hypoDMR
1	223247500	223247700	200	CG_hypoDMR
1	225703400	225703500	100	CG_hypoDMR
1	228937100	228937300	200	CG_hypoDMR
1	230835100	230835300	200	CG_hypoDMR
1	234887300	234887500	200	CG_hypoDMR
1	239898300	239898500	200	CG_hypoDMR
1	243464700	243464800	100	CG_hypoDMR
1	243759200	243759400	200	CG_hypoDMR
1	244203000	244203200	200	CG_hypoDMR
1	246607200	246607300	100	CG_hypoDMR
1	248103500	248103700	200	CG_hypoDMR
1	258252400	258252500	100	CG_hypoDMR
1	261826000	261826200	200	CG_hypoDMR
1	262413200	262413300	100	CG_hypoDMR
1	264836800	264836900	100	CG_hypoDMR
1	269220800	269220900	100	CG_hypoDMR
1	273088000	273088300	300	CG_hypoDMR
1	275947000	275947200	200	CG_hypoDMR
1	283609900	283610000	100	CG_hypoDMR
1	286279700	286279900	200	CG_hypoDMR
1	286486400	286486600	200	CG_hypoDMR
1	288004300	288004500	200	CG_hypoDMR
1	301598200	301598300	100	CG_hypoDMR
1	302257200	302257400	200	CG_hypoDMR
10	3649200	3649300	100	CG_hypoDMR
10	5384200	5384300	100	CG_hypoDMR
10	16731300	16731400	100	CG_hypoDMR
10	17730200	17730400	200	CG_hypoDMR
10	19248500	19248700	200	CG_hypoDMR
10	20421000	20421100	100	CG_hypoDMR
10	24163100	24163300	200	CG_hypoDMR
10	25298700	25298900	200	CG_hypoDMR
10	27078100	27078300	200	CG_hypoDMR
10	37426500	37426700	200	CG_hypoDMR
10	47658200	47658400	200	CG_hypoDMR
10	48154300	48154500	200	CG_hypoDMR
10	60035500	60035700	200	CG_hypoDMR
10	60230700	60230800	100	CG_hypoDMR
10	69687300	69687400	100	CG_hypoDMR
10	75213600	75213800	200	CG_hypoDMR
10	75768100	75768200	100	CG_hypoDMR
10	77614200	77614300	100	CG_hypoDMR
10	78601200	78601300	100	CG_hypoDMR
10	79296200	79296400	200	CG_hypoDMR
10	83247900	83248000	100	CG_hypoDMR
10	89427800	89428000	200	CG_hypoDMR
10	90267400	90267600	200	CG_hypoDMR
10	95208200	95208400	200	CG_hypoDMR
10	110646900	110647000	100	CG_hypoDMR
10	111848500	111848700	200	CG_hypoDMR
10	113449000	113449200	200	CG_hypoDMR
10	121070600	121070800	200	CG_hypoDMR
10	122576800	122577000	200	CG_hypoDMR
10	128179500	128179600	100	CG_hypoDMR
10	129690200	129690400	200	CG_hypoDMR
10	137982200	137982600	400	CG_hypoDMR
2	3436100	3436300	200	CG_hypoDMR
2	5994700	5994900	200	CG_hypoDMR
2	9463900	9464000	100	CG_hypoDMR
2	24936900	24937000	100	CG_hypoDMR
2	26405000	26405200	200	CG_hypoDMR
2	33986500	33986700	200	CG_hypoDMR
2	33988500	33988600	100	CG_hypoDMR
2	39499500	39499700	200	CG_hypoDMR
2	39658000	39658200	200	CG_hypoDMR
2	40067100	40067200	100	CG_hypoDMR
2	41221000	41221200	200	CG_hypoDMR
2	45037900	45038100	200	CG_hypoDMR
2	51950700	51950800	100	CG_hypoDMR
2	53354000	53354300	300	CG_hypoDMR
2	54967400	54967500	100	CG_hypoDMR
2	58132000	58132200	200	CG_hypoDMR
2	66775400	66775600	200	CG_hypoDMR
2	71415600	71415700	100	CG_hypoDMR
2	84626500	84626700	200	CG_hypoDMR
2	84770600	84770700	100	CG_hypoDMR
2	90252100	90252200	100	CG_hypoDMR
2	91270600	91270700	100	CG_hypoDMR
2	91526300	91526400	100	CG_hypoDMR
2	91763900	91764100	200	CG_hypoDMR
2	93747800	93748000	200	CG_hypoDMR
2	94748500	94748600	100	CG_hypoDMR
2	95682300	95682500	200	CG_hypoDMR
2	105344000	105344100	100	CG_hypoDMR
2	110629700	110629900	200	CG_hypoDMR
2	115297300	115297400	100	CG_hypoDMR
2	121106800	121107000	200	CG_hypoDMR
2	124129000	124129200	200	CG_hypoDMR
2	129974500	129974800	300	CG_hypoDMR
2	129975400	129975700	300	CG_hypoDMR
2	144533300	144533500	200	CG_hypoDMR
2	164529600	164529900	300	CG_hypoDMR
2	170921800	170922000	200	CG_hypoDMR
2	174195100	174195200	100	CG_hypoDMR
2	175065600	175065700	100	CG_hypoDMR
2	176051800	176052000	200	CG_hypoDMR
2	179944000	179944200	200	CG_hypoDMR
2	183865100	183865200	100	CG_hypoDMR
2	186525800	186526000	200	CG_hypoDMR
2	189683300	189683500	200	CG_hypoDMR
2	193275400	193275800	400	CG_hypoDMR
2	199086200	199086400	200	CG_hypoDMR
2	200758500	200758700	200	CG_hypoDMR
2	212971300	212971600	300	CG_hypoDMR
2	216086000	216086200	200	CG_hypoDMR
2	219140200	219140300	100	CG_hypoDMR
2	225241200	225241400	200	CG_hypoDMR
2	235805200	235805400	200	CG_hypoDMR
2	237288500	237288600	100	CG_hypoDMR
2	240143900	240144100	200	CG_hypoDMR
2	241987300	241987500	200	CG_hypoDMR
3	4835300	4835400	100	CG_hypoDMR
3	14301900	14302000	100	CG_hypoDMR
3	19494900	19495000	100	CG_hypoDMR
3	22985000	22985200	200	CG_hypoDMR
3	24306900	24307100	200	CG_hypoDMR
3	28208800	28208900	100	CG_hypoDMR
3	29269800	29269900	100	CG_hypoDMR
3	36597000	36597100	100	CG_hypoDMR
3	44108300	44108400	100	CG_hypoDMR
3	48591500	48591600	100	CG_hypoDMR
3	51272500	51272600	100	CG_hypoDMR
3	59280300	59280400	100	CG_hypoDMR
3	60375100	60375300	200	CG_hypoDMR
3	68180200	68180400	200	CG_hypoDMR
3	68330200	68330400	200	CG_hypoDMR
3	72411900	72412100	200	CG_hypoDMR
3	75294100	75294200	100	CG_hypoDMR
3	78608900	78609000	100	CG_hypoDMR
3	81221800	81221900	100	CG_hypoDMR
3	83291600	83291700	100	CG_hypoDMR
3	84067000	84067200	200	CG_hypoDMR
3	88104600	88104900	300	CG_hypoDMR
3	105759300	105759400	100	CG_hypoDMR
3	132085600	132085700	100	CG_hypoDMR
3	132506700	132506800	100	CG_hypoDMR
3	138667100	138667200	100	CG_hypoDMR
3	142889600	142889800	200	CG_hypoDMR
3	143123000	143123200	200	CG_hypoDMR
3	144512500	144512700	200	CG_hypoDMR
3	147644600	147644800	200	CG_hypoDMR
3	149001000	149001100	100	CG_hypoDMR
3	156700400	156700700	300	CG_hypoDMR
3	162101900	162102100	200	CG_hypoDMR
3	164412500	164412600	100	CG_hypoDMR
3	173524000	173524200	200	CG_hypoDMR
3	185779900	185780200	300	CG_hypoDMR
3	190636900	190637000	100	CG_hypoDMR
3	198586300	198586400	100	CG_hypoDMR
3	205804000	205804200	200	CG_hypoDMR
3	209238900	209239000	100	CG_hypoDMR
3	218245300	218245500	200	CG_hypoDMR
3	232898800	232899000	200	CG_hypoDMR
4	12155900	12156000	100	CG_hypoDMR
4	17447500	17447700	200	CG_hypoDMR
4	18297800	18297900	100	CG_hypoDMR
4	19676900	19677200	300	CG_hypoDMR
4	24649400	24649600	200	CG_hypoDMR
4	25078300	25078600	300	CG_hypoDMR
4	25828400	25828500	100	CG_hypoDMR
4	28489700	28489800	100	CG_hypoDMR
4	29806200	29806300	100	CG_hypoDMR
4	31734100	31734200	100	CG_hypoDMR
4	44055400	44055600	200	CG_hypoDMR
4	49395600	49395800	200	CG_hypoDMR
4	53449900	53450100	200	CG_hypoDMR
4	63437200	63437300	100	CG_hypoDMR
4	64863300	64863400	100	CG_hypoDMR
4	68482100	68482200	100	CG_hypoDMR
4	78002400	78002600	200	CG_hypoDMR
4	78709800	78710100	300	CG_hypoDMR
4	98356300	98356500	200	CG_hypoDMR
4	104362700	104363000	300	CG_hypoDMR
4	112433800	112434000	200	CG_hypoDMR
4	123419000	123419200	200	CG_hypoDMR
4	126429500	126429600	100	CG_hypoDMR
4	128460400	128460600	200	CG_hypoDMR
4	130581700	130581900	200	CG_hypoDMR
4	140303900	140304000	100	CG_hypoDMR
4	145723300	145723400	100	CG_hypoDMR
4	156158400	156158500	100	CG_hypoDMR
4	159430700	159430800	100	CG_hypoDMR
4	159949600	159949700	100	CG_hypoDMR
4	162919700	162920000	300	CG_hypoDMR
4	166355900	166356000	100	CG_hypoDMR
4	168165200	168165400	200	CG_hypoDMR
4	169414700	169414900	200	CG_hypoDMR
4	171295000	171295100	100	CG_hypoDMR
4	177811100	177811200	100	CG_hypoDMR
4	178798900	178799100	200	CG_hypoDMR
4	179473300	179473400	100	CG_hypoDMR
4	181332800	181332900	100	CG_hypoDMR
4	187845200	187845400	200	CG_hypoDMR
4	190540100	190540300	200	CG_hypoDMR
4	197352400	197352500	100	CG_hypoDMR
4	198550200	198550400	200	CG_hypoDMR
4	200156200	200156300	100	CG_hypoDMR
4	206345600	206345700	100	CG_hypoDMR
4	206806800	206807000	200	CG_hypoDMR
4	210243400	210243600	200	CG_hypoDMR
4	210790400	210790500	100	CG_hypoDMR
4	214869500	214869600	100	CG_hypoDMR
4	223214600	223214700	100	CG_hypoDMR
4	224778700	224778800	100	CG_hypoDMR
4	224805300	224805500	200	CG_hypoDMR
4	231113000	231113100	100	CG_hypoDMR
4	233682400	233682600	200	CG_hypoDMR
4	241437200	241437300	100	CG_hypoDMR
5	893600	893800	200	CG_hypoDMR
5	1990400	1990700	300	CG_hypoDMR
5	3774400	3774600	200	CG_hypoDMR
5	7922300	7922400	100	CG_hypoDMR
5	8195700	8195900	200	CG_hypoDMR
5	12505600	12505700	100	CG_hypoDMR
5	27041100	27041300	200	CG_hypoDMR
5	28902400	28902700	300	CG_hypoDMR
5	29017400	29017500	100	CG_hypoDMR
5	33598000	33598100	100	CG_hypoDMR
5	38975700	38975800	100	CG_hypoDMR
5	42203400	42203500	100	CG_hypoDMR
5	74954400	74954600	200	CG_hypoDMR
5	75619600	75619700	100	CG_hypoDMR
5	76961000	76961200	200	CG_hypoDMR
5	78173200	78173300	100	CG_hypoDMR
5	79039900	79040000	100	CG_hypoDMR
5	81424500	81424700	200	CG_hypoDMR
5	87553900	87554000	100	CG_hypoDMR
5	88012600	88012700	100	CG_hypoDMR
5	88160200	88160500	300	CG_hypoDMR
5	91812000	91812100	100	CG_hypoDMR
5	92332500	92332600	100	CG_hypoDMR
5	96607800	96608000	200	CG_hypoDMR
5	100045800	100045900	100	CG_hypoDMR
5	106959300	106959500	200	CG_hypoDMR
5	121427500	121427800	300	CG_hypoDMR
5	131581400	131581600	200	CG_hypoDMR
5	134085000	134085200	200	CG_hypoDMR
5	134542700	134542800	100	CG_hypoDMR
5	142604300	142604400	100	CG_hypoDMR
5	146044200	146044400	200	CG_hypoDMR
5	148429100	148429300	200	CG_hypoDMR
5	152296600	152296700	100	CG_hypoDMR
5	163021500	163021600	100	CG_hypoDMR
5	168788400	168788900	500	CG_hypoDMR
5	174206100	174206200	100	CG_hypoDMR
5	182705300	182705400	100	CG_hypoDMR
5	185745800	185746000	200	CG_hypoDMR
5	189683500	189683600	100	CG_hypoDMR
5	193384100	193384500	400	CG_hypoDMR
5	195754700	195754900	200	CG_hypoDMR
5	197391200	197391300	100	CG_hypoDMR
5	199696000	199696200	200	CG_hypoDMR
5	200706600	200706800	200	CG_hypoDMR
5	206297000	206297200	200	CG_hypoDMR
5	206813500	206813700	200	CG_hypoDMR
5	214564700	214564800	100	CG_hypoDMR
5	221858000	221858200	200	CG_hypoDMR
5	223464000	223464200	200	CG_hypoDMR
5	223789700	223790000	300	CG_hypoDMR
6	6235800	6236000	200	CG_hypoDMR
6	8607400	8607600	200	CG_hypoDMR
6	21675300	21675400	100	CG_hypoDMR
6	32789100	32789300	200	CG_hypoDMR
6	43339000	43339200	200	CG_hypoDMR
6	43630300	43630600	300	CG_hypoDMR
6	51730600	51731000	400	CG_hypoDMR
6	56590000	56590100	100	CG_hypoDMR
6	59908300	59908400	100	CG_hypoDMR
6	60140200	60140300	100	CG_hypoDMR
6	61502100	61502200	100	CG_hypoDMR
6	63790800	63791000	200	CG_hypoDMR
6	70666500	70666600	100	CG_hypoDMR
6	84245100	84245200	100	CG_hypoDMR
6	86269400	86269500	100	CG_hypoDMR
6	94030300	94030500	200	CG_hypoDMR
6	95987700	95987900	200	CG_hypoDMR
6	105069600	105069800	200	CG_hypoDMR
6	109294000	109294200	200	CG_hypoDMR
6	114012600	114012700	100	CG_hypoDMR
6	114941400	114941500	100	CG_hypoDMR
6	123821600	123821700	100	CG_hypoDMR
6	130122700	130122900	200	CG_hypoDMR
6	132804100	132804200	100	CG_hypoDMR
6	133721600	133721700	100	CG_hypoDMR
6	134137100	134137300	200	CG_hypoDMR
6	135324900	135325000	100	CG_hypoDMR
6	136414600	136414700	100	CG_hypoDMR
6	136605500	136605600	100	CG_hypoDMR
6	139777600	139777900	300	CG_hypoDMR
6	148936100	148936300	200	CG_hypoDMR
6	150941400	150941600	200	CG_hypoDMR
6	153948500	153948600	100	CG_hypoDMR
6	154397100	154397400	300	CG_hypoDMR
6	155607500	155607600	100	CG_hypoDMR
6	156102400	156102600	200	CG_hypoDMR
6	157075600	157075800	200	CG_hypoDMR
6	159653000	159653100	100	CG_hypoDMR
7	8613600	8613900	300	CG_hypoDMR
7	13985500	13985700	200	CG_hypoDMR
7	14946800	14946900	100	CG_hypoDMR
7	18340600	18340700	100	CG_hypoDMR
7	21735200	21735400	200	CG_hypoDMR
7	27244600	27244800	200	CG_hypoDMR
7	32884900	32885000	100	CG_hypoDMR
7	32886300	32886400	100	CG_hypoDMR
7	38506400	38506700	300	CG_hypoDMR
7	51175400	51175600	200	CG_hypoDMR
7	55007700	55007900	200	CG_hypoDMR
7	57504900	57505100	200	CG_hypoDMR
7	58057900	58058100	200	CG_hypoDMR
7	69231000	69231200	200	CG_hypoDMR
7	69311900	69312000	100	CG_hypoDMR
7	71975900	71976200	300	CG_hypoDMR
7	92517000	92517200	200	CG_hypoDMR
7	102849000	102849200	200	CG_hypoDMR
7	105339800	105340000	200	CG_hypoDMR
7	125795100	125795300	200	CG_hypoDMR
7	127839200	127839300	100	CG_hypoDMR
7	142179100	142179200	100	CG_hypoDMR
7	147106300	147106500	200	CG_hypoDMR
7	147166900	147167000	100	CG_hypoDMR
7	148572700	148572800	100	CG_hypoDMR
7	153821300	153821500	200	CG_hypoDMR
7	158083900	158084000	100	CG_hypoDMR
7	165889900	165890000	100	CG_hypoDMR
7	169045900	169046000	100	CG_hypoDMR
7	170990200	170990300	100	CG_hypoDMR
7	171797800	171797900	100	CG_hypoDMR
7	175354600	175354900	300	CG_hypoDMR
7	180709000	180709100	100	CG_hypoDMR
7	181882200	181882300	100	CG_hypoDMR
8	10341300	10341500	200	CG_hypoDMR
8	16911900	16912100	200	CG_hypoDMR
8	30165100	30165300	200	CG_hypoDMR
8	30201500	30201700	200	CG_hypoDMR
8	38680900	38681200	300	CG_hypoDMR
8	38896200	38896500	300	CG_hypoDMR
8	40059000	40059200	200	CG_hypoDMR
8	40264200	40264400	200	CG_hypoDMR
8	47731700	47732000	300	CG_hypoDMR
8	49694100	49694300	200	CG_hypoDMR
8	62361900	62362000	100	CG_hypoDMR
8	63094300	63094500	200	CG_hypoDMR
8	80254000	80254200	200	CG_hypoDMR
8	80591400	80591600	200	CG_hypoDMR
8	88252700	88252800	100	CG_hypoDMR
8	100213900	100214000	100	CG_hypoDMR
8	100918900	100919000	100	CG_hypoDMR
8	103171000	103171300	300	CG_hypoDMR
8	104954100	104954200	100	CG_hypoDMR
8	107022500	107022700	200	CG_hypoDMR
8	108891500	108891600	100	CG_hypoDMR
8	114502700	114502800	100	CG_hypoDMR
8	118066400	118066500	100	CG_hypoDMR
8	126285800	126285900	100	CG_hypoDMR
8	128344700	128344900	200	CG_hypoDMR
8	129460400	129460500	100	CG_hypoDMR
8	133025200	133025500	300	CG_hypoDMR
8	133579300	133579500	200	CG_hypoDMR
8	133951100	133951200	100	CG_hypoDMR
8	148374400	148374500	100	CG_hypoDMR
8	154313700	154313900	200	CG_hypoDMR
8	157444400	157444500	100	CG_hypoDMR
8	166333500	166333700	200	CG_hypoDMR
8	171039800	171040000	200	CG_hypoDMR
8	179769200	179769300	100	CG_hypoDMR
9	1892700	1892800	100	CG_hypoDMR
9	2187600	2187700	100	CG_hypoDMR
9	2425000	2425200	200	CG_hypoDMR
9	7977600	7977800	200	CG_hypoDMR
9	8140300	8140500	200	CG_hypoDMR
9	9024600	9024800	200	CG_hypoDMR
9	10961700	10962000	300	CG_hypoDMR
9	17809500	17809600	100	CG_hypoDMR
9	34152300	34152500	200	CG_hypoDMR
9	34275800	34275900	100	CG_hypoDMR
9	39492500	39492700	200	CG_hypoDMR
9	47884100	47884300	200	CG_hypoDMR
9	50963200	50963400	200	CG_hypoDMR
9	54768000	54768100	100	CG_hypoDMR
9	55086100	55086200	100	CG_hypoDMR
9	56565500	56565800	300	CG_hypoDMR
9	60506500	60506700	200	CG_hypoDMR
9	62148400	62148500	100	CG_hypoDMR
9	63376500	63376600	100	CG_hypoDMR
9	68343200	68343400	200	CG_hypoDMR
9	71269500	71269600	100	CG_hypoDMR
9	73314400	73314500	100	CG_hypoDMR
9	73354800	73355000	200	CG_hypoDMR
9	73358200	73358400	200	CG_hypoDMR
9	80764000	80764200	200	CG_hypoDMR
9	84577600	84577700	100	CG_hypoDMR
9	89461500	89461700	200	CG_hypoDMR
9	93387900	93388000	100	CG_hypoDMR
9	94755000	94755100	100	CG_hypoDMR
9	97845400	97845500	100	CG_hypoDMR
9	99496100	99496300	200	CG_hypoDMR
9	102853800	102853900	100	CG_hypoDMR
9	103519900	103520100	200	CG_hypoDMR
9	107928200	107928300	100	CG_hypoDMR
9	117055800	117055900	100	CG_hypoDMR
9	121008600	121008700	100	CG_hypoDMR
9	122614200	122614300	100	CG_hypoDMR
9	126214200	126214400	200	CG_hypoDMR
9	130047800	130047900	100	CG_hypoDMR
9	137156500	137156600	100	CG_hypoDMR
9	140227400	140227600	200	CG_hypoDMR
9	140798100	140798300	200	CG_hypoDMR
9	142147800	142148000	200	CG_hypoDMR
9	144420300	144420500	200	CG_hypoDMR
9	148349200	148349400	200	CG_hypoDMR
1	281500	281600	100	CHG_hyperDMR
1	812700	812800	100	CHG_hyperDMR
1	2575400	2575500	100	CHG_hyperDMR
1	4538600	4538700	100	CHG_hyperDMR
1	5899600	5899700	100	CHG_hyperDMR
1	6550000	6550200	200	CHG_hyperDMR
1	6651700	6651800	100	CHG_hyperDMR
1	7184900	7185000	100	CHG_hyperDMR
1	8098100	8098300	200	CHG_hyperDMR
1	9165400	9165500	100	CHG_hyperDMR
1	10465200	10465300	100	CHG_hyperDMR
1	17410300	17410400	100	CHG_hyperDMR
1	20642600	20642800	200	CHG_hyperDMR
1	23391100	23391200	100	CHG_hyperDMR
1	28099400	28099500	100	CHG_hyperDMR
1	29454200	29454300	100	CHG_hyperDMR
1	36031300	36031400	100	CHG_hyperDMR
1	38958200	38958300	100	CHG_hyperDMR
1	38991200	38991500	300	CHG_hyperDMR
1	38992300	38993000	700	CHG_hyperDMR
1	41894700	41894900	200	CHG_hyperDMR
1	43906600	43906700	100	CHG_hyperDMR
1	44129700	44129800	100	CHG_hyperDMR
1	44473900	44474000	100	CHG_hyperDMR
1	45459200	45459300	100	CHG_hyperDMR
1	47405500	47405600	100	CHG_hyperDMR
1	47447500	47447700	200	CHG_hyperDMR
1	48844500	48844600	100	CHG_hyperDMR
1	48980200	48980300	100	CHG_hyperDMR
1	50899800	50899900	100	CHG_hyperDMR
1	51831200	51831500	300	CHG_hyperDMR
1	52304800	52305000	200	CHG_hyperDMR
1	53676300	53676400	100	CHG_hyperDMR
1	55866500	55866600	100	CHG_hyperDMR
1	57740200	57740300	100	CHG_hyperDMR
1	60891100	60891200	100	CHG_hyperDMR
1	61276000	61276100	100	CHG_hyperDMR
1	62305200	62305300	100	CHG_hyperDMR
1	62444400	62444500	100	CHG_hyperDMR
1	67347900	67348000	100	CHG_hyperDMR
1	74930700	74930800	100	CHG_hyperDMR
1	74998400	74998500	100	CHG_hyperDMR
1	76108000	76108100	100	CHG_hyperDMR
1	76737500	76737600	100	CHG_hyperDMR
1	80223000	80223100	100	CHG_hyperDMR
1	80267700	80267800	100	CHG_hyperDMR
1	80294600	80294700	100	CHG_hyperDMR
1	83596400	83596500	100	CHG_hyperDMR
1	87260500	87260700	200	CHG_hyperDMR
1	88184500	88184600	100	CHG_hyperDMR
1	88936200	88936300	100	CHG_hyperDMR
1	90356800	90356900	100	CHG_hyperDMR
1	90734600	90734800	200	CHG_hyperDMR
1	91878300	91878400	100	CHG_hyperDMR
1	91994300	91994400	100	CHG_hyperDMR
1	92614600	92614700	100	CHG_hyperDMR
1	93173500	93173600	100	CHG_hyperDMR
1	93308200	93308300	100	CHG_hyperDMR
1	97787500	97787700	200	CHG_hyperDMR
1	101026300	101026400	100	CHG_hyperDMR
1	102138000	102138100	100	CHG_hyperDMR
1	103229800	103229900	100	CHG_hyperDMR
1	104886600	104886700	100	CHG_hyperDMR
1	108042600	108042700	100	CHG_hyperDMR
1	111036200	111036300	100	CHG_hyperDMR
1	118164400	118164500	100	CHG_hyperDMR
1	119206900	119207000	100	CHG_hyperDMR
1	120939200	120939300	100	CHG_hyperDMR
1	121526600	121526700	100	CHG_hyperDMR
1	122579300	122579400	100	CHG_hyperDMR
1	122749100	122749200	100	CHG_hyperDMR
1	123035200	123035300	100	CHG_hyperDMR
1	124601100	124601200	100	CHG_hyperDMR
1	125967800	125967900	100	CHG_hyperDMR
1	126036400	126036500	100	CHG_hyperDMR
1	127585900	127586000	100	CHG_hyperDMR
1	130953200	130953300	100	CHG_hyperDMR
1	130959500	130959700	200	CHG_hyperDMR
1	131157800	131157900	100	CHG_hyperDMR
1	133026500	133026600	100	CHG_hyperDMR
1	133639500	133639600	100	CHG_hyperDMR
1	139380800	139380900	100	CHG_hyperDMR
1	143099800	143100000	200	CHG_hyperDMR
1	144325300	144325400	100	CHG_hyperDMR
1	144527800	144527900	100	CHG_hyperDMR
1	144622800	144622900	100	CHG_hyperDMR
1	146159200	146159300	100	CHG_hyperDMR
1	146270800	146270900	100	CHG_hyperDMR
1	147102100	147102200	100	CHG_hyperDMR
1	148958200	148958300	100	CHG_hyperDMR
1	151713800	151714000	200	CHG_hyperDMR
1	152421900	152422000	100	CHG_hyperDMR
1	154399100	154399300	200	CHG_hyperDMR
1	157804200	157804400	200	CHG_hyperDMR
1	160623900	160624000	100	CHG_hyperDMR
1	161222900	161223000	100	CHG_hyperDMR
1	169299800	169299900	100	CHG_hyperDMR
1	170539300	170539400	100	CHG_hyperDMR
1	170716800	170716900	100	CHG_hyperDMR
1	171901400	171901500	100	CHG_hyperDMR
1	173471000	173471100	100	CHG_hyperDMR
1	177261200	177261300	100	CHG_hyperDMR
1	179542000	179542200	200	CHG_hyperDMR
1	181342400	181342500	100	CHG_hyperDMR
1	183180000	183180200	200	CHG_hyperDMR
1	184125600	184125700	100	CHG_hyperDMR
1	185613100	185613200	100	CHG_hyperDMR
1	185999300	185999600	300	CHG_hyperDMR
1	191752100	191752200	100	CHG_hyperDMR
1	192331700	192331800	100	CHG_hyperDMR
1	192989200	192989400	200	CHG_hyperDMR
1	195010500	195010600	100	CHG_hyperDMR
1	196022000	196022100	100	CHG_hyperDMR
1	196364800	196364900	100	CHG_hyperDMR
1	197296200	197296300	100	CHG_hyperDMR
1	200256000	200256100	100	CHG_hyperDMR
1	202913400	202913500	100	CHG_hyperDMR
1	204352100	204352200	100	CHG_hyperDMR
1	204962900	204963000	100	CHG_hyperDMR
1	205762800	205763000	200	CHG_hyperDMR
1	208828700	208828800	100	CHG_hyperDMR
1	209223400	209223500	100	CHG_hyperDMR
1	212075100	212075200	100	CHG_hyperDMR
1	212423600	212423700	100	CHG_hyperDMR
1	212822300	212822500	200	CHG_hyperDMR
1	212906000	212906100	100	CHG_hyperDMR
1	214770400	214770500	100	CHG_hyperDMR
1	214800500	214800600	100	CHG_hyperDMR
1	214845200	214845300	100	CHG_hyperDMR
1	218860600	218860700	100	CHG_hyperDMR
1	220535300	220535400	100	CHG_hyperDMR
1	221895600	221895700	100	CHG_hyperDMR
1	225451100	225451200	100	CHG_hyperDMR
1	225891900	225892000	100	CHG_hyperDMR
1	230642900	230643000	100	CHG_hyperDMR
1	231636300	231636600	300	CHG_hyperDMR
1	233651000	233651100	100	CHG_hyperDMR
1	236756400	236756500	100	CHG_hyperDMR
1	239221500	239221600	100	CHG_hyperDMR
1	240049300	240049400	100	CHG_hyperDMR
1	244082200	244082300	100	CHG_hyperDMR
1	244750000	244750100	100	CHG_hyperDMR
1	250410500	250410600	100	CHG_hyperDMR
1	253363600	253363700	100	CHG_hyperDMR
1	254466000	254466100	100	CHG_hyperDMR
1	257202300	257202400	100	CHG_hyperDMR
1	257897900	257898100	200	CHG_hyperDMR
1	259504600	259504700	100	CHG_hyperDMR
1	260397000	260397200	200	CHG_hyperDMR
1	264356500	264356600	100	CHG_hyperDMR
1	266562000	266562100	100	CHG_hyperDMR
1	268067200	268067400	200	CHG_hyperDMR
1	270073500	270073600	100	CHG_hyperDMR
1	274828700	274828800	100	CHG_hyperDMR
1	278690500	278690600	100	CHG_hyperDMR
1	280442300	280442400	100	CHG_hyperDMR
1	287385000	287385100	100	CHG_hyperDMR
1	289773500	289773600	100	CHG_hyperDMR
1	290628300	290628400	100	CHG_hyperDMR
1	292089800	292089900	100	CHG_hyperDMR
1	293065100	293065200	100	CHG_hyperDMR
1	296342100	296342400	300	CHG_hyperDMR
1	296897500	296897600	100	CHG_hyperDMR
1	298291900	298292000	100	CHG_hyperDMR
1	301023500	301023600	100	CHG_hyperDMR
1	302394700	302394800	100	CHG_hyperDMR
1	303664400	303664500	100	CHG_hyperDMR
1	303701800	303701900	100	CHG_hyperDMR
1	303794100	303794200	100	CHG_hyperDMR
1	305792600	305792700	100	CHG_hyperDMR
1	306677700	306677800	100	CHG_hyperDMR
1	306982500	306982600	100	CHG_hyperDMR
10	2841300	2841400	100	CHG_hyperDMR
10	4126900	4127100	200	CHG_hyperDMR
10	6141400	6141500	100	CHG_hyperDMR
10	9923900	9924100	200	CHG_hyperDMR
10	10079600	10079700	100	CHG_hyperDMR
10	11313200	11313300	100	CHG_hyperDMR
10	19244500	19244600	100	CHG_hyperDMR
10	20681400	20681500	100	CHG_hyperDMR
10	21210000	21210100	100	CHG_hyperDMR
10	24100000	24100100	100	CHG_hyperDMR
10	28431000	28431100	100	CHG_hyperDMR
10	28998700	28998800	100	CHG_hyperDMR
10	34126900	34127000	100	CHG_hyperDMR
10	36102100	36102300	200	CHG_hyperDMR
10	39250500	39250600	100	CHG_hyperDMR
10	39421400	39421500	100	CHG_hyperDMR
10	40483100	40483200	100	CHG_hyperDMR
10	40692600	40692800	200	CHG_hyperDMR
10	45566400	45566500	100	CHG_hyperDMR
10	49045700	49045900	200	CHG_hyperDMR
10	50595800	50595900	100	CHG_hyperDMR
10	51611200	51611300	100	CHG_hyperDMR
10	54472900	54473000	100	CHG_hyperDMR
10	58323200	58323300	100	CHG_hyperDMR
10	61438000	61438100	100	CHG_hyperDMR
10	61689600	61689700	100	CHG_hyperDMR
10	66203500	66203600	100	CHG_hyperDMR
10	66635900	66636000	100	CHG_hyperDMR
10	70232000	70232100	100	CHG_hyperDMR
10	72326100	72326200	100	CHG_hyperDMR
10	73586700	73586800	100	CHG_hyperDMR
10	73663700	73663800	100	CHG_hyperDMR
10	73891600	73891700	100	CHG_hyperDMR
10	76320500	76320600	100	CHG_hyperDMR
10	83569800	83569900	100	CHG_hyperDMR
10	83628800	83628900	100	CHG_hyperDMR
10	84020200	84020300	100	CHG_hyperDMR
10	84742100	84742300	200	CHG_hyperDMR
10	91130100	91130300	200	CHG_hyperDMR
10	94430400	94430500	100	CHG_hyperDMR
10	95537300	95537600	300	CHG_hyperDMR
10	98999100	98999200	100	CHG_hyperDMR
10	99262300	99262400	100	CHG_hyperDMR
10	100668000	100668100	100	CHG_hyperDMR
10	101118100	101118200	100	CHG_hyperDMR
10	106217600	106217700	100	CHG_hyperDMR
10	106278300	106278400	100	CHG_hyperDMR
10	108564700	108564800	100	CHG_hyperDMR
10	112145900	112146000	100	CHG_hyperDMR
10	115625100	115625300	200	CHG_hyperDMR
10	119505100	119505200	100	CHG_hyperDMR
10	123685000	123685100	100	CHG_hyperDMR
10	124377400	124377600	200	CHG_hyperDMR
10	125363500	125363600	100	CHG_hyperDMR
10	130473700	130473800	100	CHG_hyperDMR
10	134619600	134619700	100	CHG_hyperDMR
10	134865900	134866000	100	CHG_hyperDMR
10	135238400	135238600	200	CHG_hyperDMR
10	135275400	135275500	100	CHG_hyperDMR
10	136178600	136178700	100	CHG_hyperDMR
10	138201900	138202000	100	CHG_hyperDMR
10	139084800	139084900	100	CHG_hyperDMR
10	141293000	141293100	100	CHG_hyperDMR
10	147112300	147112400	100	CHG_hyperDMR
10	147511600	147511700	100	CHG_hyperDMR
10	148743000	148743100	100	CHG_hyperDMR
10	149037400	149037500	100	CHG_hyperDMR
10	149230500	149230600	100	CHG_hyperDMR
2	648500	648600	100	CHG_hyperDMR
2	1745700	1745800	100	CHG_hyperDMR
2	3017000	3017100	100	CHG_hyperDMR
2	6031500	6031600	100	CHG_hyperDMR
2	6323600	6323700	100	CHG_hyperDMR
2	7696100	7696200	100	CHG_hyperDMR
2	8953200	8953500	300	CHG_hyperDMR
2	10289300	10289400	100	CHG_hyperDMR
2	13534400	13534500	100	CHG_hyperDMR
2	13638800	13638900	100	CHG_hyperDMR
2	17987100	17987200	100	CHG_hyperDMR
2	20012600	20012700	100	CHG_hyperDMR
2	21738100	21738200	100	CHG_hyperDMR
2	23137800	23137900	100	CHG_hyperDMR
2	25359000	25359100	100	CHG_hyperDMR
2	27981000	27981100	100	CHG_hyperDMR
2	28635100	28635300	200	CHG_hyperDMR
2	30706600	30706700	100	CHG_hyperDMR
2	30984600	30984700	100	CHG_hyperDMR
2	43482100	43482200	100	CHG_hyperDMR
2	45837100	45837200	100	CHG_hyperDMR
2	51248200	51248300	100	CHG_hyperDMR
2	51305400	51305500	100	CHG_hyperDMR
2	59770900	59771000	100	CHG_hyperDMR
2	60799500	60799600	100	CHG_hyperDMR
2	61463900	61464000	100	CHG_hyperDMR
2	64732000	64732100	100	CHG_hyperDMR
2	65133700	65133800	100	CHG_hyperDMR
2	66823000	66823200	200	CHG_hyperDMR
2	70884900	70885000	100	CHG_hyperDMR
2	72249700	72249800	100	CHG_hyperDMR
2	76902600	76902800	200	CHG_hyperDMR
2	77410900	77411100	200	CHG_hyperDMR
2	78634800	78634900	100	CHG_hyperDMR
2	78683900	78684000	100	CHG_hyperDMR
2	80639800	80639900	100	CHG_hyperDMR
2	82038600	82038700	100	CHG_hyperDMR
2	82118900	82119000	100	CHG_hyperDMR
2	84028800	84028900	100	CHG_hyperDMR
2	88741300	88741400	100	CHG_hyperDMR
2	90031800	90031900	100	CHG_hyperDMR
2	94904100	94904200	100	CHG_hyperDMR
2	98381200	98381300	100	CHG_hyperDMR
2	101701600	101701700	100	CHG_hyperDMR
2	102344000	102344100	100	CHG_hyperDMR
2	104108000	104108100	100	CHG_hyperDMR
2	104228600	104228800	200	CHG_hyperDMR
2	108445700	108445800	100	CHG_hyperDMR
2	108742300	108742400	100	CHG_hyperDMR
2	109617900	109618000	100	CHG_hyperDMR
2	110400400	110400500	100	CHG_hyperDMR
2	112972200	112972300	100	CHG_hyperDMR
2	115469400	115469500	100	CHG_hyperDMR
2	115602000	115602300	300	CHG_hyperDMR
2	115923000	115923100	100	CHG_hyperDMR
2	116753300	116753400	100	CHG_hyperDMR
2	117015300	117015400	100	CHG_hyperDMR
2	120122300	120122400	100	CHG_hyperDMR
2	120224500	120224700	200	CHG_hyperDMR
2	120619100	120619200	100	CHG_hyperDMR
2	125388300	125388400	100	CHG_hyperDMR
2	127628400	127628500	100	CHG_hyperDMR
2	127745500	127745600	100	CHG_hyperDMR
2	130117600	130117700	100	CHG_hyperDMR
2	130344300	130344400	100	CHG_hyperDMR
2	131568900	131569000	100	CHG_hyperDMR
2	131797200	131797300	100	CHG_hyperDMR
2	132411400	132411500	100	CHG_hyperDMR
2	134125500	134125700	200	CHG_hyperDMR
2	134576900	134577000	100	CHG_hyperDMR
2	137539000	137539100	100	CHG_hyperDMR
2	138375900	138376000	100	CHG_hyperDMR
2	139464100	139464200	100	CHG_hyperDMR
2	140625400	140625500	100	CHG_hyperDMR
2	141507500	141507600	100	CHG_hyperDMR
2	142029800	142029900	100	CHG_hyperDMR
2	144965100	144965400	300	CHG_hyperDMR
2	147612700	147612800	100	CHG_hyperDMR
2	157111300	157111400	100	CHG_hyperDMR
2	159959300	159959400	100	CHG_hyperDMR
2	162297500	162297700	200	CHG_hyperDMR
2	163845900	163846000	100	CHG_hyperDMR
2	167404300	167404400	100	CHG_hyperDMR
2	169365500	169365600	100	CHG_hyperDMR
2	170614100	170614300	200	CHG_hyperDMR
2	171576900	171577000	100	CHG_hyperDMR
2	173932500	173932600	100	CHG_hyperDMR
2	175631000	175631100	100	CHG_hyperDMR
2	175809600	175809700	100	CHG_hyperDMR
2	176477700	176477800	100	CHG_hyperDMR
2	176850700	176850800	100	CHG_hyperDMR
2	177360400	177360600	200	CHG_hyperDMR
2	178526300	178526400	100	CHG_hyperDMR
2	181414800	181415000	200	CHG_hyperDMR
2	183158200	183158300	100	CHG_hyperDMR
2	186508400	186508500	100	CHG_hyperDMR
2	187489500	187489600	100	CHG_hyperDMR
2	189462500	189462600	100	CHG_hyperDMR
2	191013600	191013700	100	CHG_hyperDMR
2	192404800	192405000	200	CHG_hyperDMR
2	193062600	193062700	100	CHG_hyperDMR
2	196861700	196861800	100	CHG_hyperDMR
2	199274500	199274600	100	CHG_hyperDMR
2	201396100	201396300	200	CHG_hyperDMR
2	202856100	202856200	100	CHG_hyperDMR
2	206495500	206495600	100	CHG_hyperDMR
2	209970400	209970500	100	CHG_hyperDMR
2	216604800	216604900	100	CHG_hyperDMR
2	218613500	218613600	100	CHG_hyperDMR
2	225252400	225252500	100	CHG_hyperDMR
2	229876700	229876800	100	CHG_hyperDMR
2	230511600	230511700	100	CHG_hyperDMR
2	231166000	231166100	100	CHG_hyperDMR
2	237252000	237252300	300	CHG_hyperDMR
2	237340600	237340700	100	CHG_hyperDMR
2	237553700	237553800	100	CHG_hyperDMR
2	238045000	238045300	300	CHG_hyperDMR
2	238591600	238591700	100	CHG_hyperDMR
2	242433300	242433500	200	CHG_hyperDMR
2	242907200	242907400	200	CHG_hyperDMR
3	1781700	1781800	100	CHG_hyperDMR
3	4574500	4574600	100	CHG_hyperDMR
3	5104800	5104900	100	CHG_hyperDMR
3	5841400	5841500	100	CHG_hyperDMR
3	10939400	10939600	200	CHG_hyperDMR
3	13836500	13836800	300	CHG_hyperDMR
3	15544200	15544400	200	CHG_hyperDMR
3	16541500	16541600	100	CHG_hyperDMR
3	18039700	18039800	100	CHG_hyperDMR
3	20001900	20002300	400	CHG_hyperDMR
3	22751700	22751800	100	CHG_hyperDMR
3	24504600	24504700	100	CHG_hyperDMR
3	25565900	25566000	100	CHG_hyperDMR
3	27247800	27248000	200	CHG_hyperDMR
3	29133000	29133200	200	CHG_hyperDMR
3	29175900	29176000	100	CHG_hyperDMR
3	29500900	29501100	200	CHG_hyperDMR
3	30399400	30399500	100	CHG_hyperDMR
3	37537300	37537400	100	CHG_hyperDMR
3	38759800	38759900	100	CHG_hyperDMR
3	38824200	38824300	100	CHG_hyperDMR
3	39221500	39221800	300	CHG_hyperDMR
3	39275700	39275800	100	CHG_hyperDMR
3	42816800	42816900	100	CHG_hyperDMR
3	44091600	44091700	100	CHG_hyperDMR
3	44822800	44822900	100	CHG_hyperDMR
3	45369400	45369600	200	CHG_hyperDMR
3	55291700	55292000	300	CHG_hyperDMR
3	56609000	56609100	100	CHG_hyperDMR
3	57028700	57028800	100	CHG_hyperDMR
3	58377000	58377200	200	CHG_hyperDMR
3	60171300	60171400	100	CHG_hyperDMR
3	60845500	60845600	100	CHG_hyperDMR
3	63891800	63891900	100	CHG_hyperDMR
3	64604800	64605000	200	CHG_hyperDMR
3	66647300	66647500	200	CHG_hyperDMR
3	70166800	70167100	300	CHG_hyperDMR
3	75270800	75270900	100	CHG_hyperDMR
3	76134300	76134400	100	CHG_hyperDMR
3	77157600	77157700	100	CHG_hyperDMR
3	78824600	78824700	100	CHG_hyperDMR
3	78911200	78911500	300	CHG_hyperDMR
3	79387800	79388100	300	CHG_hyperDMR
3	83889100	83889200	100	CHG_hyperDMR
3	88105000	88105100	100	CHG_hyperDMR
3	91202300	91202400	100	CHG_hyperDMR
3	92832800	92832900	100	CHG_hyperDMR
3	98222900	98223000	100	CHG_hyperDMR
3	98780400	98780500	100	CHG_hyperDMR
3	100777000	100777100	100	CHG_hyperDMR
3	101689000	101689100	100	CHG_hyperDMR
3	102408000	102408100	100	CHG_hyperDMR
3	104376000	104376100	100	CHG_hyperDMR
3	108754700	108754900	200	CHG_hyperDMR
3	111425100	111425200	100	CHG_hyperDMR
3	112258900	112259000	100	CHG_hyperDMR
3	113793800	113794100	300	CHG_hyperDMR
3	115294100	115294300	200	CHG_hyperDMR
3	118148100	118148200	100	CHG_hyperDMR
3	120945600	120945700	100	CHG_hyperDMR
3	121505500	121505600	100	CHG_hyperDMR
3	122158600	122158800	200	CHG_hyperDMR
3	122984800	122985000	200	CHG_hyperDMR
3	123299500	123299600	100	CHG_hyperDMR
3	127693000	127693100	100	CHG_hyperDMR
3	127993700	127993800	100	CHG_hyperDMR
3	128326700	128326900	200	CHG_hyperDMR
3	130828600	130828700	100	CHG_hyperDMR
3	136313800	136313900	100	CHG_hyperDMR
3	138906200	138906300	100	CHG_hyperDMR
3	140654600	140654700	100	CHG_hyperDMR
3	141494500	141494600	100	CHG_hyperDMR
3	142811000	142811100	100	CHG_hyperDMR
3	143194100	143194200	100	CHG_hyperDMR
3	144568600	144568700	100	CHG_hyperDMR
3	147735000	147735100	100	CHG_hyperDMR
3	148462400	148462500	100	CHG_hyperDMR
3	149310300	149310400	100	CHG_hyperDMR
3	149479500	149479900	400	CHG_hyperDMR
3	150067700	150067800	100	CHG_hyperDMR
3	151486900	151487000	100	CHG_hyperDMR
3	151688300	151688400	100	CHG_hyperDMR
3	154043700	154043800	100	CHG_hyperDMR
3	158014000	158014100	100	CHG_hyperDMR
3	158382300	158382400	100	CHG_hyperDMR
3	160316100	160316200	100	CHG_hyperDMR
3	162043500	162043600	100	CHG_hyperDMR
3	167912600	167912700	100	CHG_hyperDMR
3	168600400	168600600	200	CHG_hyperDMR
3	168696800	168696900	100	CHG_hyperDMR
3	169717600	169717700	100	CHG_hyperDMR
3	171160100	171160200	100	CHG_hyperDMR
3	171884900	171885000	100	CHG_hyperDMR
3	173131900	173132000	100	CHG_hyperDMR
3	175041100	175041200	100	CHG_hyperDMR
3	175538200	175538300	100	CHG_hyperDMR
3	175685500	175685700	200	CHG_hyperDMR
3	177343900	177344000	100	CHG_hyperDMR
3	178918200	178918300	100	CHG_hyperDMR
3	179984100	179984200	100	CHG_hyperDMR
3	181124900	181125100	200	CHG_hyperDMR
3	182263500	182263600	100	CHG_hyperDMR
3	184996300	184996400	100	CHG_hyperDMR
3	189548900	189549000	100	CHG_hyperDMR
3	190010800	190010900	100	CHG_hyperDMR
3	194168000	194168100	100	CHG_hyperDMR
3	194908600	194908900	300	CHG_hyperDMR
3	197922700	197922800	100	CHG_hyperDMR
3	198839500	198839600	100	CHG_hyperDMR
3	209477100	209477300	200	CHG_hyperDMR
3	209559000	209559200	200	CHG_hyperDMR
3	212948500	212948600	100	CHG_hyperDMR
3	216428700	216428800	100	CHG_hyperDMR
3	217517600	217517700	100	CHG_hyperDMR
3	218488000	218488100	100	CHG_hyperDMR
3	222627900	222628000	100	CHG_hyperDMR
3	223419900	223420000	100	CHG_hyperDMR
3	224687200	224687300	100	CHG_hyperDMR
3	225231600	225231700	100	CHG_hyperDMR
3	226955200	226955300	100	CHG_hyperDMR
3	227098400	227098500	100	CHG_hyperDMR
3	228142100	228142200	100	CHG_hyperDMR
3	233581700	233581800	100	CHG_hyperDMR
3	234615900	234616000	100	CHG_hyperDMR
3	234671100	234671200	100	CHG_hyperDMR
3	234997000	234997100	100	CHG_hyperDMR
3	235328200	235328300	100	CHG_hyperDMR
4	252800	252900	100	CHG_hyperDMR
4	1470600	1470700	100	CHG_hyperDMR
4	5286100	5286200	100	CHG_hyperDMR
4	9721800	9721900	100	CHG_hyperDMR
4	11069500	11069600	100	CHG_hyperDMR
4	11602300	11602400	100	CHG_hyperDMR
4	12949600	12949800	200	CHG_hyperDMR
4	16391100	16391200	100	CHG_hyperDMR
4	16550100	16550200	100	CHG_hyperDMR
4	19895800	19895900	100	CHG_hyperDMR
4	22097500	22097600	100	CHG_hyperDMR
4	23002900	23003000	100	CHG_hyperDMR
4	31630800	31630900	100	CHG_hyperDMR
4	32961200	32961500	300	CHG_hyperDMR
4	34064100	34064200	100	CHG_hyperDMR
4	34403300	34403400	100	CHG_hyperDMR
4	34459500	34459600	100	CHG_hyperDMR
4	38639200	38639300	100	CHG_hyperDMR
4	40357000	40357100	100	CHG_hyperDMR
4	41768000	41768200	200	CHG_hyperDMR
4	43101100	43101200	100	CHG_hyperDMR
4	44550500	44550600	100	CHG_hyperDMR
4	45333500	45333600	100	CHG_hyperDMR
4	45545500	45545600	100	CHG_hyperDMR
4	45806500	45806600	100	CHG_hyperDMR
4	50115400	50115500	100	CHG_hyperDMR
4	54623400	54623600	200	CHG_hyperDMR
4	57571000	57571100	100	CHG_hyperDMR
4	61692400	61692500	100	CHG_hyperDMR
4	62637300	62637400	100	CHG_hyperDMR
4	63241300	63241400	100	CHG_hyperDMR
4	63723800	63723900	100	CHG_hyperDMR
4	64016800	64016900	100	CHG_hyperDMR
4	64270400	64270500	100	CHG_hyperDMR
4	65247400	65247500	100	CHG_hyperDMR
4	65575200	65575300	100	CHG_hyperDMR
4	66637200	66637300	100	CHG_hyperDMR
4	67694000	67694100	100	CHG_hyperDMR
4	72477000	72477100	100	CHG_hyperDMR
4	73690400	73690500	100	CHG_hyperDMR
4	76146000	76146100	100	CHG_hyperDMR
4	77583800	77583900	100	CHG_hyperDMR
4	81031600	81031700	100	CHG_hyperDMR
4	81202600	81202800	200	CHG_hyperDMR
4	84652000	84652100	100	CHG_hyperDMR
4	88353900	88354000	100	CHG_hyperDMR
4	88604600	88604700	100	CHG_hyperDMR
4	92247300	92247400	100	CHG_hyperDMR
4	92833400	92833500	100	CHG_hyperDMR
4	93691500	93691600	100	CHG_hyperDMR
4	97386700	97386800	100	CHG_hyperDMR
4	98595500	98595600	100	CHG_hyperDMR
4	98644700	98644800	100	CHG_hyperDMR
4	101083500	101083600	100	CHG_hyperDMR
4	102944000	102944100	100	CHG_hyperDMR
4	104304800	104304900	100	CHG_hyperDMR
4	105509400	105509500	100	CHG_hyperDMR
4	106534100	106534200	100	CHG_hyperDMR
4	106797600	106797700	100	CHG_hyperDMR
4	106866600	106866700	100	CHG_hyperDMR
4	109288600	109288700	100	CHG_hyperDMR
4	109719100	109719200	100	CHG_hyperDMR
4	110715200	110715300	100	CHG_hyperDMR
4	110800800	110800900	100	CHG_hyperDMR
4	111245900	111246000	100	CHG_hyperDMR
4	111937600	111937700	100	CHG_hyperDMR
4	112661700	112661800	100	CHG_hyperDMR
4	114147600	114147700	100	CHG_hyperDMR
4	117527200	117527300	100	CHG_hyperDMR
4	119497700	119497800	100	CHG_hyperDMR
4	120183900	120184000	100	CHG_hyperDMR
4	120587000	120587100	100	CHG_hyperDMR
4	120951800	120951900	100	CHG_hyperDMR
4	121570800	121571000	200	CHG_hyperDMR
4	123520700	123520900	200	CHG_hyperDMR
4	123546000	123546100	100	CHG_hyperDMR
4	128467500	128467600	100	CHG_hyperDMR
4	128752000	128752100	100	CHG_hyperDMR
4	131849300	131849400	100	CHG_hyperDMR
4	136987400	136987500	100	CHG_hyperDMR
4	139183500	139183600	100	CHG_hyperDMR
4	140533600	140533700	100	CHG_hyperDMR
4	141547900	141548000	100	CHG_hyperDMR
4	152212100	152212200	100	CHG_hyperDMR
4	152789600	152789800	200	CHG_hyperDMR
4	155543500	155543600	100	CHG_hyperDMR
4	155874900	155875000	100	CHG_hyperDMR
4	160194400	160194500	100	CHG_hyperDMR
4	160240100	160240200	100	CHG_hyperDMR
4	160987600	160987900	300	CHG_hyperDMR
4	161801600	161801700	100	CHG_hyperDMR
4	162385100	162385200	100	CHG_hyperDMR
4	162875400	162875500	100	CHG_hyperDMR
4	163596100	163596200	100	CHG_hyperDMR
4	166230200	166230300	100	CHG_hyperDMR
4	174208300	174208400	100	CHG_hyperDMR
4	179646100	179646300	200	CHG_hyperDMR
4	181346200	181346300	100	CHG_hyperDMR
4	182734100	182734200	100	CHG_hyperDMR
4	186141600	186141700	100	CHG_hyperDMR
4	187323700	187323800	100	CHG_hyperDMR
4	188316600	188316700	100	CHG_hyperDMR
4	189274700	189274800	100	CHG_hyperDMR
4	189774500	189774600	100	CHG_hyperDMR
4	190462900	190463000	100	CHG_hyperDMR
4	191179800	191179900	100	CHG_hyperDMR
4	191508900	191509000	100	CHG_hyperDMR
4	191602900	191603000	100	CHG_hyperDMR
4	197253300	197253400	100	CHG_hyperDMR
4	198026600	198026700	100	CHG_hyperDMR
4	198194000	198194100	100	CHG_hyperDMR
4	198592600	198592700	100	CHG_hyperDMR
4	201415600	201415700	100	CHG_hyperDMR
4	201559500	201559600	100	CHG_hyperDMR
4	204256600	204256700	100	CHG_hyperDMR
4	206022300	206022400	100	CHG_hyperDMR
4	207944500	207944600	100	CHG_hyperDMR
4	209969300	209969400	100	CHG_hyperDMR
4	210116900	210117000	100	CHG_hyperDMR
4	210797900	210798000	100	CHG_hyperDMR
4	212909600	212909700	100	CHG_hyperDMR
4	215283600	215283700	100	CHG_hyperDMR
4	217380200	217380300	100	CHG_hyperDMR
4	217970400	217970500	100	CHG_hyperDMR
4	219307500	219307600	100	CHG_hyperDMR
4	220109600	220109700	100	CHG_hyperDMR
4	220698700	220698800	100	CHG_hyperDMR
4	222939800	222940100	300	CHG_hyperDMR
4	223518000	223518100	100	CHG_hyperDMR
4	223684500	223684600	100	CHG_hyperDMR
4	223974100	223974200	100	CHG_hyperDMR
4	231759900	231760000	100	CHG_hyperDMR
4	233816400	233816500	100	CHG_hyperDMR
4	237047400	237047500	100	CHG_hyperDMR
4	241814100	241814300	200	CHG_hyperDMR
5	1388100	1388200	100	CHG_hyperDMR
5	1486100	1486200	100	CHG_hyperDMR
5	2128900	2129100	200	CHG_hyperDMR
5	2410800	2410900	100	CHG_hyperDMR
5	4616000	4616100	100	CHG_hyperDMR
5	8921000	8921100	100	CHG_hyperDMR
5	10953800	10953900	100	CHG_hyperDMR
5	11946800	11946900	100	CHG_hyperDMR
5	13325000	13325100	100	CHG_hyperDMR
5	18708100	18708200	100	CHG_hyperDMR
5	19583500	19583600	100	CHG_hyperDMR
5	23767300	23767400	100	CHG_hyperDMR
5	27487500	27487600	100	CHG_hyperDMR
5	27911900	27912000	100	CHG_hyperDMR
5	31426800	31426900	100	CHG_hyperDMR
5	33732600	33732900	300	CHG_hyperDMR
5	34281200	34281300	100	CHG_hyperDMR
5	36344800	36344900	100	CHG_hyperDMR
5	37306800	37306900	100	CHG_hyperDMR
5	38123800	38123900	100	CHG_hyperDMR
5	40043600	40043700	100	CHG_hyperDMR
5	40193800	40193900	100	CHG_hyperDMR
5	43452800	43452900	100	CHG_hyperDMR
5	44555700	44555800	100	CHG_hyperDMR
5	47346700	47346800	100	CHG_hyperDMR
5	47994400	47994600	200	CHG_hyperDMR
5	48559700	48559800	100	CHG_hyperDMR
5	49697000	49697100	100	CHG_hyperDMR
5	54073500	54073600	100	CHG_hyperDMR
5	57059900	57060000	100	CHG_hyperDMR
5	57176000	57176100	100	CHG_hyperDMR
5	59614600	59614700	100	CHG_hyperDMR
5	59719500	59719700	200	CHG_hyperDMR
5	61257800	61257900	100	CHG_hyperDMR
5	61888200	61888300	100	CHG_hyperDMR
5	65252200	65252300	100	CHG_hyperDMR
5	66526200	66526300	100	CHG_hyperDMR
5	69737300	69737400	100	CHG_hyperDMR
5	71559100	71559200	100	CHG_hyperDMR
5	71786100	71786200	100	CHG_hyperDMR
5	72574400	72574500	100	CHG_hyperDMR
5	73017800	73017900	100	CHG_hyperDMR
5	73447100	73447300	200	CHG_hyperDMR
5	76450200	76450300	100	CHG_hyperDMR
5	76760400	76760500	100	CHG_hyperDMR
5	80116700	80117000	300	CHG_hyperDMR
5	80946400	80946500	100	CHG_hyperDMR
5	82610000	82610200	200	CHG_hyperDMR
5	83956400	83956600	200	CHG_hyperDMR
5	85062000	85062100	100	CHG_hyperDMR
5	95365900	95366000	100	CHG_hyperDMR
5	96083500	96083600	100	CHG_hyperDMR
5	96395300	96395400	100	CHG_hyperDMR
5	97559700	97559900	200	CHG_hyperDMR
5	98661900	98662000	100	CHG_hyperDMR
5	98842100	98842300	200	CHG_hyperDMR
5	103378600	103378700	100	CHG_hyperDMR
5	103590600	103590700	100	CHG_hyperDMR
5	104673900	104674200	300	CHG_hyperDMR
5	105077600	105077700	100	CHG_hyperDMR
5	105246100	105246200	100	CHG_hyperDMR
5	105574200	105574300	100	CHG_hyperDMR
5	105906100	105906200	100	CHG_hyperDMR
5	110848800	110848900	100	CHG_hyperDMR
5	114569700	114569800	100	CHG_hyperDMR
5	115389700	115389900	200	CHG_hyperDMR
5	116304000	116304100	100	CHG_hyperDMR
5	119377700	119377800	100	CHG_hyperDMR
5	119441000	119441100	100	CHG_hyperDMR
5	120050900	120051100	200	CHG_hyperDMR
5	122162800	122163100	300	CHG_hyperDMR
5	125780300	125780400	100	CHG_hyperDMR
5	128201600	128201700	100	CHG_hyperDMR
5	130705200	130705300	100	CHG_hyperDMR
5	132048600	132048700	100	CHG_hyperDMR
5	132447500	132447600	100	CHG_hyperDMR
5	134157700	134157800	100	CHG_hyperDMR
5	134489300	134489400	100	CHG_hyperDMR
5	137116000	137116100	100	CHG_hyperDMR
5	143301600	143301700	100	CHG_hyperDMR
5	145548900	145549000	100	CHG_hyperDMR
5	145643900	145644000	100	CHG_hyperDMR
5	149168300	149168500	200	CHG_hyperDMR
5	152738500	152738600	100	CHG_hyperDMR
5	153682000	153682100	100	CHG_hyperDMR
5	154280600	154280700	100	CHG_hyperDMR
5	155698200	155698300	100	CHG_hyperDMR
5	157154000	157154100	100	CHG_hyperDMR
5	159738900	159739000	100	CHG_hyperDMR
5	160482700	160482800	100	CHG_hyperDMR
5	166469100	166469300	200	CHG_hyperDMR
5	169152700	169152900	200	CHG_hyperDMR
5	172381200	172381400	200	CHG_hyperDMR
5	173632700	173632900	200	CHG_hyperDMR
5	173730800	173730900	100	CHG_hyperDMR
5	175219400	175219500	100	CHG_hyperDMR
5	176958700	176958900	200	CHG_hyperDMR
5	179522500	179522600	100	CHG_hyperDMR
5	180149600	180150100	500	CHG_hyperDMR
5	180465500	180465600	100	CHG_hyperDMR
5	181729600	181729800	200	CHG_hyperDMR
5	184953900	184954000	100	CHG_hyperDMR
5	187132200	187132300	100	CHG_hyperDMR
5	191711600	191711800	200	CHG_hyperDMR
5	191853600	191853700	100	CHG_hyperDMR
5	193761200	193761300	100	CHG_hyperDMR
5	200789500	200789600	100	CHG_hyperDMR
5	201342800	201342900	100	CHG_hyperDMR
5	203280700	203280800	100	CHG_hyperDMR
5	204462600	204462700	100	CHG_hyperDMR
5	209905000	209905200	200	CHG_hyperDMR
5	210220100	210220300	200	CHG_hyperDMR
5	213286300	213286400	100	CHG_hyperDMR
5	217473000	217473100	100	CHG_hyperDMR
5	219055600	219055700	100	CHG_hyperDMR
5	221215900	221216000	100	CHG_hyperDMR
5	222166800	222166900	100	CHG_hyperDMR
6	1833800	1833900	100	CHG_hyperDMR
6	6758700	6758800	100	CHG_hyperDMR
6	8123800	8123900	100	CHG_hyperDMR
6	17233700	17233800	100	CHG_hyperDMR
6	18619900	18620000	100	CHG_hyperDMR
6	19334000	19334100	100	CHG_hyperDMR
6	19875100	19875200	100	CHG_hyperDMR
6	20116300	20116400	100	CHG_hyperDMR
6	20578500	20578600	100	CHG_hyperDMR
6	22033500	22033600	100	CHG_hyperDMR
6	24367700	24367800	100	CHG_hyperDMR
6	26365200	26365300	100	CHG_hyperDMR
6	27420100	27420200	100	CHG_hyperDMR
6	29299000	29299100	100	CHG_hyperDMR
6	30852400	30852600	200	CHG_hyperDMR
6	34059800	34060000	200	CHG_hyperDMR
6	34093300	34093400	100	CHG_hyperDMR
6	36789600	36789700	100	CHG_hyperDMR
6	40329000	40329100	100	CHG_hyperDMR
6	40356200	40356300	100	CHG_hyperDMR
6	47107300	47107400	100	CHG_hyperDMR
6	50217800	50217900	100	CHG_hyperDMR
6	50462500	50462600	100	CHG_hyperDMR
6	51050700	51050800	100	CHG_hyperDMR
6	52092300	52092400	100	CHG_hyperDMR
6	52552400	52552500	100	CHG_hyperDMR
6	54351500	54351600	100	CHG_hyperDMR
6	54897000	54897100	100	CHG_hyperDMR
6	59830600	59830700	100	CHG_hyperDMR
6	60345700	60345800	100	CHG_hyperDMR
6	60693300	60693400	100	CHG_hyperDMR
6	61353000	61353100	100	CHG_hyperDMR
6	63239300	63239500	200	CHG_hyperDMR
6	66806100	66806200	100	CHG_hyperDMR
6	67144500	67144600	100	CHG_hyperDMR
6	69730700	69730800	100	CHG_hyperDMR
6	70845000	70845100	100	CHG_hyperDMR
6	71125100	71125200	100	CHG_hyperDMR
6	71620600	71620800	200	CHG_hyperDMR
6	71842600	71842700	100	CHG_hyperDMR
6	73652700	73652900	200	CHG_hyperDMR
6	76317000	76317100	100	CHG_hyperDMR
6	77656300	77656400	100	CHG_hyperDMR
6	77984100	77984200	100	CHG_hyperDMR
6	78394500	78394600	100	CHG_hyperDMR
6	79806000	79806100	100	CHG_hyperDMR
6	83480000	83480300	300	CHG_hyperDMR
6	83732400	83732500	100	CHG_hyperDMR
6	84775600	84775700	100	CHG_hyperDMR
6	85625900	85626000	100	CHG_hyperDMR
6	85679800	85679900	100	CHG_hyperDMR
6	86792000	86792100	100	CHG_hyperDMR
6	88715900	88716000	100	CHG_hyperDMR
6	88926400	88926500	100	CHG_hyperDMR
6	89638500	89638600	100	CHG_hyperDMR
6	90962000	90962200	200	CHG_hyperDMR
6	91159800	91159900	100	CHG_hyperDMR
6	91160200	91160300	100	CHG_hyperDMR
6	92408300	92408400	100	CHG_hyperDMR
6	92451700	92451800	100	CHG_hyperDMR
6	93017900	93018000	100	CHG_hyperDMR
6	93643200	93643400	200	CHG_hyperDMR
6	95625700	95625800	100	CHG_hyperDMR
6	95795100	95795200	100	CHG_hyperDMR
6	96359500	96359600	100	CHG_hyperDMR
6	96895400	96895700	300	CHG_hyperDMR
6	99926400	99926500	100	CHG_hyperDMR
6	101662400	101662500	100	CHG_hyperDMR
6	106862700	106862900	200	CHG_hyperDMR
6	108493200	108493300	100	CHG_hyperDMR
6	112693500	112693600	100	CHG_hyperDMR
6	113657600	113658000	400	CHG_hyperDMR
6	113692500	113692600	100	CHG_hyperDMR
6	113924300	113924400	100	CHG_hyperDMR
6	115928600	115928800	200	CHG_hyperDMR
6	120199400	120199500	100	CHG_hyperDMR
6	122874600	122874700	100	CHG_hyperDMR
6	126444000	126444100	100	CHG_hyperDMR
6	127921400	127921500	100	CHG_hyperDMR
6	129782400	129782500	100	CHG_hyperDMR
6	130767500	130767700	200	CHG_hyperDMR
6	131773700	131773800	100	CHG_hyperDMR
6	132005200	132005300	100	CHG_hyperDMR
6	132222600	132222900	300	CHG_hyperDMR
6	132770600	132770700	100	CHG_hyperDMR
6	133446900	133447000	100	CHG_hyperDMR
6	133526000	133526100	100	CHG_hyperDMR
6	135043700	135043800	100	CHG_hyperDMR
6	135515700	135515800	100	CHG_hyperDMR
6	136165100	136165400	300	CHG_hyperDMR
6	137279100	137279200	100	CHG_hyperDMR
6	138036700	138036900	200	CHG_hyperDMR
6	138536500	138536600	100	CHG_hyperDMR
6	145172800	145172900	100	CHG_hyperDMR
6	146634700	146634800	100	CHG_hyperDMR
6	147595700	147595800	100	CHG_hyperDMR
6	151808400	151808500	100	CHG_hyperDMR
6	155996700	155996900	200	CHG_hyperDMR
6	156036100	156036400	300	CHG_hyperDMR
6	160504700	160504800	100	CHG_hyperDMR
6	160919900	160920200	300	CHG_hyperDMR
6	161543700	161544000	300	CHG_hyperDMR
6	161582700	161582800	100	CHG_hyperDMR
6	161723000	161723200	200	CHG_hyperDMR
6	162469700	162469800	100	CHG_hyperDMR
6	163334100	163334200	100	CHG_hyperDMR
6	163475800	163475900	100	CHG_hyperDMR
6	164325200	164325300	100	CHG_hyperDMR
6	164695800	164695900	100	CHG_hyperDMR
6	171237400	171237600	200	CHG_hyperDMR
6	173866500	173866600	100	CHG_hyperDMR
7	280800	280900	100	CHG_hyperDMR
7	346300	346400	100	CHG_hyperDMR
7	10890200	10890400	200	CHG_hyperDMR
7	14745200	14745500	300	CHG_hyperDMR
7	15384000	15384100	100	CHG_hyperDMR
7	15447100	15447300	200	CHG_hyperDMR
7	15970800	15970900	100	CHG_hyperDMR
7	17001600	17001700	100	CHG_hyperDMR
7	22440700	22440800	100	CHG_hyperDMR
7	23117000	23117100	100	CHG_hyperDMR
7	27050500	27050600	100	CHG_hyperDMR
7	27848900	27849000	100	CHG_hyperDMR
7	29992600	29992700	100	CHG_hyperDMR
7	30695400	30695500	100	CHG_hyperDMR
7	33644500	33644600	100	CHG_hyperDMR
7	34419900	34420000	100	CHG_hyperDMR
7	40771500	40771700	200	CHG_hyperDMR
7	40925100	40925200	100	CHG_hyperDMR
7	40935200	40935300	100	CHG_hyperDMR
7	41476000	41476100	100	CHG_hyperDMR
7	43815500	43815600	100	CHG_hyperDMR
7	48163200	48163300	100	CHG_hyperDMR
7	51101400	51101500	100	CHG_hyperDMR
7	54131700	54131800	100	CHG_hyperDMR
7	54317500	54317600	100	CHG_hyperDMR
7	56555800	56555900	100	CHG_hyperDMR
7	57794500	57794600	100	CHG_hyperDMR
7	57889800	57889900	100	CHG_hyperDMR
7	59383900	59384000	100	CHG_hyperDMR
7	59571400	59571500	100	CHG_hyperDMR
7	61369000	61369200	200	CHG_hyperDMR
7	66135800	66135900	100	CHG_hyperDMR
7	72556600	72556700	100	CHG_hyperDMR
7	74267400	74267500	100	CHG_hyperDMR
7	75014600	75014700	100	CHG_hyperDMR
7	76722200	76722400	200	CHG_hyperDMR
7	76979300	76979400	100	CHG_hyperDMR
7	78402200	78402300	100	CHG_hyperDMR
7	79321100	79321200	100	CHG_hyperDMR
7	81562800	81562900	100	CHG_hyperDMR
7	84026800	84026900	100	CHG_hyperDMR
[truncated: 4,594 more rows]

## Sheet: zmros1b_endosperm
Chr	Start	End	Size	Type
1	365700	365800	100	CG_hyperDMR
1	408000	408200	200	CG_hyperDMR
1	1013500	1013600	100	CG_hyperDMR
1	1490500	1490700	200	CG_hyperDMR
1	1491500	1492100	600	CG_hyperDMR
1	1895400	1895700	300	CG_hyperDMR
1	1896900	1897000	100	CG_hyperDMR
1	1914700	1914800	100	CG_hyperDMR
1	1916300	1916400	100	CG_hyperDMR
1	2019300	2019400	100	CG_hyperDMR
1	2897800	2898000	200	CG_hyperDMR
1	3030900	3031100	200	CG_hyperDMR
1	3167500	3167800	300	CG_hyperDMR
1	3369400	3369700	300	CG_hyperDMR
1	3454800	3455100	300	CG_hyperDMR
1	3485900	3486000	100	CG_hyperDMR
1	3645800	3645900	100	CG_hyperDMR
1	3961200	3961500	300	CG_hyperDMR
1	4130300	4130600	300	CG_hyperDMR
1	4599200	4599500	300	CG_hyperDMR
1	4905600	4905900	300	CG_hyperDMR
1	4917900	4918100	200	CG_hyperDMR
1	5173500	5173600	100	CG_hyperDMR
1	5801500	5801700	200	CG_hyperDMR
1	6019700	6019800	100	CG_hyperDMR
1	6020000	6020100	100	CG_hyperDMR
1	6026500	6026900	400	CG_hyperDMR
1	6316100	6316200	100	CG_hyperDMR
1	6651700	6651800	100	CG_hyperDMR
1	6787400	6787500	100	CG_hyperDMR
1	7034200	7034300	100	CG_hyperDMR
1	7082900	7083100	200	CG_hyperDMR
1	7703800	7703900	100	CG_hyperDMR
1	8131300	8131400	100	CG_hyperDMR
1	8241300	8241400	100	CG_hyperDMR
1	8314200	8314500	300	CG_hyperDMR
1	8370000	8370200	200	CG_hyperDMR
1	8499600	8499700	100	CG_hyperDMR
1	8856900	8857100	200	CG_hyperDMR
1	8971100	8971200	100	CG_hyperDMR
1	9128400	9128600	200	CG_hyperDMR
1	9231900	9232000	100	CG_hyperDMR
1	9780000	9780200	200	CG_hyperDMR
1	10321800	10322200	400	CG_hyperDMR
1	10350000	10350100	100	CG_hyperDMR
1	10576700	10577000	300	CG_hyperDMR
1	11592000	11592100	100	CG_hyperDMR
1	11637200	11637300	100	CG_hyperDMR
1	11670200	11670300	100	CG_hyperDMR
1	11715200	11715500	300	CG_hyperDMR
1	11985300	11985500	200	CG_hyperDMR
1	12136200	12136400	200	CG_hyperDMR
1	12544900	12545100	200	CG_hyperDMR
1	12554900	12555000	100	CG_hyperDMR
1	12935200	12935700	500	CG_hyperDMR
1	13182400	13182500	100	CG_hyperDMR
1	13267000	13267200	200	CG_hyperDMR
1	13387200	13387500	300	CG_hyperDMR
1	13822300	13822600	300	CG_hyperDMR
1	14211400	14211500	100	CG_hyperDMR
1	14211800	14211900	100	CG_hyperDMR
1	14213400	14213600	200	CG_hyperDMR
1	14252600	14252900	300	CG_hyperDMR
1	14317500	14317600	100	CG_hyperDMR
1	14446400	14446600	200	CG_hyperDMR
1	14584100	14584200	100	CG_hyperDMR
1	14587500	14587900	400	CG_hyperDMR
1	14594200	14594600	400	CG_hyperDMR
1	15378800	15379000	200	CG_hyperDMR
1	15392400	15392700	300	CG_hyperDMR
1	15397600	15397800	200	CG_hyperDMR
1	15505000	15505200	200	CG_hyperDMR
1	15771000	15771100	100	CG_hyperDMR
1	16106600	16106800	200	CG_hyperDMR
1	16441100	16441200	100	CG_hyperDMR
1	16442200	16442800	600	CG_hyperDMR
1	16768400	16768500	100	CG_hyperDMR
1	16964100	16964300	200	CG_hyperDMR
1	17472700	17473100	400	CG_hyperDMR
1	17826200	17826300	100	CG_hyperDMR
1	18459300	18459700	400	CG_hyperDMR
1	19667200	19667300	100	CG_hyperDMR
1	20024800	20024900	100	CG_hyperDMR
1	20223400	20223600	200	CG_hyperDMR
1	20224100	20224200	100	CG_hyperDMR
1	20229000	20229100	100	CG_hyperDMR
1	20353100	20353200	100	CG_hyperDMR
1	21372000	21372100	100	CG_hyperDMR
1	21718300	21718600	300	CG_hyperDMR
1	22008700	22008800	100	CG_hyperDMR
1	23365200	23365400	200	CG_hyperDMR
1	23369600	23369800	200	CG_hyperDMR
1	23438700	23438800	100	CG_hyperDMR
1	23615300	23615400	100	CG_hyperDMR
1	23699500	23700000	500	CG_hyperDMR
1	23724400	23724700	300	CG_hyperDMR
1	23727400	23727500	100	CG_hyperDMR
1	23734300	23734400	100	CG_hyperDMR
1	24000500	24000600	100	CG_hyperDMR
1	24166500	24167000	500	CG_hyperDMR
1	24569400	24569600	200	CG_hyperDMR
1	24666600	24666700	100	CG_hyperDMR
1	24875400	24875500	100	CG_hyperDMR
1	25283600	25283700	100	CG_hyperDMR
1	25566600	25566700	100	CG_hyperDMR
1	25733300	25733500	200	CG_hyperDMR
1	25801000	25801300	300	CG_hyperDMR
1	25932500	25932600	100	CG_hyperDMR
1	26087500	26087700	200	CG_hyperDMR
1	26524000	26524200	200	CG_hyperDMR
1	27043800	27044000	200	CG_hyperDMR
1	27393600	27393800	200	CG_hyperDMR
1	27416800	27417100	300	CG_hyperDMR
1	27503500	27503600	100	CG_hyperDMR
1	28236200	28236500	300	CG_hyperDMR
1	28608400	28608700	300	CG_hyperDMR
1	28787500	28787600	100	CG_hyperDMR
1	28810400	28810600	200	CG_hyperDMR
1	28858600	28858800	200	CG_hyperDMR
1	29045800	29045900	100	CG_hyperDMR
1	29127700	29128100	400	CG_hyperDMR
1	29227600	29227900	300	CG_hyperDMR
1	29334300	29334400	100	CG_hyperDMR
1	30337000	30337100	100	CG_hyperDMR
1	30337400	30337500	100	CG_hyperDMR
1	30340800	30341000	200	CG_hyperDMR
1	30564100	30564400	300	CG_hyperDMR
1	31392900	31393000	100	CG_hyperDMR
1	31809600	31809900	300	CG_hyperDMR
1	32617600	32617700	100	CG_hyperDMR
1	33761800	33761900	100	CG_hyperDMR
1	34708200	34708400	200	CG_hyperDMR
1	34851700	34851800	100	CG_hyperDMR
1	34981200	34981400	200	CG_hyperDMR
1	35021700	35021900	200	CG_hyperDMR
1	35025300	35025500	200	CG_hyperDMR
1	35237700	35237900	200	CG_hyperDMR
1	35413700	35413800	100	CG_hyperDMR
1	35734500	35734700	200	CG_hyperDMR
1	35856900	35857100	200	CG_hyperDMR
1	35874000	35874300	300	CG_hyperDMR
1	35942000	35942100	100	CG_hyperDMR
1	35959200	35959300	100	CG_hyperDMR
1	36148400	36148500	100	CG_hyperDMR
1	36217600	36217800	200	CG_hyperDMR
1	36592900	36593000	100	CG_hyperDMR
1	36897200	36897500	300	CG_hyperDMR
1	36898300	36898500	200	CG_hyperDMR
1	37845300	37845400	100	CG_hyperDMR
1	38533100	38533300	200	CG_hyperDMR
1	38904100	38904200	100	CG_hyperDMR
1	40039100	40039300	200	CG_hyperDMR
1	40427000	40427200	200	CG_hyperDMR
1	40532000	40532100	100	CG_hyperDMR
1	40593600	40593800	200	CG_hyperDMR
1	40891500	40891700	200	CG_hyperDMR
1	40895400	40895600	200	CG_hyperDMR
1	40896400	40896700	300	CG_hyperDMR
1	41096600	41096800	200	CG_hyperDMR
1	41476600	41476800	200	CG_hyperDMR
1	41599100	41599200	100	CG_hyperDMR
1	41832100	41832300	200	CG_hyperDMR
1	42055700	42055900	200	CG_hyperDMR
1	42126400	42126500	100	CG_hyperDMR
1	42366700	42366800	100	CG_hyperDMR
1	42370800	42370900	100	CG_hyperDMR
1	42372400	42372800	400	CG_hyperDMR
1	42377700	42377800	100	CG_hyperDMR
1	42391800	42392000	200	CG_hyperDMR
1	42421500	42421700	200	CG_hyperDMR
1	42463400	42463600	200	CG_hyperDMR
1	42463800	42464100	300	CG_hyperDMR
1	43331700	43331800	100	CG_hyperDMR
1	43333300	43333600	300	CG_hyperDMR
1	43613100	43613300	200	CG_hyperDMR
1	43649500	43649600	100	CG_hyperDMR
1	43827400	43827800	400	CG_hyperDMR
1	43828100	43828400	300	CG_hyperDMR
1	43915300	43915500	200	CG_hyperDMR
1	44247900	44248100	200	CG_hyperDMR
1	44366200	44366300	100	CG_hyperDMR
1	44382800	44382900	100	CG_hyperDMR
1	44519400	44519600	200	CG_hyperDMR
1	44548300	44548500	200	CG_hyperDMR
1	44714900	44715100	200	CG_hyperDMR
1	44843400	44843500	100	CG_hyperDMR
1	45291700	45291800	100	CG_hyperDMR
1	45394600	45394700	100	CG_hyperDMR
1	45595200	45595500	300	CG_hyperDMR
1	46188000	46188200	200	CG_hyperDMR
1	46188500	46188700	200	CG_hyperDMR
1	46315600	46316100	500	CG_hyperDMR
1	46388500	46388600	100	CG_hyperDMR
1	46681900	46682100	200	CG_hyperDMR
1	47220300	47220400	100	CG_hyperDMR
1	47439200	47439300	100	CG_hyperDMR
1	47582700	47582900	200	CG_hyperDMR
1	47586300	47586400	100	CG_hyperDMR
1	47746700	47746900	200	CG_hyperDMR
1	47794000	47794200	200	CG_hyperDMR
1	47883800	47884000	200	CG_hyperDMR
1	48634000	48634100	100	CG_hyperDMR
1	48804600	48804700	100	CG_hyperDMR
1	49003600	49003800	200	CG_hyperDMR
1	49170400	49170600	200	CG_hyperDMR
1	49321800	49322000	200	CG_hyperDMR
1	49322400	49322500	100	CG_hyperDMR
1	49406600	49406700	100	CG_hyperDMR
1	49733000	49733200	200	CG_hyperDMR
1	49814100	49814300	200	CG_hyperDMR
1	50512800	50513000	200	CG_hyperDMR
1	50720500	50720800	300	CG_hyperDMR
1	50786400	50786500	100	CG_hyperDMR
1	51844200	51844600	400	CG_hyperDMR
1	51991800	51992200	400	CG_hyperDMR
1	51996400	51996800	400	CG_hyperDMR
1	52007900	52008500	600	CG_hyperDMR
1	52307000	52307300	300	CG_hyperDMR
1	52943400	52943600	200	CG_hyperDMR
1	53144500	53144600	100	CG_hyperDMR
1	53688800	53688900	100	CG_hyperDMR
1	53958300	53958500	200	CG_hyperDMR
1	54299700	54299900	200	CG_hyperDMR
1	54465600	54465700	100	CG_hyperDMR
1	54633400	54633500	100	CG_hyperDMR
1	54760300	54760400	100	CG_hyperDMR
1	54930800	54930900	100	CG_hyperDMR
1	55182500	55182600	100	CG_hyperDMR
1	55793000	55793400	400	CG_hyperDMR
1	56815300	56815400	100	CG_hyperDMR
1	57335100	57335200	100	CG_hyperDMR
1	57829200	57829400	200	CG_hyperDMR
1	58001000	58001500	500	CG_hyperDMR
1	58014500	58014600	100	CG_hyperDMR
1	58586700	58586900	200	CG_hyperDMR
1	59104700	59104900	200	CG_hyperDMR
1	59436600	59436900	300	CG_hyperDMR
1	59438400	59438600	200	CG_hyperDMR
1	59701400	59701500	100	CG_hyperDMR
1	60529400	60529700	300	CG_hyperDMR
1	60634800	60635100	300	CG_hyperDMR
1	60878900	60879000	100	CG_hyperDMR
1	60916800	60917100	300	CG_hyperDMR
1	61042300	61042400	100	CG_hyperDMR
1	61214000	61214200	200	CG_hyperDMR
1	62446900	62447000	100	CG_hyperDMR
1	62969600	62969800	200	CG_hyperDMR
1	63156400	63156500	100	CG_hyperDMR
1	63287600	63287900	300	CG_hyperDMR
1	63318600	63318900	300	CG_hyperDMR
1	63865200	63865400	200	CG_hyperDMR
1	64043600	64043800	200	CG_hyperDMR
1	64044000	64044400	400	CG_hyperDMR
1	64834100	64834400	300	CG_hyperDMR
1	64853000	64853100	100	CG_hyperDMR
1	64857000	64857100	100	CG_hyperDMR
1	64920000	64920100	100	CG_hyperDMR
1	64933800	64933900	100	CG_hyperDMR
1	65446600	65446700	100	CG_hyperDMR
1	65545200	65545300	100	CG_hyperDMR
1	65581400	65581700	300	CG_hyperDMR
1	65688800	65689000	200	CG_hyperDMR
1	65772200	65772400	200	CG_hyperDMR
1	65854000	65854100	100	CG_hyperDMR
1	65863800	65863900	100	CG_hyperDMR
1	65969200	65969300	100	CG_hyperDMR
1	66569500	66569600	100	CG_hyperDMR
1	67106000	67106200	200	CG_hyperDMR
1	67106400	67106700	300	CG_hyperDMR
1	67351400	67351600	200	CG_hyperDMR
1	67352600	67352800	200	CG_hyperDMR
1	67353500	67353700	200	CG_hyperDMR
1	67353900	67354100	200	CG_hyperDMR
1	67425100	67425400	300	CG_hyperDMR
1	67721700	67721900	200	CG_hyperDMR
1	67812400	67812700	300	CG_hyperDMR
1	67859300	67859500	200	CG_hyperDMR
1	67947900	67948100	200	CG_hyperDMR
1	68160900	68161000	100	CG_hyperDMR
1	69027300	69027600	300	CG_hyperDMR
1	69293100	69293200	100	CG_hyperDMR
1	69609100	69609200	100	CG_hyperDMR
1	69710200	69710300	100	CG_hyperDMR
1	70356400	70356600	200	CG_hyperDMR
1	70373400	70373500	100	CG_hyperDMR
1	71160900	71161100	200	CG_hyperDMR
1	71872400	71872600	200	CG_hyperDMR
1	71990600	71990800	200	CG_hyperDMR
1	72004500	72004700	200	CG_hyperDMR
1	72330100	72330300	200	CG_hyperDMR
1	72427500	72427800	300	CG_hyperDMR
1	72494000	72494200	200	CG_hyperDMR
1	74153700	74153800	100	CG_hyperDMR
1	74851900	74852000	100	CG_hyperDMR
1	74986700	74987000	300	CG_hyperDMR
1	75659300	75659500	200	CG_hyperDMR
1	76184300	76184400	100	CG_hyperDMR
1	77992900	77993000	100	CG_hyperDMR
1	78353900	78354100	200	CG_hyperDMR
1	79094000	79094300	300	CG_hyperDMR
1	79987100	79987500	400	CG_hyperDMR
1	80602300	80602500	200	CG_hyperDMR
1	80608500	80608600	100	CG_hyperDMR
1	80853900	80854000	100	CG_hyperDMR
1	80932800	80933100	300	CG_hyperDMR
1	81864600	81864800	200	CG_hyperDMR
1	82007200	82007400	200	CG_hyperDMR
1	82296900	82297100	200	CG_hyperDMR
1	82715100	82715200	100	CG_hyperDMR
1	83038400	83038600	200	CG_hyperDMR
1	83044100	83044200	100	CG_hyperDMR
1	83197200	83197500	300	CG_hyperDMR
1	83652900	83653100	200	CG_hyperDMR
1	84663100	84663200	100	CG_hyperDMR
1	84676300	84676400	100	CG_hyperDMR
1	84948900	84949000	100	CG_hyperDMR
1	85077400	85077600	200	CG_hyperDMR
1	85230100	85230200	100	CG_hyperDMR
1	85838400	85838500	100	CG_hyperDMR
1	85846000	85846300	300	CG_hyperDMR
1	86123700	86123800	100	CG_hyperDMR
1	86642600	86642900	300	CG_hyperDMR
1	86643100	86643300	200	CG_hyperDMR
1	88466300	88466400	100	CG_hyperDMR
1	88507700	88507900	200	CG_hyperDMR
1	89256800	89257000	200	CG_hyperDMR
1	89271200	89271300	100	CG_hyperDMR
1	89618000	89618200	200	CG_hyperDMR
1	90129100	90129300	200	CG_hyperDMR
1	90493300	90493500	200	CG_hyperDMR
1	90962300	90962400	100	CG_hyperDMR
1	91954600	91954800	200	CG_hyperDMR
1	91994300	91994500	200	CG_hyperDMR
1	92889000	92889200	200	CG_hyperDMR
1	94126900	94127200	300	CG_hyperDMR
1	94199400	94199600	200	CG_hyperDMR
1	94294100	94294200	100	CG_hyperDMR
1	94310400	94310600	200	CG_hyperDMR
1	94482000	94482300	300	CG_hyperDMR
1	94850800	94851000	200	CG_hyperDMR
1	97292700	97292800	100	CG_hyperDMR
1	97371300	97371600	300	CG_hyperDMR
1	99780000	99780100	100	CG_hyperDMR
1	100835200	100835300	100	CG_hyperDMR
1	102069900	102070300	400	CG_hyperDMR
1	102774700	102775000	300	CG_hyperDMR
1	103084100	103084200	100	CG_hyperDMR
1	103084500	103084800	300	CG_hyperDMR
1	103136200	103136400	200	CG_hyperDMR
1	103921500	103921700	200	CG_hyperDMR
1	104081400	104081600	200	CG_hyperDMR
1	106016300	106016400	100	CG_hyperDMR
1	106373900	106374100	200	CG_hyperDMR
1	106376800	106377000	200	CG_hyperDMR
1	106382200	106382300	100	CG_hyperDMR
1	107035200	107035400	200	CG_hyperDMR
1	108002000	108002400	400	CG_hyperDMR
1	108429600	108429800	200	CG_hyperDMR
1	109989200	109989500	300	CG_hyperDMR
1	110373000	110373200	200	CG_hyperDMR
1	110645000	110645500	500	CG_hyperDMR
1	111117200	111117500	300	CG_hyperDMR
1	111270300	111270400	100	CG_hyperDMR
1	112306500	112306600	100	CG_hyperDMR
1	112626900	112627400	500	CG_hyperDMR
1	112685800	112686000	200	CG_hyperDMR
1	114049900	114050100	200	CG_hyperDMR
1	114095000	114095100	100	CG_hyperDMR
1	114115700	114115800	100	CG_hyperDMR
1	114880100	114880200	100	CG_hyperDMR
1	115319500	115320100	600	CG_hyperDMR
1	116466100	116466400	300	CG_hyperDMR
1	116702800	116703000	200	CG_hyperDMR
1	116942800	116943200	400	CG_hyperDMR
1	117629600	117629700	100	CG_hyperDMR
1	117658400	117658600	200	CG_hyperDMR
1	118042100	118042300	200	CG_hyperDMR
1	118285500	118285600	100	CG_hyperDMR
1	118556300	118556500	200	CG_hyperDMR
1	118557800	118557900	100	CG_hyperDMR
1	118558200	118558300	100	CG_hyperDMR
1	118641700	118641900	200	CG_hyperDMR
1	119483000	119483100	100	CG_hyperDMR
1	120041700	120041800	100	CG_hyperDMR
1	120951000	120951200	200	CG_hyperDMR
1	120953800	120953900	100	CG_hyperDMR
1	121225900	121226200	300	CG_hyperDMR
1	121352200	121352300	100	CG_hyperDMR
1	121812200	121812300	100	CG_hyperDMR
1	123382900	123383200	300	CG_hyperDMR
1	124333300	124333500	200	CG_hyperDMR
1	124336000	124336200	200	CG_hyperDMR
1	124338000	124338100	100	CG_hyperDMR
1	124790400	124790500	100	CG_hyperDMR
1	125425400	125425500	100	CG_hyperDMR
1	126667100	126667300	200	CG_hyperDMR
1	128255000	128255200	200	CG_hyperDMR
1	132331000	132331300	300	CG_hyperDMR
1	132643800	132644000	200	CG_hyperDMR
1	132950800	132951100	300	CG_hyperDMR
1	133041400	133041600	200	CG_hyperDMR
1	133042300	133042600	300	CG_hyperDMR
1	133047900	133048100	200	CG_hyperDMR
1	133061300	133061400	100	CG_hyperDMR
1	133062100	133062300	200	CG_hyperDMR
1	133091500	133091700	200	CG_hyperDMR
1	133091900	133092100	200	CG_hyperDMR
1	133548500	133548600	100	CG_hyperDMR
1	133702500	133702600	100	CG_hyperDMR
1	133703900	133704200	300	CG_hyperDMR
1	133731200	133731300	100	CG_hyperDMR
1	137773900	137774000	100	CG_hyperDMR
1	140232700	140232900	200	CG_hyperDMR
1	141564100	141564300	200	CG_hyperDMR
1	141564900	141565000	100	CG_hyperDMR
1	141837300	141837400	100	CG_hyperDMR
1	142261400	142261500	100	CG_hyperDMR
1	143442900	143443400	500	CG_hyperDMR
1	144612000	144612200	200	CG_hyperDMR
1	144613700	144614100	400	CG_hyperDMR
1	145330900	145331200	300	CG_hyperDMR
1	145512400	145512600	200	CG_hyperDMR
1	146106900	146107200	300	CG_hyperDMR
1	146257100	146257300	200	CG_hyperDMR
1	147031600	147032000	400	CG_hyperDMR
1	148117700	148117800	100	CG_hyperDMR
1	148187600	148187700	100	CG_hyperDMR
1	148498500	148498700	200	CG_hyperDMR
1	148980000	148980100	100	CG_hyperDMR
1	149428100	149428400	300	CG_hyperDMR
1	150476200	150476300	100	CG_hyperDMR
1	151883800	151883900	100	CG_hyperDMR
1	152408900	152409000	100	CG_hyperDMR
1	152727500	152727800	300	CG_hyperDMR
1	153640600	153640800	200	CG_hyperDMR
1	154050000	154050200	200	CG_hyperDMR
1	154094100	154094300	200	CG_hyperDMR
1	154098900	154099100	200	CG_hyperDMR
1	156023400	156023500	100	CG_hyperDMR
1	156213500	156213600	100	CG_hyperDMR
1	156922600	156922700	100	CG_hyperDMR
1	156928300	156928500	200	CG_hyperDMR
1	157202200	157202300	100	CG_hyperDMR
1	157309700	157310000	300	CG_hyperDMR
1	157936100	157936400	300	CG_hyperDMR
1	158085000	158085200	200	CG_hyperDMR
1	158393100	158393600	500	CG_hyperDMR
1	158959000	158959100	100	CG_hyperDMR
1	159291400	159291600	200	CG_hyperDMR
1	159451600	159451800	200	CG_hyperDMR
1	159584200	159584400	200	CG_hyperDMR
1	160889100	160889200	100	CG_hyperDMR
1	161317100	161317500	400	CG_hyperDMR
1	161659800	161660000	200	CG_hyperDMR
1	162023000	162023200	200	CG_hyperDMR
1	162023800	162024000	200	CG_hyperDMR
1	162132900	162133000	100	CG_hyperDMR
1	162193400	162193600	200	CG_hyperDMR
1	164194200	164194400	200	CG_hyperDMR
1	164357200	164357400	200	CG_hyperDMR
1	164370900	164371100	200	CG_hyperDMR
1	164372800	164373000	200	CG_hyperDMR
1	164776700	164776900	200	CG_hyperDMR
1	164777500	164777800	300	CG_hyperDMR
1	164816600	164816700	100	CG_hyperDMR
1	164858600	164859000	400	CG_hyperDMR
1	164978400	164978500	100	CG_hyperDMR
1	165071100	165071300	200	CG_hyperDMR
1	165166600	165167100	500	CG_hyperDMR
1	165196700	165197100	400	CG_hyperDMR
1	166014900	166015100	200	CG_hyperDMR
1	166067200	166067700	500	CG_hyperDMR
1	166067900	166068200	300	CG_hyperDMR
1	166133800	166133900	100	CG_hyperDMR
1	166298400	166298600	200	CG_hyperDMR
1	166536300	166536600	300	CG_hyperDMR
1	166615800	166616300	500	CG_hyperDMR
1	166617200	166617400	200	CG_hyperDMR
1	166735500	166735600	100	CG_hyperDMR
1	167341100	167341300	200	CG_hyperDMR
1	167344600	167344800	200	CG_hyperDMR
1	167661900	167662400	500	CG_hyperDMR
1	167686100	167686300	200	CG_hyperDMR
1	168090000	168090200	200	CG_hyperDMR
1	168404600	168404900	300	CG_hyperDMR
1	168706200	168706500	300	CG_hyperDMR
1	168747600	168747700	100	CG_hyperDMR
1	170334900	170335200	300	CG_hyperDMR
1	170494900	170495000	100	CG_hyperDMR
1	171004900	171005200	300	CG_hyperDMR
1	171076800	171077000	200	CG_hyperDMR
1	171822600	171822700	100	CG_hyperDMR
1	172014800	172014900	100	CG_hyperDMR
1	172107500	172107700	200	CG_hyperDMR
1	172152000	172152200	200	CG_hyperDMR
1	172609700	172609800	100	CG_hyperDMR
1	172726100	172726200	100	CG_hyperDMR
1	173395000	173395100	100	CG_hyperDMR
1	173397300	173397500	200	CG_hyperDMR
1	173858800	173859100	300	CG_hyperDMR
1	174776100	174776300	200	CG_hyperDMR
1	174777300	174777600	300	CG_hyperDMR
1	176537300	176537800	500	CG_hyperDMR
1	176668300	176668400	100	CG_hyperDMR
1	176935600	176935700	100	CG_hyperDMR
1	176973200	176973400	200	CG_hyperDMR
1	177163300	177163500	200	CG_hyperDMR
1	177382800	177383000	200	CG_hyperDMR
1	177701200	177701400	200	CG_hyperDMR
1	177976100	177976300	200	CG_hyperDMR
1	178721100	178721300	200	CG_hyperDMR
1	178829100	178829300	200	CG_hyperDMR
1	178987400	178987600	200	CG_hyperDMR
1	179381200	179381400	200	CG_hyperDMR
1	179457300	179457500	200	CG_hyperDMR
1	179458700	179458900	200	CG_hyperDMR
1	180051000	180051200	200	CG_hyperDMR
1	180362200	180362300	100	CG_hyperDMR
1	180929900	180930100	200	CG_hyperDMR
1	180933600	180933700	100	CG_hyperDMR
1	180938400	180938800	400	CG_hyperDMR
1	181912800	181912900	100	CG_hyperDMR
1	181974900	181975200	300	CG_hyperDMR
1	182604600	182604700	100	CG_hyperDMR
1	182716100	182716400	300	CG_hyperDMR
1	182930900	182931200	300	CG_hyperDMR
1	183369500	183369600	100	CG_hyperDMR
1	183667500	183667600	100	CG_hyperDMR
1	185236200	185236300	100	CG_hyperDMR
1	185330500	185330600	100	CG_hyperDMR
1	185340600	185340800	200	CG_hyperDMR
1	185480800	185480900	100	CG_hyperDMR
1	185848600	185848700	100	CG_hyperDMR
1	185879000	185879200	200	CG_hyperDMR
1	185928000	185928100	100	CG_hyperDMR
1	186204400	186204500	100	CG_hyperDMR
1	187350500	187350700	200	CG_hyperDMR
1	187359800	187360100	300	CG_hyperDMR
1	187456300	187456500	200	CG_hyperDMR
1	187572200	187572500	300	CG_hyperDMR
1	187574900	187575200	300	CG_hyperDMR
1	187870500	187870700	200	CG_hyperDMR
1	188714600	188714700	100	CG_hyperDMR
1	189357300	189357500	200	CG_hyperDMR
1	189596100	189596300	200	CG_hyperDMR
1	189808500	189808600	100	CG_hyperDMR
1	190296200	190296300	100	CG_hyperDMR
1	190309300	190309500	200	CG_hyperDMR
1	190839900	190840100	200	CG_hyperDMR
1	190841700	190841800	100	CG_hyperDMR
1	190911300	190911600	300	CG_hyperDMR
1	191061300	191061500	200	CG_hyperDMR
1	191230900	191231100	200	CG_hyperDMR
1	191375300	191375400	100	CG_hyperDMR
1	191519200	191519500	300	CG_hyperDMR
1	191522100	191522300	200	CG_hyperDMR
1	191761600	191761900	300	CG_hyperDMR
1	191825200	191825400	200	CG_hyperDMR
1	192000300	192000500	200	CG_hyperDMR
1	192119400	192119500	100	CG_hyperDMR
1	192989300	192989400	100	CG_hyperDMR
1	193342200	193342300	100	CG_hyperDMR
1	193692100	193692200	100	CG_hyperDMR
1	193699500	193699900	400	CG_hyperDMR
1	194118300	194118400	100	CG_hyperDMR
1	194339500	194339700	200	CG_hyperDMR
1	194609300	194609500	200	CG_hyperDMR
1	194685400	194685500	100	CG_hyperDMR
1	195141000	195141100	100	CG_hyperDMR
1	195506300	195506400	100	CG_hyperDMR
1	196175900	196176200	300	CG_hyperDMR
1	196913900	196914100	200	CG_hyperDMR
1	196929400	196929600	200	CG_hyperDMR
1	197050500	197050800	300	CG_hyperDMR
1	197495500	197495900	400	CG_hyperDMR
1	197752300	197752400	100	CG_hyperDMR
1	197756400	197756500	100	CG_hyperDMR
1	197841700	197842000	300	CG_hyperDMR
1	197951700	197951800	100	CG_hyperDMR
1	198456100	198456200	100	CG_hyperDMR
1	198596900	198597000	100	CG_hyperDMR
1	198609800	198609900	100	CG_hyperDMR
1	198613600	198613800	200	CG_hyperDMR
1	198672100	198672400	300	CG_hyperDMR
1	198782800	198783000	200	CG_hyperDMR
1	198835200	198835300	100	CG_hyperDMR
1	198840500	198840700	200	CG_hyperDMR
1	199082200	199082300	100	CG_hyperDMR
1	199510900	199511000	100	CG_hyperDMR
1	199722800	199723000	200	CG_hyperDMR
1	199916700	199916800	100	CG_hyperDMR
1	200029000	200029200	200	CG_hyperDMR
1	200196800	200197300	500	CG_hyperDMR
1	200217800	200218000	200	CG_hyperDMR
1	200787000	200787100	100	CG_hyperDMR
1	200950900	200951000	100	CG_hyperDMR
1	201202300	201202600	300	CG_hyperDMR
1	201733900	201734500	600	CG_hyperDMR
1	201736400	201736600	200	CG_hyperDMR
1	203357100	203357300	200	CG_hyperDMR
1	203457700	203458000	300	CG_hyperDMR
1	204672300	204672700	400	CG_hyperDMR
1	204987500	204987600	100	CG_hyperDMR
1	205331200	205331500	300	CG_hyperDMR
1	206006800	206006900	100	CG_hyperDMR
1	206849900	206850100	200	CG_hyperDMR
1	207552700	207552800	100	CG_hyperDMR
1	209764500	209764800	300	CG_hyperDMR
1	209838200	209838500	300	CG_hyperDMR
1	209866100	209866300	200	CG_hyperDMR
1	210385600	210385900	300	CG_hyperDMR
1	211066000	211066500	500	CG_hyperDMR
1	211704500	211704700	200	CG_hyperDMR
1	212388700	212388900	200	CG_hyperDMR
1	212668900	212669100	200	CG_hyperDMR
1	213432900	213433100	200	CG_hyperDMR
1	213708500	213708600	100	CG_hyperDMR
1	213894200	213894300	100	CG_hyperDMR
1	213905600	213905900	300	CG_hyperDMR
1	214489400	214489500	100	CG_hyperDMR
1	214873100	214873300	200	CG_hyperDMR
1	215644200	215644400	200	CG_hyperDMR
1	217579600	217579800	200	CG_hyperDMR
1	217794300	217794600	300	CG_hyperDMR
1	217943600	217943900	300	CG_hyperDMR
1	218209500	218209700	200	CG_hyperDMR
1	218573200	218573300	100	CG_hyperDMR
1	218752500	218752700	200	CG_hyperDMR
1	218904500	218904900	400	CG_hyperDMR
1	218909200	218909300	100	CG_hyperDMR
1	218939100	218939200	100	CG_hyperDMR
1	218943500	218943700	200	CG_hyperDMR
1	219226100	219226300	200	CG_hyperDMR
1	219233100	219233200	100	CG_hyperDMR
1	219345600	219345700	100	CG_hyperDMR
1	219760400	219760800	400	CG_hyperDMR
1	219953500	219953700	200	CG_hyperDMR
1	219970800	219971100	300	CG_hyperDMR
1	219976500	219976600	100	CG_hyperDMR
1	220417500	220417900	400	CG_hyperDMR
1	220481200	220481600	400	CG_hyperDMR
1	220497500	220497700	200	CG_hyperDMR
1	220516100	220516400	300	CG_hyperDMR
1	220780900	220781100	200	CG_hyperDMR
1	220859700	220859800	100	CG_hyperDMR
1	221011000	221011100	100	CG_hyperDMR
1	221136900	221137100	200	CG_hyperDMR
1	221148200	221148400	200	CG_hyperDMR
1	221572300	221572500	200	CG_hyperDMR
1	221940900	221941200	300	CG_hyperDMR
1	222170500	222170600	100	CG_hyperDMR
1	222241800	222242000	200	CG_hyperDMR
1	222404100	222404400	300	CG_hyperDMR
1	224024600	224024800	200	CG_hyperDMR
1	224205900	224206000	100	CG_hyperDMR
1	225276700	225277100	400	CG_hyperDMR
1	226319000	226319100	100	CG_hyperDMR
1	226424800	226425000	200	CG_hyperDMR
1	226856300	226856500	200	CG_hyperDMR
1	226883900	226884000	100	CG_hyperDMR
1	227679100	227679300	200	CG_hyperDMR
1	227859500	227859700	200	CG_hyperDMR
1	228124600	228124900	300	CG_hyperDMR
1	228169100	228169200	100	CG_hyperDMR
1	229364200	229364400	200	CG_hyperDMR
1	229560900	229561200	300	CG_hyperDMR
1	229869600	229869700	100	CG_hyperDMR
1	230144900	230145500	600	CG_hyperDMR
1	230237500	230237600	100	CG_hyperDMR
1	230388500	230388800	300	CG_hyperDMR
1	230389000	230389400	400	CG_hyperDMR
1	230532400	230532600	200	CG_hyperDMR
1	230562600	230562900	300	CG_hyperDMR
1	230612200	230612500	300	CG_hyperDMR
1	231259200	231259500	300	CG_hyperDMR
1	231406400	231406600	200	CG_hyperDMR
1	231551300	231551600	300	CG_hyperDMR
1	231855000	231855100	100	CG_hyperDMR
1	232099500	232099600	100	CG_hyperDMR
1	232404700	232404800	100	CG_hyperDMR
1	232509400	232509600	200	CG_hyperDMR
1	233351900	233352000	100	CG_hyperDMR
1	233386300	233386400	100	CG_hyperDMR
1	233454700	233454800	100	CG_hyperDMR
1	233535500	233535700	200	CG_hyperDMR
1	234436900	234437000	100	CG_hyperDMR
1	234474100	234474200	100	CG_hyperDMR
1	235238100	235238300	200	CG_hyperDMR
1	236334100	236334200	100	CG_hyperDMR
1	237437500	237437600	100	CG_hyperDMR
1	237637800	237638000	200	CG_hyperDMR
1	237639400	237639600	200	CG_hyperDMR
1	237935700	237935900	200	CG_hyperDMR
1	237950100	237950200	100	CG_hyperDMR
1	238157600	238157700	100	CG_hyperDMR
1	238404500	238404600	100	CG_hyperDMR
1	238556300	238556400	100	CG_hyperDMR
1	238557700	238557800	100	CG_hyperDMR
1	238940300	238940500	200	CG_hyperDMR
1	238968300	238968600	300	CG_hyperDMR
1	239567100	239567400	300	CG_hyperDMR
1	239567600	239567700	100	CG_hyperDMR
1	239708500	239708700	200	CG_hyperDMR
1	239718400	239718500	100	CG_hyperDMR
1	239933400	239933600	200	CG_hyperDMR
1	240319200	240319500	300	CG_hyperDMR
1	240939400	240939500	100	CG_hyperDMR
1	241149600	241150100	500	CG_hyperDMR
1	241822700	241822900	200	CG_hyperDMR
1	243052600	243052700	100	CG_hyperDMR
1	243120800	243121100	300	CG_hyperDMR
1	243644400	243644500	100	CG_hyperDMR
1	243648500	243648700	200	CG_hyperDMR
1	244141200	244141300	100	CG_hyperDMR
1	244169600	244169700	100	CG_hyperDMR
1	244193200	244193300	100	CG_hyperDMR
1	244193600	244193900	300	CG_hyperDMR
1	244202400	244202500	100	CG_hyperDMR
1	244266300	244266700	400	CG_hyperDMR
1	244861300	244861400	100	CG_hyperDMR
1	244923500	244923700	200	CG_hyperDMR
1	245455300	245455600	300	CG_hyperDMR
1	246856700	246856900	200	CG_hyperDMR
1	248105400	248105600	200	CG_hyperDMR
1	248464200	248464300	100	CG_hyperDMR
1	249659500	249659600	100	CG_hyperDMR
1	249673300	249673400	100	CG_hyperDMR
1	249980500	249980700	200	CG_hyperDMR
1	250125400	250125600	200	CG_hyperDMR
1	250315000	250315300	300	CG_hyperDMR
1	251302700	251303000	300	CG_hyperDMR
1	251463600	251463700	100	CG_hyperDMR
1	251925100	251925400	300	CG_hyperDMR
1	252244400	252245200	800	CG_hyperDMR
1	252291700	252291800	100	CG_hyperDMR
1	252444700	252444800	100	CG_hyperDMR
1	252445400	252445700	300	CG_hyperDMR
1	252635800	252635900	100	CG_hyperDMR
1	252678100	252678400	300	CG_hyperDMR
1	252679400	252679500	100	CG_hyperDMR
1	252785200	252785300	100	CG_hyperDMR
1	253212000	253212300	300	CG_hyperDMR
1	253213400	253213500	100	CG_hyperDMR
1	253233600	253234000	400	CG_hyperDMR
1	253265700	253265900	200	CG_hyperDMR
1	253359700	253359800	100	CG_hyperDMR
1	254167600	254167700	100	CG_hyperDMR
1	254401000	254401200	200	CG_hyperDMR
1	254866800	254867000	200	CG_hyperDMR
1	255516700	255516800	100	CG_hyperDMR
1	255762200	255762400	200	CG_hyperDMR
1	256931400	256931600	200	CG_hyperDMR
1	256941200	256941400	200	CG_hyperDMR
1	257656700	257656800	100	CG_hyperDMR
1	257840700	257840900	200	CG_hyperDMR
1	258066400	258066500	100	CG_hyperDMR
1	258180100	258180300	200	CG_hyperDMR
1	258180500	258180700	200	CG_hyperDMR
1	258532200	258532300	100	CG_hyperDMR
1	258536100	258536400	300	CG_hyperDMR
1	258603700	258603900	200	CG_hyperDMR
1	258609000	258609100	100	CG_hyperDMR
1	258724600	258724800	200	CG_hyperDMR
1	259310700	259310900	200	CG_hyperDMR
1	260535900	260536100	200	CG_hyperDMR
1	260648700	260648800	100	CG_hyperDMR
1	261405000	261405200	200	CG_hyperDMR
1	261807300	261807500	200	CG_hyperDMR
1	262013900	262014000	100	CG_hyperDMR
1	262145800	262146000	200	CG_hyperDMR
1	263067800	263067900	100	CG_hyperDMR
1	263247100	263247300	200	CG_hyperDMR
1	263250000	263250200	200	CG_hyperDMR
1	263327500	263327600	100	CG_hyperDMR
1	263595800	263596000	200	CG_hyperDMR
1	263845300	263845500	200	CG_hyperDMR
1	265221000	265221100	100	CG_hyperDMR
1	265252300	265252400	100	CG_hyperDMR
1	265475300	265475500	200	CG_hyperDMR
1	265553200	265553400	200	CG_hyperDMR
1	266178400	266178600	200	CG_hyperDMR
1	266923900	266924400	500	CG_hyperDMR
1	267130700	267130800	100	CG_hyperDMR
1	267209900	267210100	200	CG_hyperDMR
1	267873200	267873300	100	CG_hyperDMR
1	268252500	268252600	100	CG_hyperDMR
1	269118000	269118100	100	CG_hyperDMR
1	269617400	269617600	200	CG_hyperDMR
1	269692000	269692200	200	CG_hyperDMR
1	269824300	269824500	200	CG_hyperDMR
1	270204200	270204900	700	CG_hyperDMR
1	270205700	270205900	200	CG_hyperDMR
1	270219400	270219600	200	CG_hyperDMR
1	270395500	270395700	200	CG_hyperDMR
1	271284600	271284800	200	CG_hyperDMR
1	272184200	272184300	100	CG_hyperDMR
1	272365100	272365300	200	CG_hyperDMR
1	272631700	272632000	300	CG_hyperDMR
1	272920200	272920400	200	CG_hyperDMR
1	273459300	273459700	400	CG_hyperDMR
1	273758500	273758900	400	CG_hyperDMR
1	273798800	273799000	200	CG_hyperDMR
1	273831600	273831700	100	CG_hyperDMR
1	274061100	274061300	200	CG_hyperDMR
1	274232000	274232200	200	CG_hyperDMR
1	275500000	275500300	300	CG_hyperDMR
1	275679500	275679600	100	CG_hyperDMR
1	275920100	275920300	200	CG_hyperDMR
1	275945700	275945900	200	CG_hyperDMR
1	276359900	276360000	100	CG_hyperDMR
1	276512500	276512600	100	CG_hyperDMR
1	276818200	276818400	200	CG_hyperDMR
1	277478300	277478400	100	CG_hyperDMR
1	277879000	277879200	200	CG_hyperDMR
1	278287200	278287300	100	CG_hyperDMR
1	278665800	278666100	300	CG_hyperDMR
1	278822600	278822900	300	CG_hyperDMR
1	279586900	279587200	300	CG_hyperDMR
1	279602900	279603100	200	CG_hyperDMR
1	279660600	279660700	100	CG_hyperDMR
1	279920900	279921300	400	CG_hyperDMR
1	279982800	279982900	100	CG_hyperDMR
1	280585300	280585400	100	CG_hyperDMR
1	280901600	280901800	200	CG_hyperDMR
1	280993500	280993600	100	CG_hyperDMR
1	282574200	282574400	200	CG_hyperDMR
1	282597600	282597700	100	CG_hyperDMR
1	282607500	282607600	100	CG_hyperDMR
1	283198700	283198800	100	CG_hyperDMR
1	283788500	283788600	100	CG_hyperDMR
1	283826500	283826700	200	CG_hyperDMR
1	283915000	283915300	300	CG_hyperDMR
1	284348600	284348700	100	CG_hyperDMR
1	284353800	284354000	200	CG_hyperDMR
1	284355800	284355900	100	CG_hyperDMR
1	284871400	284871500	100	CG_hyperDMR
1	284991900	284992000	100	CG_hyperDMR
1	285429000	285429200	200	CG_hyperDMR
1	286057200	286057400	200	CG_hyperDMR
1	286168500	286168800	300	CG_hyperDMR
1	286420300	286420500	200	CG_hyperDMR
1	286485100	286485600	500	CG_hyperDMR
1	286547900	286548000	100	CG_hyperDMR
1	286757700	286757800	100	CG_hyperDMR
1	286973400	286973800	400	CG_hyperDMR
1	287097000	287097100	100	CG_hyperDMR
1	287116700	287116900	200	CG_hyperDMR
1	287146900	287147000	100	CG_hyperDMR
1	287247400	287247600	200	CG_hyperDMR
1	287254200	287254500	300	CG_hyperDMR
1	287331100	287331300	200	CG_hyperDMR
1	287373200	287373400	200	CG_hyperDMR
1	287374500	287374600	100	CG_hyperDMR
1	287451300	287451500	200	CG_hyperDMR
1	287510500	287510700	200	CG_hyperDMR
1	287925000	287925100	100	CG_hyperDMR
1	288414300	288414500	200	CG_hyperDMR
1	288647200	288647400	200	CG_hyperDMR
1	288647800	288648000	200	CG_hyperDMR
1	288974000	288974200	200	CG_hyperDMR
1	289099400	289099600	200	CG_hyperDMR
1	289823300	289823400	100	CG_hyperDMR
1	291495000	291495100	100	CG_hyperDMR
1	291635100	291635400	300	CG_hyperDMR
1	292241900	292242100	200	CG_hyperDMR
1	292334100	292334200	100	CG_hyperDMR
1	293436600	293436700	100	CG_hyperDMR
1	293632100	293632300	200	CG_hyperDMR
1	294264000	294264200	200	CG_hyperDMR
1	295001900	295002000	100	CG_hyperDMR
1	295715000	295715200	200	CG_hyperDMR
1	296314500	296314600	100	CG_hyperDMR
1	296314800	296315000	200	CG_hyperDMR
1	296477600	296477800	200	CG_hyperDMR
1	297078500	297078700	200	CG_hyperDMR
1	298537100	298537300	200	CG_hyperDMR
1	298540500	298540800	300	CG_hyperDMR
1	298563100	298563300	200	CG_hyperDMR
1	298568500	298568600	100	CG_hyperDMR
1	298596900	298597200	300	CG_hyperDMR
1	299306900	299307100	200	CG_hyperDMR
1	299446000	299446300	300	CG_hyperDMR
1	300138500	300138700	200	CG_hyperDMR
1	300141800	300141900	100	CG_hyperDMR
1	300187000	300187100	100	CG_hyperDMR
1	300212900	300213100	200	CG_hyperDMR
1	300943100	300943200	100	CG_hyperDMR
1	300950000	300950300	300	CG_hyperDMR
1	300961500	300961800	300	CG_hyperDMR
1	300992700	300993000	300	CG_hyperDMR
1	301014900	301015000	100	CG_hyperDMR
1	301050900	301051000	100	CG_hyperDMR
1	301379200	301379500	300	CG_hyperDMR
1	301808200	301808300	100	CG_hyperDMR
1	301936000	301936200	200	CG_hyperDMR
1	302252400	302252700	300	CG_hyperDMR
1	302337200	302337400	200	CG_hyperDMR
1	302353600	302354000	400	CG_hyperDMR
1	302480600	302480700	100	CG_hyperDMR
1	302789700	302790000	300	CG_hyperDMR
1	303254700	303254900	200	CG_hyperDMR
1	303287800	303287900	100	CG_hyperDMR
1	303367100	303367200	100	CG_hyperDMR
1	303642200	303642300	100	CG_hyperDMR
1	304865200	304865300	100	CG_hyperDMR
1	305370600	305370900	300	CG_hyperDMR
1	305700900	305701000	100	CG_hyperDMR
1	305750600	305750700	100	CG_hyperDMR
1	305856400	305856500	100	CG_hyperDMR
1	306073000	306073100	100	CG_hyperDMR
1	306475400	306475700	300	CG_hyperDMR
1	306475900	306476100	200	CG_hyperDMR
1	306509900	306510300	400	CG_hyperDMR
1	306544100	306544200	100	CG_hyperDMR
10	270500	270700	200	CG_hyperDMR
10	477000	477200	200	CG_hyperDMR
10	554400	554700	300	CG_hyperDMR
10	1047400	1047600	200	CG_hyperDMR
10	1459200	1459300	100	CG_hyperDMR
10	1590000	1590200	200	CG_hyperDMR
10	1613700	1613900	200	CG_hyperDMR
10	1714300	1714500	200	CG_hyperDMR
10	1801000	1801200	200	CG_hyperDMR
10	1815600	1815700	100	CG_hyperDMR
10	1979000	1979300	300	CG_hyperDMR
10	2365400	2365500	100	CG_hyperDMR
10	2425700	2425800	100	CG_hyperDMR
10	2859600	2859700	100	CG_hyperDMR
10	3272900	3273100	200	CG_hyperDMR
10	3274000	3274200	200	CG_hyperDMR
10	3591800	3591900	100	CG_hyperDMR
10	3649100	3649200	100	CG_hyperDMR
10	3675300	3675600	300	CG_hyperDMR
10	3747600	3747700	100	CG_hyperDMR
10	3754500	3754700	200	CG_hyperDMR
10	3777000	3777100	100	CG_hyperDMR
10	3787600	3787900	300	CG_hyperDMR
10	3789400	3789600	200	CG_hyperDMR
10	3794300	3794400	100	CG_hyperDMR
10	3795400	3795500	100	CG_hyperDMR
10	4165500	4165600	100	CG_hyperDMR
10	4208700	4208800	100	CG_hyperDMR
10	4271100	4271300	200	CG_hyperDMR
10	4413800	4414000	200	CG_hyperDMR
10	4471600	4471700	100	CG_hyperDMR
10	4471900	4472100	200	CG_hyperDMR
10	4553200	4553300	100	CG_hyperDMR
10	4735600	4735800	200	CG_hyperDMR
10	4834200	4834500	300	CG_hyperDMR
10	5943100	5943200	100	CG_hyperDMR
10	6423600	6423700	100	CG_hyperDMR
10	6628300	6628600	300	CG_hyperDMR
10	7554800	7555000	200	CG_hyperDMR
10	8909400	8909600	200	CG_hyperDMR
10	8925600	8925900	300	CG_hyperDMR
10	9506100	9506500	400	CG_hyperDMR
10	9786700	9786900	200	CG_hyperDMR
10	9996600	9996900	300	CG_hyperDMR
10	9998300	9998600	300	CG_hyperDMR
10	9999300	9999600	300	CG_hyperDMR
10	10600900	10601200	300	CG_hyperDMR
10	10703200	10703300	100	CG_hyperDMR
10	11126600	11126700	100	CG_hyperDMR
10	11219200	11219400	200	CG_hyperDMR
10	11232400	11232600	200	CG_hyperDMR
10	11351200	11351300	100	CG_hyperDMR
10	11414800	11414900	100	CG_hyperDMR
10	11676800	11677100	300	CG_hyperDMR
10	11727700	11728000	300	CG_hyperDMR
10	12002900	12003000	100	CG_hyperDMR
10	12279000	12279200	200	CG_hyperDMR
10	12744700	12744800	100	CG_hyperDMR
10	13782600	13782700	100	CG_hyperDMR
10	14766300	14766400	100	CG_hyperDMR
10	15089900	15090200	300	CG_hyperDMR
10	15732200	15732600	400	CG_hyperDMR
10	16365600	16366000	400	CG_hyperDMR
10	16371100	16371200	100	CG_hyperDMR
10	16574600	16575000	400	CG_hyperDMR
10	16863700	16863800	100	CG_hyperDMR
10	17452200	17452500	300	CG_hyperDMR
10	18982300	18982400	100	CG_hyperDMR
10	19074600	19074800	200	CG_hyperDMR
10	19076700	19076900	200	CG_hyperDMR
10	19131100	19131200	100	CG_hyperDMR
10	19244400	19244600	200	CG_hyperDMR
10	19246000	19246500	500	CG_hyperDMR
10	19247500	19247600	100	CG_hyperDMR
10	19638000	19638400	400	CG_hyperDMR
10	19638600	19638700	100	CG_hyperDMR
10	19648700	19649100	400	CG_hyperDMR
10	19649400	19649600	200	CG_hyperDMR
10	19713700	19713800	100	CG_hyperDMR
10	19766100	19766200	100	CG_hyperDMR
10	19778200	19778300	100	CG_hyperDMR
10	19782000	19782300	300	CG_hyperDMR
10	20020100	20020400	300	CG_hyperDMR
10	20024700	20025100	400	CG_hyperDMR
10	22286200	22286500	300	CG_hyperDMR
10	22630100	22630200	100	CG_hyperDMR
10	23158400	23158500	100	CG_hyperDMR
10	23207700	23207800	100	CG_hyperDMR
10	23770900	23771100	200	CG_hyperDMR
10	24042300	24042600	300	CG_hyperDMR
10	24520800	24521000	200	CG_hyperDMR
10	24623400	24623600	200	CG_hyperDMR
10	25084100	25084400	300	CG_hyperDMR
10	25085300	25085600	300	CG_hyperDMR
10	25216400	25216500	100	CG_hyperDMR
10	25874800	25874900	100	CG_hyperDMR
10	25917200	25917400	200	CG_hyperDMR
10	25921400	25921500	100	CG_hyperDMR
10	26983600	26983700	100	CG_hyperDMR
10	29345800	29345900	100	CG_hyperDMR
10	29560700	29560900	200	CG_hyperDMR
10	30032000	30032300	300	CG_hyperDMR
10	30292200	30292500	300	CG_hyperDMR
10	30298400	30298700	300	CG_hyperDMR
10	30366900	30367100	200	CG_hyperDMR
10	31195300	31195600	300	CG_hyperDMR
10	32090700	32090800	100	CG_hyperDMR
10	32602900	32603300	400	CG_hyperDMR
10	34145200	34145500	300	CG_hyperDMR
10	34466500	34466600	100	CG_hyperDMR
10	34683600	34683800	200	CG_hyperDMR
10	35677000	35677100	100	CG_hyperDMR
10	35742800	35743100	300	CG_hyperDMR
10	36304100	36304300	200	CG_hyperDMR
10	38367700	38367900	200	CG_hyperDMR
10	38794000	38794200	200	CG_hyperDMR
10	40127100	40127400	300	CG_hyperDMR
10	41074200	41074300	100	CG_hyperDMR
10	41277300	41277500	200	CG_hyperDMR
10	42444000	42444100	100	CG_hyperDMR
10	42444300	42444800	500	CG_hyperDMR
10	43117400	43117500	100	CG_hyperDMR
10	47659800	47660000	200	CG_hyperDMR
10	49071200	49071600	400	CG_hyperDMR
10	49706300	49706400	100	CG_hyperDMR
10	51319000	51319200	200	CG_hyperDMR
10	52638100	52638300	200	CG_hyperDMR
10	53351700	53351800	100	CG_hyperDMR
10	54232700	54232900	200	CG_hyperDMR
10	54889400	54889500	100	CG_hyperDMR
10	56806600	56806800	200	CG_hyperDMR
10	58449500	58449600	100	CG_hyperDMR
10	58553100	58553400	300	CG_hyperDMR
10	59210800	59210900	100	CG_hyperDMR
10	59471500	59471600	100	CG_hyperDMR
10	59560100	59560300	200	CG_hyperDMR
10	59589300	59589400	100	CG_hyperDMR
10	60224400	60224500	100	CG_hyperDMR
10	61047700	61047800	100	CG_hyperDMR
10	62910200	62910400	200	CG_hyperDMR
10	63672300	63672400	100	CG_hyperDMR
10	65226600	65226800	200	CG_hyperDMR
10	65464300	65464400	100	CG_hyperDMR
10	65748000	65748200	200	CG_hyperDMR
10	65884200	65884400	200	CG_hyperDMR
10	66247400	66247700	300	CG_hyperDMR
10	66558500	66558800	300	CG_hyperDMR
10	66757000	66757400	400	CG_hyperDMR
10	67340600	67340700	100	CG_hyperDMR
10	67400900	67401100	200	CG_hyperDMR
10	67798500	67798900	400	CG_hyperDMR
10	68163600	68163800	200	CG_hyperDMR
10	69008100	69008300	200	CG_hyperDMR
10	69499500	69499700	200	CG_hyperDMR
10	70182200	70182300	100	CG_hyperDMR
10	70188400	70188700	300	CG_hyperDMR
10	70531600	70531900	300	CG_hyperDMR
10	70852300	70852400	100	CG_hyperDMR
10	70987300	70987500	200	CG_hyperDMR
10	71434900	71435000	100	CG_hyperDMR
10	71744800	71745000	200	CG_hyperDMR
10	71745300	71745400	100	CG_hyperDMR
10	71746300	71746400	100	CG_hyperDMR
10	71748700	71748900	200	CG_hyperDMR
10	71967600	71967700	100	CG_hyperDMR
10	72574100	72574400	300	CG_hyperDMR
10	72578200	72578300	100	CG_hyperDMR
10	72607000	72607200	200	CG_hyperDMR
10	72956300	72956400	100	CG_hyperDMR
10	72968300	72968400	100	CG_hyperDMR
10	73134300	73134400	100	CG_hyperDMR
10	74009700	74009900	200	CG_hyperDMR
10	74417300	74417500	200	CG_hyperDMR
10	74417700	74417800	100	CG_hyperDMR
10	74746900	74747100	200	CG_hyperDMR
10	75529300	75529500	200	CG_hyperDMR
10	75994400	75994500	100	CG_hyperDMR
10	76299600	76299700	100	CG_hyperDMR
10	76584300	76584600	300	CG_hyperDMR
10	76842300	76842700	400	CG_hyperDMR
10	77766700	77766800	100	CG_hyperDMR
10	77771100	77771200	100	CG_hyperDMR
10	78294000	78294500	500	CG_hyperDMR
10	78294800	78295200	400	CG_hyperDMR
10	78379000	78379100	100	CG_hyperDMR
10	78394100	78394400	300	CG_hyperDMR
10	79194300	79194600	300	CG_hyperDMR
10	79366300	79366400	100	CG_hyperDMR
10	79479000	79479300	300	CG_hyperDMR
10	79726500	79726800	300	CG_hyperDMR
10	79812800	79813100	300	CG_hyperDMR
10	79907000	79907200	200	CG_hyperDMR
10	80036500	80036600	100	CG_hyperDMR
10	80085500	80085600	100	CG_hyperDMR
10	80381400	80381600	200	CG_hyperDMR
10	81009100	81009300	200	CG_hyperDMR
10	81341200	81341400	200	CG_hyperDMR
10	82041900	82042100	200	CG_hyperDMR
10	82136800	82137100	300	CG_hyperDMR
10	82137300	82137500	200	CG_hyperDMR
10	82211200	82211400	200	CG_hyperDMR
10	82511400	82511600	200	CG_hyperDMR
10	83036000	83036100	100	CG_hyperDMR
10	83367000	83367200	200	CG_hyperDMR
10	83550100	83550300	200	CG_hyperDMR
10	84952400	84952500	100	CG_hyperDMR
10	85014500	85014600	100	CG_hyperDMR
10	85269600	85270000	400	CG_hyperDMR
10	85279600	85279800	200	CG_hyperDMR
10	85762300	85762600	300	CG_hyperDMR
10	86466700	86466800	100	CG_hyperDMR
10	87212300	87212600	300	CG_hyperDMR
10	87215300	87215500	200	CG_hyperDMR
10	87625700	87625900	200	CG_hyperDMR
10	89420900	89421100	200	CG_hyperDMR
10	89994900	89995100	200	CG_hyperDMR
10	90529300	90529400	100	CG_hyperDMR
10	90589700	90589800	100	CG_hyperDMR
10	90678000	90678200	200	CG_hyperDMR
10	91587800	91588000	200	CG_hyperDMR
10	91605900	91606200	300	CG_hyperDMR
10	91826000	91826400	400	CG_hyperDMR
10	92014000	92014300	300	CG_hyperDMR
10	92373000	92373200	200	CG_hyperDMR
10	92526500	92526700	200	CG_hyperDMR
10	93144300	93144400	100	CG_hyperDMR
10	93405900	93406000	100	CG_hyperDMR
10	93632500	93632600	100	CG_hyperDMR
10	94212500	94212700	200	CG_hyperDMR
10	94234800	94235200	400	CG_hyperDMR
10	94429000	94429200	200	CG_hyperDMR
10	95207600	95208100	500	CG_hyperDMR
10	95277800	95278200	400	CG_hyperDMR
10	95579200	95579400	200	CG_hyperDMR
10	95580000	95580300	300	CG_hyperDMR
10	95623100	95623200	100	CG_hyperDMR
10	96129900	96130000	100	CG_hyperDMR
10	96589000	96589100	100	CG_hyperDMR
10	96816800	96817000	200	CG_hyperDMR
10	97199300	97199600	300	CG_hyperDMR
10	97215800	97215900	100	CG_hyperDMR
10	97435500	97435600	100	CG_hyperDMR
10	97539900	97540100	200	CG_hyperDMR
10	97829500	97829600	100	CG_hyperDMR
10	98240100	98240200	100	CG_hyperDMR
10	98427600	98427700	100	CG_hyperDMR
10	98683100	98683300	200	CG_hyperDMR
10	99542800	99542900	100	CG_hyperDMR
10	99705400	99705600	200	CG_hyperDMR
10	100397300	100397500	200	CG_hyperDMR
10	101206400	101206500	100	CG_hyperDMR
10	101420900	101421100	200	CG_hyperDMR
10	101671500	101671700	200	CG_hyperDMR
10	102593800	102593900	100	CG_hyperDMR
10	102827100	102827400	300	CG_hyperDMR
10	103663700	103663900	200	CG_hyperDMR
10	105032400	105032700	300	CG_hyperDMR
10	105207000	105207200	200	CG_hyperDMR
10	106187800	106188000	200	CG_hyperDMR
10	106206400	106206600	200	CG_hyperDMR
10	106211200	106211300	100	CG_hyperDMR
10	107125300	107125600	300	CG_hyperDMR
10	107244500	107244700	200	CG_hyperDMR
10	107306100	107306300	200	CG_hyperDMR
10	107310200	107310500	300	CG_hyperDMR
10	107637800	107637900	100	CG_hyperDMR
10	107804600	107804900	300	CG_hyperDMR
10	107820200	107820500	300	CG_hyperDMR
10	109056100	109056200	100	CG_hyperDMR
10	109712500	109712700	200	CG_hyperDMR
10	109742000	109742400	400	CG_hyperDMR
10	109972900	109973100	200	CG_hyperDMR
10	110339500	110339700	200	CG_hyperDMR
10	110656000	110656200	200	CG_hyperDMR
10	111405600	111406000	400	CG_hyperDMR
10	111408200	111408700	500	CG_hyperDMR
10	111409000	111409200	200	CG_hyperDMR
10	111444200	111444400	200	CG_hyperDMR
10	111447100	111447300	200	CG_hyperDMR
10	111489200	111489500	300	CG_hyperDMR
10	111791300	111791500	200	CG_hyperDMR
10	113378400	113378700	300	CG_hyperDMR
10	113481200	113481300	100	CG_hyperDMR
10	113970500	113970600	100	CG_hyperDMR
10	114372600	114372900	300	CG_hyperDMR
10	114460700	114460800	100	CG_hyperDMR
10	114516500	114516700	200	CG_hyperDMR
10	114748900	114749100	200	CG_hyperDMR
10	115289600	115289700	100	CG_hyperDMR
10	115849200	115849300	100	CG_hyperDMR
10	116157000	116157100	100	CG_hyperDMR
10	116505000	116505100	100	CG_hyperDMR
10	116722400	116722600	200	CG_hyperDMR
10	117745700	117745800	100	CG_hyperDMR
10	118603400	118603700	300	CG_hyperDMR
10	118836400	118836600	200	CG_hyperDMR
10	119394600	119394700	100	CG_hyperDMR
10	120067300	120067400	100	CG_hyperDMR
10	120468600	120468900	300	CG_hyperDMR
10	120770700	120770900	200	CG_hyperDMR
10	120815100	120815300	200	CG_hyperDMR
10	121273400	121273700	300	CG_hyperDMR
10	122300500	122301000	500	CG_hyperDMR
10	122308500	122308900	400	CG_hyperDMR
10	122327100	122327300	200	CG_hyperDMR
10	123043700	123043900	200	CG_hyperDMR
10	123359400	123359600	200	CG_hyperDMR
10	123589700	123590000	300	CG_hyperDMR
10	123946500	123946600	100	CG_hyperDMR
10	124039300	124039400	100	CG_hyperDMR
10	125216700	125217000	300	CG_hyperDMR
10	125367300	125367400	100	CG_hyperDMR
10	125701300	125701800	500	CG_hyperDMR
10	125703800	125704000	200	CG_hyperDMR
10	125745600	125745700	100	CG_hyperDMR
10	126185600	126185700	100	CG_hyperDMR
10	126324300	126324500	200	CG_hyperDMR
10	126856000	126856100	100	CG_hyperDMR
10	126931800	126931900	100	CG_hyperDMR
10	126951200	126951300	100	CG_hyperDMR
10	126951900	126952000	100	CG_hyperDMR
10	127014200	127014300	100	CG_hyperDMR
10	127130000	127130400	400	CG_hyperDMR
10	127167800	127167900	100	CG_hyperDMR
10	127296000	127296200	200	CG_hyperDMR
10	127476500	127476800	300	CG_hyperDMR
10	127568500	127568700	200	CG_hyperDMR
10	127902200	127902400	200	CG_hyperDMR
10	127929200	127929300	100	CG_hyperDMR
10	129114300	129114600	300	CG_hyperDMR
10	129145000	129145200	200	CG_hyperDMR
10	129689300	129689600	300	CG_hyperDMR
10	129701300	129701600	300	CG_hyperDMR
10	129701800	129702300	500	CG_hyperDMR
10	129702700	129703000	300	CG_hyperDMR
10	129703600	129703800	200	CG_hyperDMR
10	129704000	129704200	200	CG_hyperDMR
10	129995200	129995300	100	CG_hyperDMR
10	130032300	130032600	300	CG_hyperDMR
10	130080600	130080700	100	CG_hyperDMR
10	130081200	130081500	300	CG_hyperDMR
10	130081700	130082000	300	CG_hyperDMR
10	130100300	130100400	100	CG_hyperDMR
10	130856900	130857300	400	CG_hyperDMR
10	130930200	130930300	100	CG_hyperDMR
10	131307200	131307400	200	CG_hyperDMR
10	131471500	131471700	200	CG_hyperDMR
10	131635300	131635500	200	CG_hyperDMR
10	131913400	131913600	200	CG_hyperDMR
10	131992500	131992600	100	CG_hyperDMR
10	132192200	132192400	200	CG_hyperDMR
10	133093100	133093300	200	CG_hyperDMR
10	133409100	133409300	200	CG_hyperDMR
10	133582300	133582500	200	CG_hyperDMR
10	133727100	133727200	100	CG_hyperDMR
10	133727700	133727900	200	CG_hyperDMR
10	133756800	133757000	200	CG_hyperDMR
10	134062800	134062900	100	CG_hyperDMR
10	134176000	134176200	200	CG_hyperDMR
10	134562700	134562800	100	CG_hyperDMR
10	134582600	134582800	200	CG_hyperDMR
10	134820900	134821200	300	CG_hyperDMR
10	134872500	134872800	300	CG_hyperDMR
10	134956900	134957000	100	CG_hyperDMR
10	135350700	135350900	200	CG_hyperDMR
10	135351100	135351200	100	CG_hyperDMR
10	136077800	136078000	200	CG_hyperDMR
10	136316800	136316900	100	CG_hyperDMR
10	137010500	137010600	100	CG_hyperDMR
10	137485500	137485600	100	CG_hyperDMR
10	137884000	137884100	100	CG_hyperDMR
10	138016100	138016400	300	CG_hyperDMR
10	138165200	138165400	200	CG_hyperDMR
10	138198700	138198900	200	CG_hyperDMR
10	138421400	138421600	200	CG_hyperDMR
10	138636900	138637100	200	CG_hyperDMR
10	138714000	138714300	300	CG_hyperDMR
10	139511100	139511200	100	CG_hyperDMR
10	139802400	139802500	100	CG_hyperDMR
10	139983600	139983900	300	CG_hyperDMR
10	140120800	140121000	200	CG_hyperDMR
10	140247000	140247100	100	CG_hyperDMR
10	140676400	140676600	200	CG_hyperDMR
10	140830700	140831000	300	CG_hyperDMR
10	140832900	140833100	200	CG_hyperDMR
10	140958700	140959200	500	CG_hyperDMR
10	141709300	141709500	200	CG_hyperDMR
10	142045100	142045300	200	CG_hyperDMR
10	142382600	142382800	200	CG_hyperDMR
10	142387900	142388100	200	CG_hyperDMR
10	142894400	142894500	100	CG_hyperDMR
10	143090300	143090400	100	CG_hyperDMR
10	143208500	143208600	100	CG_hyperDMR
10	143362300	143362600	300	CG_hyperDMR
10	143879300	143879400	100	CG_hyperDMR
10	144091700	144092000	300	CG_hyperDMR
10	144389400	144389600	200	CG_hyperDMR
10	144820600	144820800	200	CG_hyperDMR
10	145154400	145154500	100	CG_hyperDMR
10	145261800	145261900	100	CG_hyperDMR
10	145635900	145636000	100	CG_hyperDMR
10	145677000	145677100	100	CG_hyperDMR
10	145803800	145804100	300	CG_hyperDMR
10	146142300	146142400	100	CG_hyperDMR
10	146246500	146247000	500	CG_hyperDMR
10	146247800	146248100	300	CG_hyperDMR
10	146325800	146326200	400	CG_hyperDMR
10	146484300	146484400	100	CG_hyperDMR
10	146562100	146562200	100	CG_hyperDMR
10	146694900	146695200	300	CG_hyperDMR
10	146892600	146892900	300	CG_hyperDMR
10	147022700	147022900	200	CG_hyperDMR
10	147330000	147330500	500	CG_hyperDMR
10	147503200	147503600	400	CG_hyperDMR
10	147971100	147971200	100	CG_hyperDMR
10	148054000	148054200	200	CG_hyperDMR
10	148179300	148179700	400	CG_hyperDMR
10	148185500	148185800	300	CG_hyperDMR
10	148210100	148210400	300	CG_hyperDMR
10	148214600	148214800	200	CG_hyperDMR
10	149154900	149155100	200	CG_hyperDMR
10	149197600	149197700	100	CG_hyperDMR
10	149426300	149426400	100	CG_hyperDMR
10	149448100	149448300	200	CG_hyperDMR
10	150166000	150166100	100	CG_hyperDMR
2	478500	478800	300	CG_hyperDMR
2	734600	734700	100	CG_hyperDMR
2	945300	945400	100	CG_hyperDMR
2	1018400	1018500	100	CG_hyperDMR
2	1194500	1194700	200	CG_hyperDMR
2	1419900	1420000	100	CG_hyperDMR
2	1525900	1526000	100	CG_hyperDMR
2	1630600	1630900	300	CG_hyperDMR
2	1687000	1687100	100	CG_hyperDMR
2	2121900	2122100	200	CG_hyperDMR
2	2250600	2250700	100	CG_hyperDMR
2	2470900	2471200	300	CG_hyperDMR
2	2482800	2483000	200	CG_hyperDMR
2	3790900	3791000	100	CG_hyperDMR
2	3887500	3887700	200	CG_hyperDMR
2	4296700	4296900	200	CG_hyperDMR
2	4403000	4403200	200	CG_hyperDMR
2	5041300	5041500	200	CG_hyperDMR
2	5363100	5363200	100	CG_hyperDMR
2	5503600	5503900	300	CG_hyperDMR
2	5986700	5986900	200	CG_hyperDMR
2	6420500	6420800	300	CG_hyperDMR
2	6439400	6439600	200	CG_hyperDMR
2	6561300	6561500	200	CG_hyperDMR
2	7103500	7103700	200	CG_hyperDMR
2	7113800	7114100	300	CG_hyperDMR
2	7262700	7262900	200	CG_hyperDMR
2	7412000	7412100	100	CG_hyperDMR
2	8962400	8962500	100	CG_hyperDMR
2	8966800	8967200	400	CG_hyperDMR
2	9045100	9045200	100	CG_hyperDMR
2	9065600	9065800	200	CG_hyperDMR
2	9185800	9185900	100	CG_hyperDMR
2	9314500	9314600	100	CG_hyperDMR
2	9427800	9428000	200	CG_hyperDMR
2	9593500	9593700	200	CG_hyperDMR
2	9671900	9672100	200	CG_hyperDMR
2	10604000	10604100	100	CG_hyperDMR
2	10712000	10712200	200	CG_hyperDMR
2	10747000	10747100	100	CG_hyperDMR
2	11384000	11384300	300	CG_hyperDMR
2	11829400	11829600	200	CG_hyperDMR
2	12108600	12109100	500	CG_hyperDMR
2	12416300	12416500	200	CG_hyperDMR
2	12545800	12546000	200	CG_hyperDMR
2	12576800	12577100	300	CG_hyperDMR
2	12636400	12636600	200	CG_hyperDMR
2	12639400	12639500	100	CG_hyperDMR
2	12745000	12745300	300	CG_hyperDMR
2	13069400	13069500	100	CG_hyperDMR
2	13584800	13585100	300	CG_hyperDMR
2	13626100	13626200	100	CG_hyperDMR
2	14180400	14180600	200	CG_hyperDMR
2	14415000	14415100	100	CG_hyperDMR
2	14691800	14692100	300	CG_hyperDMR
2	15001000	15001100	100	CG_hyperDMR
2	15279900	15280000	100	CG_hyperDMR
2	15871000	15871100	100	CG_hyperDMR
2	16322300	16322500	200	CG_hyperDMR
2	16978700	16978900	200	CG_hyperDMR
2	17156700	17156900	200	CG_hyperDMR
2	17159400	17159500	100	CG_hyperDMR
2	18549100	18549200	100	CG_hyperDMR
2	18693200	18693300	100	CG_hyperDMR
2	18872500	18872700	200	CG_hyperDMR
2	19075600	19075800	200	CG_hyperDMR
2	19331500	19331600	100	CG_hyperDMR
2	19458600	19458900	300	CG_hyperDMR
2	19550200	19550300	100	CG_hyperDMR
2	20586000	20586200	200	CG_hyperDMR
2	20595000	20595100	100	CG_hyperDMR
2	21646200	21646300	100	CG_hyperDMR
2	21891300	21891500	200	CG_hyperDMR
2	22318100	22318200	100	CG_hyperDMR
2	23464100	23464400	300	CG_hyperDMR
2	23514200	23514400	200	CG_hyperDMR
2	24852700	24852900	200	CG_hyperDMR
2	25318100	25318200	100	CG_hyperDMR
2	25581900	25582000	100	CG_hyperDMR
2	25587300	25587500	200	CG_hyperDMR
2	25839200	25839400	200	CG_hyperDMR
2	26037900	26038100	200	CG_hyperDMR
2	26418700	26419100	400	CG_hyperDMR
2	26675600	26676000	400	CG_hyperDMR
2	26731300	26731500	200	CG_hyperDMR
2	27139100	27139200	100	CG_hyperDMR
2	27423800	27424100	300	CG_hyperDMR
2	27822800	27823000	200	CG_hyperDMR
2	27824000	27824300	300	CG_hyperDMR
2	28246700	28247100	400	CG_hyperDMR
2	28883900	28884000	100	CG_hyperDMR
2	28954700	28954900	200	CG_hyperDMR
2	28957800	28958000	200	CG_hyperDMR
2	29301600	29301900	300	CG_hyperDMR
2	29356800	29357000	200	CG_hyperDMR
2	30343600	30343700	100	CG_hyperDMR
2	30452000	30452100	100	CG_hyperDMR
2	30706200	30706500	300	CG_hyperDMR
2	30799400	30799500	100	CG_hyperDMR
2	31095600	31095800	200	CG_hyperDMR
2	31146200	31146400	200	CG_hyperDMR
2	31500500	31500700	200	CG_hyperDMR
2	31976000	31976200	200	CG_hyperDMR
2	33001400	33001700	300	CG_hyperDMR
2	33103900	33104000	100	CG_hyperDMR
2	33336300	33336500	200	CG_hyperDMR
2	33518400	33518500	100	CG_hyperDMR
2	33545200	33545300	100	CG_hyperDMR
2	33545500	33545600	100	CG_hyperDMR
2	33777000	33777100	100	CG_hyperDMR
2	33783200	33783300	100	CG_hyperDMR
2	34277300	34277400	100	CG_hyperDMR
2	34278500	34278800	300	CG_hyperDMR
2	34881400	34881500	100	CG_hyperDMR
2	34898500	34898700	200	CG_hyperDMR
2	34990500	34990700	200	CG_hyperDMR
2	35249700	35249800	100	CG_hyperDMR
2	35979200	35979300	100	CG_hyperDMR
2	36037300	36037500	200	CG_hyperDMR
2	36832600	36832700	100	CG_hyperDMR
2	36854500	36854600	100	CG_hyperDMR
2	36969200	36969600	400	CG_hyperDMR
2	37153500	37153600	100	CG_hyperDMR
2	37156100	37156200	100	CG_hyperDMR
2	37567300	37567400	100	CG_hyperDMR
2	37947100	37947300	200	CG_hyperDMR
2	38062700	38062900	200	CG_hyperDMR
2	38648700	38648800	100	CG_hyperDMR
2	38809900	38810100	200	CG_hyperDMR
2	38819200	38819400	200	CG_hyperDMR
2	38988000	38988200	200	CG_hyperDMR
2	38988500	38988600	100	CG_hyperDMR
2	39097000	39097100	100	CG_hyperDMR
2	40009000	40009100	100	CG_hyperDMR
2	40419900	40420000	100	CG_hyperDMR
2	40604500	40604700	200	CG_hyperDMR
2	40785600	40785900	300	CG_hyperDMR
2	40870800	40871000	200	CG_hyperDMR
2	40886000	40886200	200	CG_hyperDMR
2	40891500	40891800	300	CG_hyperDMR
2	41771900	41772200	300	CG_hyperDMR
2	42051700	42051900	200	CG_hyperDMR
2	42057200	42057500	300	CG_hyperDMR
2	42240600	42240700	100	CG_hyperDMR
2	42266900	42267100	200	CG_hyperDMR
2	42452100	42452200	100	CG_hyperDMR
2	42565000	42565300	300	CG_hyperDMR
2	43081800	43082000	200	CG_hyperDMR
2	43980700	43980900	200	CG_hyperDMR
2	43983500	43983900	400	CG_hyperDMR
2	44197400	44197700	300	CG_hyperDMR
2	44315400	44315600	200	CG_hyperDMR
2	44424600	44424700	100	CG_hyperDMR
2	44471500	44471600	100	CG_hyperDMR
2	44614700	44615000	300	CG_hyperDMR
2	45282700	45282900	200	CG_hyperDMR
2	45455900	45456000	100	CG_hyperDMR
2	45957100	45957300	200	CG_hyperDMR
2	46047100	46047300	200	CG_hyperDMR
2	46094000	46094200	200	CG_hyperDMR
2	46100900	46101000	100	CG_hyperDMR
2	46297200	46297400	200	CG_hyperDMR
2	46605600	46605700	100	CG_hyperDMR
2	47415200	47415400	200	CG_hyperDMR
2	47868800	47869000	200	CG_hyperDMR
2	48526800	48526900	100	CG_hyperDMR
2	48641000	48641300	300	CG_hyperDMR
2	49051900	49052100	200	CG_hyperDMR
2	49346500	49346600	100	CG_hyperDMR
2	50120100	50120300	200	CG_hyperDMR
2	50225900	50226000	100	CG_hyperDMR
2	50820500	50820800	300	CG_hyperDMR
2	50870600	50870700	100	CG_hyperDMR
2	51143000	51143100	100	CG_hyperDMR
2	51952600	51952700	100	CG_hyperDMR
2	51982400	51982500	100	CG_hyperDMR
2	53457800	53457900	100	CG_hyperDMR
2	53482800	53482900	100	CG_hyperDMR
2	54202700	54202900	200	CG_hyperDMR
2	54243900	54244000	100	CG_hyperDMR
2	54323100	54323300	200	CG_hyperDMR
2	54742600	54742900	300	CG_hyperDMR
2	55358900	55359300	400	CG_hyperDMR
2	55360900	55361100	200	CG_hyperDMR
2	55365600	55365800	200	CG_hyperDMR
2	55892600	55892700	100	CG_hyperDMR
2	57267300	57267500	200	CG_hyperDMR
2	57293900	57294100	200	CG_hyperDMR
2	57937300	57937400	100	CG_hyperDMR
2	58659300	58659500	200	CG_hyperDMR
2	59823800	59824000	200	CG_hyperDMR
2	59826200	59826500	300	CG_hyperDMR
2	60103900	60104200	300	CG_hyperDMR
2	60830600	60830800	200	CG_hyperDMR
2	60960200	60960400	200	CG_hyperDMR
2	61387000	61387200	200	CG_hyperDMR
2	61388900	61389000	100	CG_hyperDMR
2	61471800	61472000	200	CG_hyperDMR
2	63710400	63710500	100	CG_hyperDMR
2	63898200	63898300	100	CG_hyperDMR
2	63975200	63975300	100	CG_hyperDMR
2	64082800	64083000	200	CG_hyperDMR
2	64094300	64094500	200	CG_hyperDMR
2	64584700	64585300	600	CG_hyperDMR
2	64596900	64597100	200	CG_hyperDMR
2	64638900	64639100	200	CG_hyperDMR
2	65655500	65655600	100	CG_hyperDMR
2	66782100	66782200	100	CG_hyperDMR
2	66783300	66783400	100	CG_hyperDMR
2	66823000	66823400	400	CG_hyperDMR
2	66962100	66962200	100	CG_hyperDMR
2	67079800	67080000	200	CG_hyperDMR
2	68255900	68256200	300	CG_hyperDMR
2	69096500	69096600	100	CG_hyperDMR
2	69105100	69105200	100	CG_hyperDMR
2	70134000	70134400	400	CG_hyperDMR
2	70588900	70589000	100	CG_hyperDMR
2	72208000	72208100	100	CG_hyperDMR
2	72279100	72279200	100	CG_hyperDMR
2	72584100	72584300	200	CG_hyperDMR
2	73248800	73249000	200	CG_hyperDMR
2	74633600	74633700	100	CG_hyperDMR
2	74971400	74971600	200	CG_hyperDMR
2	74973100	74973500	400	CG_hyperDMR
2	76921700	76921800	100	CG_hyperDMR
2	77474600	77474700	100	CG_hyperDMR
2	78246300	78246400	100	CG_hyperDMR
2	78975500	78975800	300	CG_hyperDMR
2	79417400	79417500	100	CG_hyperDMR
2	79499300	79499400	100	CG_hyperDMR
2	79869900	79870100	200	CG_hyperDMR
2	79954700	79954900	200	CG_hyperDMR
2	79956600	79957400	800	CG_hyperDMR
2	79958300	79958500	200	CG_hyperDMR
2	79959900	79960000	100	CG_hyperDMR
2	80381500	80381600	100	CG_hyperDMR
2	81419000	81419200	200	CG_hyperDMR
2	82522500	82522700	200	CG_hyperDMR
2	83781800	83782100	300	CG_hyperDMR
2	85184500	85184600	100	CG_hyperDMR
2	85335500	85335700	200	CG_hyperDMR
2	85356300	85356400	100	CG_hyperDMR
2	85456300	85456500	200	CG_hyperDMR
2	86083900	86084100	200	CG_hyperDMR
2	87735500	87735700	200	CG_hyperDMR
2	88222300	88222500	200	CG_hyperDMR
2	88467000	88467300	300	CG_hyperDMR
2	88942600	88942900	300	CG_hyperDMR
2	88979100	88980000	900	CG_hyperDMR
2	88980200	88980500	300	CG_hyperDMR
2	89410600	89410700	100	CG_hyperDMR
2	89858500	89858600	100	CG_hyperDMR
2	89859900	89860200	300	CG_hyperDMR
2	90057200	90057400	200	CG_hyperDMR
2	90587500	90587600	100	CG_hyperDMR
2	92503300	92503400	100	CG_hyperDMR
2	93506400	93506600	200	CG_hyperDMR
2	93944200	93944400	200	CG_hyperDMR
2	94220800	94221000	200	CG_hyperDMR
2	97371500	97371600	100	CG_hyperDMR
2	98027500	98027700	200	CG_hyperDMR
2	98034200	98034400	200	CG_hyperDMR
2	98043400	98043600	200	CG_hyperDMR
2	98332600	98332800	200	CG_hyperDMR
2	99050700	99050800	100	CG_hyperDMR
2	99780600	99780700	100	CG_hyperDMR
2	100437800	100437900	100	CG_hyperDMR
2	101445900	101446200	300	CG_hyperDMR
2	101893400	101893600	200	CG_hyperDMR
2	102382900	102383000	100	CG_hyperDMR
2	102691200	102691400	200	CG_hyperDMR
2	102762500	102762700	200	CG_hyperDMR
2	103090300	103090600	300	CG_hyperDMR
2	103120600	103121000	400	CG_hyperDMR
2	103478100	103478200	100	CG_hyperDMR
2	103786500	103786600	100	CG_hyperDMR
2	103863300	103863500	200	CG_hyperDMR
2	104772400	104772500	100	CG_hyperDMR
2	105062000	105062100	100	CG_hyperDMR
2	105971300	105971600	300	CG_hyperDMR
2	105971900	105972800	900	CG_hyperDMR
2	105973400	105973700	300	CG_hyperDMR
2	105974200	105974400	200	CG_hyperDMR
2	110305100	110305300	200	CG_hyperDMR
2	110316900	110317400	500	CG_hyperDMR
2	111340100	111340200	100	CG_hyperDMR
2	112180000	112180100	100	CG_hyperDMR
2	112469100	112469300	200	CG_hyperDMR
2	112614500	112615300	800	CG_hyperDMR
2	112616400	112616800	400	CG_hyperDMR
2	113252100	113252300	200	CG_hyperDMR
2	113338600	113338900	300	CG_hyperDMR
2	113645500	113645700	200	CG_hyperDMR
2	113747600	113747900	300	CG_hyperDMR
2	113765100	113765200	100	CG_hyperDMR
2	114365900	114366000	100	CG_hyperDMR
2	114437800	114437900	100	CG_hyperDMR
2	114660000	114660200	200	CG_hyperDMR
2	115321600	115321800	200	CG_hyperDMR
2	115649100	115649300	200	CG_hyperDMR
2	115658700	115658800	100	CG_hyperDMR
2	115809200	115809300	100	CG_hyperDMR
2	115922100	115922200	100	CG_hyperDMR
2	117086100	117086600	500	CG_hyperDMR
2	118217000	118217200	200	CG_hyperDMR
2	118363800	118363900	100	CG_hyperDMR
2	119457600	119457800	200	CG_hyperDMR
2	120215300	120215600	300	CG_hyperDMR
2	120542300	120542600	300	CG_hyperDMR
2	120677300	120677500	200	CG_hyperDMR
2	121697300	121697400	100	CG_hyperDMR
2	121799700	121799900	200	CG_hyperDMR
2	122502000	122502200	200	CG_hyperDMR
2	122538800	122539100	300	CG_hyperDMR
2	122896700	122896800	100	CG_hyperDMR
2	122911100	122911200	100	CG_hyperDMR
2	123865600	123865700	100	CG_hyperDMR
2	124983100	124983300	200	CG_hyperDMR
2	126281900	126282200	300	CG_hyperDMR
2	126629000	126629100	100	CG_hyperDMR
2	127241500	127241700	200	CG_hyperDMR
2	127764500	127764700	200	CG_hyperDMR
2	128018800	128019000	200	CG_hyperDMR
2	128135800	128136000	200	CG_hyperDMR
2	129947100	129947400	300	CG_hyperDMR
2	129988200	129988300	100	CG_hyperDMR
2	131277900	131278100	200	CG_hyperDMR
2	132355700	132355900	200	CG_hyperDMR
2	132461500	132461700	200	CG_hyperDMR
2	134085700	134085900	200	CG_hyperDMR
2	134108300	134108500	200	CG_hyperDMR
2	134363600	134363800	200	CG_hyperDMR
2	134458400	134458500	100	CG_hyperDMR
2	135017400	135017600	200	CG_hyperDMR
2	135018200	135018500	300	CG_hyperDMR
2	135027600	135027800	200	CG_hyperDMR
2	135041600	135041700	100	CG_hyperDMR
2	135526200	135526400	200	CG_hyperDMR
2	136025400	136025700	300	CG_hyperDMR
2	136235600	136235700	100	CG_hyperDMR
2	136834700	136834900	200	CG_hyperDMR
2	137147400	137147500	100	CG_hyperDMR
2	137293900	137294100	200	CG_hyperDMR
2	138900200	138900300	100	CG_hyperDMR
2	139532000	139532200	200	CG_hyperDMR
2	139533600	139533800	200	CG_hyperDMR
2	139882900	139883000	100	CG_hyperDMR
2	139883200	139883400	200	CG_hyperDMR
2	140120000	140120100	100	CG_hyperDMR
2	140587400	140587700	300	CG_hyperDMR
2	140769800	140770000	200	CG_hyperDMR
2	141451100	141451400	300	CG_hyperDMR
2	141579400	141579600	200	CG_hyperDMR
2	141625000	141625200	200	CG_hyperDMR
2	141625800	141626000	200	CG_hyperDMR
2	141626200	141626400	200	CG_hyperDMR
2	141643900	141644200	300	CG_hyperDMR
2	141858500	141858800	300	CG_hyperDMR
2	141945500	141945900	400	CG_hyperDMR
2	141966100	141966200	100	CG_hyperDMR
2	142271300	142271400	100	CG_hyperDMR
2	143370700	143370900	200	CG_hyperDMR
2	143654100	143654200	100	CG_hyperDMR
2	143849200	143849300	100	CG_hyperDMR
2	143853900	143854000	100	CG_hyperDMR
2	144532100	144532300	200	CG_hyperDMR
2	145111500	145111600	100	CG_hyperDMR
2	145217800	145217900	100	CG_hyperDMR
2	145445400	145445500	100	CG_hyperDMR
2	145689300	145689400	100	CG_hyperDMR
2	145771400	145771500	100	CG_hyperDMR
2	146307800	146308000	200	CG_hyperDMR
2	146684800	146684900	100	CG_hyperDMR
2	146686300	146686500	200	CG_hyperDMR
2	146938000	146938100	100	CG_hyperDMR
2	147269000	147269100	100	CG_hyperDMR
2	147430300	147430500	200	CG_hyperDMR
2	147709900	147710100	200	CG_hyperDMR
2	147948800	147949000	200	CG_hyperDMR
2	147972600	147973000	400	CG_hyperDMR
2	148368800	148369100	300	CG_hyperDMR
2	149385900	149386000	100	CG_hyperDMR
2	149609200	149609400	200	CG_hyperDMR
2	149901000	149901100	100	CG_hyperDMR
2	151121000	151121200	200	CG_hyperDMR
2	152198200	152198300	100	CG_hyperDMR
2	152228600	152228800	200	CG_hyperDMR
2	154376000	154376100	100	CG_hyperDMR
2	154673300	154673500	200	CG_hyperDMR
2	155706600	155706700	100	CG_hyperDMR
2	155851100	155851200	100	CG_hyperDMR
2	156936200	156936500	300	CG_hyperDMR
2	157648300	157648500	200	CG_hyperDMR
2	157723200	157723500	300	CG_hyperDMR
2	157747300	157747500	200	CG_hyperDMR
2	157940600	157941000	400	CG_hyperDMR
2	158876800	158877000	200	CG_hyperDMR
2	159138300	159138400	100	CG_hyperDMR
2	159541900	159542000	100	CG_hyperDMR
2	160679300	160679500	200	CG_hyperDMR
2	160789200	160789300	100	CG_hyperDMR
2	160959700	160959800	100	CG_hyperDMR
2	160978900	160979000	100	CG_hyperDMR
2	161574400	161574500	100	CG_hyperDMR
2	161856100	161856200	100	CG_hyperDMR
2	163136500	163136700	200	CG_hyperDMR
2	163147800	163147900	100	CG_hyperDMR
2	163635400	163635600	200	CG_hyperDMR
2	164024100	164024200	100	CG_hyperDMR
2	164606200	164606500	300	CG_hyperDMR
2	165288900	165289000	100	CG_hyperDMR
2	165399800	165400000	200	CG_hyperDMR
2	165418900	165419400	500	CG_hyperDMR
2	165528200	165528400	200	CG_hyperDMR
2	165593600	165593800	200	CG_hyperDMR
2	165648300	165648400	100	CG_hyperDMR
2	165787700	165787900	200	CG_hyperDMR
2	166062200	166062400	200	CG_hyperDMR
2	167026900	167027100	200	CG_hyperDMR
2	167119900	167120000	100	CG_hyperDMR
2	167704200	167704800	600	CG_hyperDMR
2	168110200	168110300	100	CG_hyperDMR
2	168111100	168111300	200	CG_hyperDMR
2	169269600	169269900	300	CG_hyperDMR
2	169456700	169457000	300	CG_hyperDMR
2	169705300	169705400	100	CG_hyperDMR
2	170444400	170444600	200	CG_hyperDMR
2	170607100	170607400	300	CG_hyperDMR
2	170645300	170645400	100	CG_hyperDMR
2	171983700	171984000	300	CG_hyperDMR
2	172176200	172176300	100	CG_hyperDMR
2	172304900	172305200	300	CG_hyperDMR
2	172542800	172543000	200	CG_hyperDMR
2	172684800	172685000	200	CG_hyperDMR
2	172685700	172685800	100	CG_hyperDMR
2	172696500	172696700	200	CG_hyperDMR
2	173053900	173054100	200	CG_hyperDMR
2	173711000	173711100	100	CG_hyperDMR
2	174022300	174022600	300	CG_hyperDMR
2	174293100	174293200	100	CG_hyperDMR
2	174615400	174615500	100	CG_hyperDMR
2	175095000	175095100	100	CG_hyperDMR
2	175338300	175338400	100	CG_hyperDMR
2	175340200	175340500	300	CG_hyperDMR
2	175374700	175374800	100	CG_hyperDMR
2	175710200	175710300	100	CG_hyperDMR
2	175794500	175794700	200	CG_hyperDMR
2	175983200	175983400	200	CG_hyperDMR
2	177065200	177065400	200	CG_hyperDMR
2	178601400	178601500	100	CG_hyperDMR
2	178622400	178622500	100	CG_hyperDMR
2	178959300	178959500	200	CG_hyperDMR
2	179319500	179319700	200	CG_hyperDMR
2	179352100	179352500	400	CG_hyperDMR
2	179458200	179459000	800	CG_hyperDMR
2	180736300	180736400	100	CG_hyperDMR
2	181060500	181060700	200	CG_hyperDMR
2	181615500	181615800	300	CG_hyperDMR
2	181730800	181730900	100	CG_hyperDMR
2	181913200	181913300	100	CG_hyperDMR
2	182522000	182522200	200	CG_hyperDMR
2	182720500	182720600	100	CG_hyperDMR
2	182777400	182777500	100	CG_hyperDMR
2	182824000	182824500	500	CG_hyperDMR
2	182906200	182906300	100	CG_hyperDMR
2	183151200	183151300	100	CG_hyperDMR
2	183293000	183293300	300	CG_hyperDMR
2	183515900	183516100	200	CG_hyperDMR
2	183649900	183650000	100	CG_hyperDMR
2	184114000	184114200	200	CG_hyperDMR
2	184122000	184122200	200	CG_hyperDMR
2	184252700	184252900	200	CG_hyperDMR
2	184334100	184334200	100	CG_hyperDMR
2	184529000	184529200	200	CG_hyperDMR
2	184772300	184772500	200	CG_hyperDMR
2	184805000	184805300	300	CG_hyperDMR
2	184848800	184849000	200	CG_hyperDMR
2	185610400	185610500	100	CG_hyperDMR
2	185957400	185957600	200	CG_hyperDMR
2	186194400	186194700	300	CG_hyperDMR
2	186979000	186979100	100	CG_hyperDMR
2	187888800	187889100	300	CG_hyperDMR
2	187914600	187914800	200	CG_hyperDMR
2	187915200	187915300	100	CG_hyperDMR
2	188142100	188142300	200	CG_hyperDMR
2	189446700	189446900	200	CG_hyperDMR
2	189503100	189503300	200	CG_hyperDMR
2	189963600	189963900	300	CG_hyperDMR
2	189992400	189992600	200	CG_hyperDMR
2	190099400	190099600	200	CG_hyperDMR
2	191021700	191021900	200	CG_hyperDMR
2	191186600	191186900	300	CG_hyperDMR
2	191230100	191230300	200	CG_hyperDMR
2	191518000	191518200	200	CG_hyperDMR
2	192214800	192215200	400	CG_hyperDMR
2	193089900	193090200	300	CG_hyperDMR
2	193260800	193261000	200	CG_hyperDMR
2	194855300	194855400	100	CG_hyperDMR
2	194933600	194933700	100	CG_hyperDMR
2	195297300	195297500	200	CG_hyperDMR
2	195309500	195309600	100	CG_hyperDMR
2	195761100	195761200	100	CG_hyperDMR
2	195775200	195775300	100	CG_hyperDMR
2	196150400	196150800	400	CG_hyperDMR
2	196154400	196154700	300	CG_hyperDMR
2	196409100	196409200	100	CG_hyperDMR
2	196603100	196603200	100	CG_hyperDMR
2	196884000	196884100	100	CG_hyperDMR
2	196891600	196891700	100	CG_hyperDMR
2	196953200	196953300	100	CG_hyperDMR
2	197833700	197833800	100	CG_hyperDMR
2	197863900	197864100	200	CG_hyperDMR
2	198707800	198708000	200	CG_hyperDMR
2	198708500	198708600	100	CG_hyperDMR
2	199032600	199032900	300	CG_hyperDMR
2	199274400	199274800	400	CG_hyperDMR
2	199413500	199413600	100	CG_hyperDMR
2	199538300	199538500	200	CG_hyperDMR
2	199743700	199743800	100	CG_hyperDMR
2	200095500	200095800	300	CG_hyperDMR
2	200220000	200220100	100	CG_hyperDMR
2	200409600	200409900	300	CG_hyperDMR
2	200830000	200830200	200	CG_hyperDMR
2	201118400	201118600	200	CG_hyperDMR
2	201355300	201355600	300	CG_hyperDMR
2	201617700	201617800	100	CG_hyperDMR
2	201784000	201784300	300	CG_hyperDMR
2	201784500	201784700	200	CG_hyperDMR
2	202465200	202465300	100	CG_hyperDMR
2	202670300	202670400	100	CG_hyperDMR
2	202807300	202807400	100	CG_hyperDMR
2	202892900	202893200	300	CG_hyperDMR
2	203035200	203035300	100	CG_hyperDMR
2	203507200	203507300	100	CG_hyperDMR
2	203609400	203609500	100	CG_hyperDMR
2	203627700	203627900	200	CG_hyperDMR
2	203648100	203648200	100	CG_hyperDMR
2	204113700	204113900	200	CG_hyperDMR
2	204319700	204319800	100	CG_hyperDMR
2	204328900	204329100	200	CG_hyperDMR
2	204486800	204486900	100	CG_hyperDMR
2	204514100	204514300	200	CG_hyperDMR
2	204521400	204521500	100	CG_hyperDMR
2	204528800	204529000	200	CG_hyperDMR
2	204814100	204814300	200	CG_hyperDMR
2	205272800	205273000	200	CG_hyperDMR
2	205273700	205273900	200	CG_hyperDMR
2	205343200	205343300	100	CG_hyperDMR
2	206014400	206014500	100	CG_hyperDMR
2	206066800	206066900	100	CG_hyperDMR
2	206474400	206474500	100	CG_hyperDMR
2	207351400	207351600	200	CG_hyperDMR
2	207481500	207481700	200	CG_hyperDMR
2	208527800	208527900	100	CG_hyperDMR
2	208873600	208873700	100	CG_hyperDMR
2	209348900	209349000	100	CG_hyperDMR
2	210031800	210032100	300	CG_hyperDMR
2	210087700	210087800	100	CG_hyperDMR
2	210118500	210118800	300	CG_hyperDMR
2	210391800	210392000	200	CG_hyperDMR
2	210597400	210597700	300	CG_hyperDMR
2	211258700	211258900	200	CG_hyperDMR
2	211751600	211751900	300	CG_hyperDMR
2	211804000	211804100	100	CG_hyperDMR
2	212304800	212305200	400	CG_hyperDMR
2	212955200	212955300	100	CG_hyperDMR
2	213035200	213035500	300	CG_hyperDMR
2	213255400	213255500	100	CG_hyperDMR
2	213304000	213304300	300	CG_hyperDMR
2	213306700	213307000	300	CG_hyperDMR
2	213602100	213602200	100	CG_hyperDMR
2	213882200	213882300	100	CG_hyperDMR
2	214131700	214131800	100	CG_hyperDMR
2	214256600	214256700	100	CG_hyperDMR
2	214521700	214521900	200	CG_hyperDMR
2	215001500	215001800	300	CG_hyperDMR
2	215057900	215058300	400	CG_hyperDMR
2	215181100	215181200	100	CG_hyperDMR
2	215199700	215199900	200	CG_hyperDMR
2	215382300	215382500	200	CG_hyperDMR
2	215387500	215387600	100	CG_hyperDMR
2	216191700	216192000	300	CG_hyperDMR
2	216375000	216375200	200	CG_hyperDMR
2	217363500	217363700	200	CG_hyperDMR
2	217592500	217592600	100	CG_hyperDMR
2	217789400	217789700	300	CG_hyperDMR
2	217789900	217790000	100	CG_hyperDMR
2	217809000	217809200	200	CG_hyperDMR
2	218099200	218099300	100	CG_hyperDMR
2	218586200	218586400	200	CG_hyperDMR
2	218925500	218925600	100	CG_hyperDMR
2	219244000	219244200	200	CG_hyperDMR
2	219598800	219599000	200	CG_hyperDMR
2	219655800	219656000	200	CG_hyperDMR
2	219733500	219733700	200	CG_hyperDMR
2	220048300	220048500	200	CG_hyperDMR
2	220494800	220494900	100	CG_hyperDMR
2	220734400	220734500	100	CG_hyperDMR
2	220882900	220883000	100	CG_hyperDMR
2	221362600	221362800	200	CG_hyperDMR
2	221950900	221951000	100	CG_hyperDMR
2	222129100	222129500	400	CG_hyperDMR
2	222131800	222131900	100	CG_hyperDMR
2	222137200	222137300	100	CG_hyperDMR
2	222482300	222482600	300	CG_hyperDMR
2	222503100	222503200	100	CG_hyperDMR
2	222770600	222770800	200	CG_hyperDMR
2	223300600	223300700	100	CG_hyperDMR
2	223338100	223338400	300	CG_hyperDMR
2	223338800	223339100	300	CG_hyperDMR
2	223445400	223445500	100	CG_hyperDMR
2	223451200	223451500	300	CG_hyperDMR
2	223625000	223625200	200	CG_hyperDMR
2	224130400	224130600	200	CG_hyperDMR
2	224193500	224193700	200	CG_hyperDMR
2	225332500	225332600	100	CG_hyperDMR
2	225384500	225385500	1000	CG_hyperDMR
2	225402700	225402800	100	CG_hyperDMR
2	225417900	225418000	100	CG_hyperDMR
2	225702000	225702300	300	CG_hyperDMR
2	225748000	225748100	100	CG_hyperDMR
2	225830600	225830800	200	CG_hyperDMR
2	225834900	225835300	400	CG_hyperDMR
2	226033600	226033900	300	CG_hyperDMR
2	226057600	226057800	200	CG_hyperDMR
2	226310700	226311000	300	CG_hyperDMR
2	226410900	226411000	100	CG_hyperDMR
2	226852500	226852700	200	CG_hyperDMR
2	226881700	226882000	300	CG_hyperDMR
2	227110600	227110700	100	CG_hyperDMR
2	228321300	228321500	200	CG_hyperDMR
2	228628100	228628300	200	CG_hyperDMR
2	229264400	229264500	100	CG_hyperDMR
2	229739500	229739800	300	CG_hyperDMR
2	229862400	229862600	200	CG_hyperDMR
2	230238700	230238800	100	CG_hyperDMR
2	230780900	230781000	100	CG_hyperDMR
2	230848700	230848800	100	CG_hyperDMR
2	230964500	230964800	300	CG_hyperDMR
2	231925000	231925200	200	CG_hyperDMR
2	232338500	232338700	200	CG_hyperDMR
2	232338900	232339000	100	CG_hyperDMR
2	232402800	232402900	100	CG_hyperDMR
2	232569100	232569300	200	CG_hyperDMR
2	232569600	232569800	200	CG_hyperDMR
2	232785200	232785300	100	CG_hyperDMR
2	233247300	233247500	200	CG_hyperDMR
2	233981200	233981400	200	CG_hyperDMR
2	234500400	234500500	100	CG_hyperDMR
2	234540800	234540900	100	CG_hyperDMR
2	235069600	235069700	100	CG_hyperDMR
2	235251600	235251700	100	CG_hyperDMR
2	235341200	235341400	200	CG_hyperDMR
2	235353200	235353500	300	CG_hyperDMR
2	235435800	235435900	100	CG_hyperDMR
2	235725100	235725400	300	CG_hyperDMR
2	235878300	235878500	200	CG_hyperDMR
2	235926500	235926600	100	CG_hyperDMR
2	236513800	236514000	200	CG_hyperDMR
2	236518200	236518600	400	CG_hyperDMR
[truncated: 15,262 more rows]

## Sheet: zmros1ab_endosperm
Chr	Start	End	Size	Type
1	1013500	1013600	100	CG_hyperDMR
1	1198200	1198300	100	CG_hyperDMR
1	1490500	1490700	200	CG_hyperDMR
1	1492000	1492100	100	CG_hyperDMR
1	1494400	1494700	300	CG_hyperDMR
1	1837500	1837800	300	CG_hyperDMR
1	1895000	1895200	200	CG_hyperDMR
1	1913900	1914000	100	CG_hyperDMR
1	1916200	1916400	200	CG_hyperDMR
1	2531400	2531500	100	CG_hyperDMR
1	2654900	2655100	200	CG_hyperDMR
1	2884200	2884400	200	CG_hyperDMR
1	3136900	3137000	100	CG_hyperDMR
1	3167400	3167600	200	CG_hyperDMR
1	3498700	3498900	200	CG_hyperDMR
1	3550600	3550800	200	CG_hyperDMR
1	4335800	4336000	200	CG_hyperDMR
1	4415200	4415300	100	CG_hyperDMR
1	4599200	4599300	100	CG_hyperDMR
1	4905600	4905900	300	CG_hyperDMR
1	5143400	5143600	200	CG_hyperDMR
1	5713600	5713800	200	CG_hyperDMR
1	5724500	5724800	300	CG_hyperDMR
1	5790800	5791100	300	CG_hyperDMR
1	5947700	5947800	100	CG_hyperDMR
1	6019700	6020100	400	CG_hyperDMR
1	6026500	6027100	600	CG_hyperDMR
1	6254800	6255000	200	CG_hyperDMR
1	6532700	6532900	200	CG_hyperDMR
1	6770300	6770400	100	CG_hyperDMR
1	6787400	6787500	100	CG_hyperDMR
1	7034200	7034300	100	CG_hyperDMR
1	7036700	7036800	100	CG_hyperDMR
1	7143000	7143100	100	CG_hyperDMR
1	7414300	7414500	200	CG_hyperDMR
1	7974700	7974800	100	CG_hyperDMR
1	8123200	8123500	300	CG_hyperDMR
1	8242100	8242200	100	CG_hyperDMR
1	8249500	8249700	200	CG_hyperDMR
1	8313700	8314000	300	CG_hyperDMR
1	8314300	8314500	200	CG_hyperDMR
1	8551600	8551800	200	CG_hyperDMR
1	8971100	8971200	100	CG_hyperDMR
1	9010500	9010700	200	CG_hyperDMR
1	9103500	9103700	200	CG_hyperDMR
1	9118300	9118500	200	CG_hyperDMR
1	9128400	9128700	300	CG_hyperDMR
1	9131200	9131500	300	CG_hyperDMR
1	9158000	9158100	100	CG_hyperDMR
1	9496300	9496400	100	CG_hyperDMR
1	9496700	9496800	100	CG_hyperDMR
1	9618400	9618700	300	CG_hyperDMR
1	9751700	9751900	200	CG_hyperDMR
1	9877500	9877600	100	CG_hyperDMR
1	9990900	9991000	100	CG_hyperDMR
1	10153600	10153900	300	CG_hyperDMR
1	10321700	10321900	200	CG_hyperDMR
1	10350000	10350100	100	CG_hyperDMR
1	10614900	10615000	100	CG_hyperDMR
1	10965400	10965500	100	CG_hyperDMR
1	10998300	10998400	100	CG_hyperDMR
1	11014400	11014600	200	CG_hyperDMR
1	11070300	11070500	200	CG_hyperDMR
1	11165400	11165500	100	CG_hyperDMR
1	11206800	11207100	300	CG_hyperDMR
1	11209100	11209200	100	CG_hyperDMR
1	11321700	11322000	300	CG_hyperDMR
1	11359600	11359800	200	CG_hyperDMR
1	11418100	11418200	100	CG_hyperDMR
1	11715200	11715300	100	CG_hyperDMR
1	11985100	11985500	400	CG_hyperDMR
1	12136200	12136400	200	CG_hyperDMR
1	12147000	12147300	300	CG_hyperDMR
1	12289300	12289500	200	CG_hyperDMR
1	12297000	12297100	100	CG_hyperDMR
1	12353900	12354000	100	CG_hyperDMR
1	12544900	12545100	200	CG_hyperDMR
1	12554900	12555000	100	CG_hyperDMR
1	12706500	12706700	200	CG_hyperDMR
1	12764600	12764700	100	CG_hyperDMR
1	12764900	12765500	600	CG_hyperDMR
1	12864900	12865100	200	CG_hyperDMR
1	12935200	12935500	300	CG_hyperDMR
1	13070500	13071000	500	CG_hyperDMR
1	13182400	13182500	100	CG_hyperDMR
1	13229500	13229700	200	CG_hyperDMR
1	13267000	13267200	200	CG_hyperDMR
1	13387200	13387600	400	CG_hyperDMR
1	13453600	13453700	100	CG_hyperDMR
1	13532400	13532600	200	CG_hyperDMR
1	13688600	13688700	100	CG_hyperDMR
1	13822400	13822600	200	CG_hyperDMR
1	13906500	13906600	100	CG_hyperDMR
1	14211800	14211900	100	CG_hyperDMR
1	14252600	14252900	300	CG_hyperDMR
1	14446900	14447200	300	CG_hyperDMR
1	14584100	14584200	100	CG_hyperDMR
1	14648600	14648800	200	CG_hyperDMR
1	14736300	14736500	200	CG_hyperDMR
1	15054600	15054800	200	CG_hyperDMR
1	15192800	15192900	100	CG_hyperDMR
1	15309600	15309700	100	CG_hyperDMR
1	15314900	15315200	300	CG_hyperDMR
1	15392500	15393000	500	CG_hyperDMR
1	15397600	15397800	200	CG_hyperDMR
1	15402800	15403000	200	CG_hyperDMR
1	15508300	15508400	100	CG_hyperDMR
1	16051200	16051300	100	CG_hyperDMR
1	16442400	16442500	100	CG_hyperDMR
1	16730800	16730900	100	CG_hyperDMR
1	16752900	16753000	100	CG_hyperDMR
1	17349300	17349500	200	CG_hyperDMR
1	17472800	17473100	300	CG_hyperDMR
1	17826200	17826300	100	CG_hyperDMR
1	17919400	17919500	100	CG_hyperDMR
1	17928900	17929000	100	CG_hyperDMR
1	17995400	17995500	100	CG_hyperDMR
1	18049300	18049500	200	CG_hyperDMR
1	18162200	18162400	200	CG_hyperDMR
1	18382400	18382500	100	CG_hyperDMR
1	18392200	18392300	100	CG_hyperDMR
1	19591900	19592100	200	CG_hyperDMR
1	19627300	19627500	200	CG_hyperDMR
1	19667200	19667400	200	CG_hyperDMR
1	19990600	19990700	100	CG_hyperDMR
1	20136600	20136700	100	CG_hyperDMR
1	20219400	20219700	300	CG_hyperDMR
1	20229000	20229100	100	CG_hyperDMR
1	20306700	20306900	200	CG_hyperDMR
1	20353100	20353300	200	CG_hyperDMR
1	20541700	20541800	100	CG_hyperDMR
1	21130200	21130500	300	CG_hyperDMR
1	21389400	21389500	100	CG_hyperDMR
1	21568000	21568300	300	CG_hyperDMR
1	21683200	21683500	300	CG_hyperDMR
1	21859000	21859200	200	CG_hyperDMR
1	22008700	22008800	100	CG_hyperDMR
1	22035000	22035200	200	CG_hyperDMR
1	22484400	22484600	200	CG_hyperDMR
1	22614600	22614700	100	CG_hyperDMR
1	22666800	22667100	300	CG_hyperDMR
1	23365200	23365400	200	CG_hyperDMR
1	23605700	23605900	200	CG_hyperDMR
1	23615300	23615400	100	CG_hyperDMR
1	23699500	23700000	500	CG_hyperDMR
1	23738800	23738900	100	CG_hyperDMR
1	23881400	23881500	100	CG_hyperDMR
1	23956900	23957000	100	CG_hyperDMR
1	24131100	24131400	300	CG_hyperDMR
1	24161500	24161600	100	CG_hyperDMR
1	24162100	24162300	200	CG_hyperDMR
1	24162500	24162700	200	CG_hyperDMR
1	24166400	24166700	300	CG_hyperDMR
1	24502300	24502400	100	CG_hyperDMR
1	24582200	24582400	200	CG_hyperDMR
1	24820000	24820200	200	CG_hyperDMR
1	24825400	24825700	300	CG_hyperDMR
1	24878100	24878400	300	CG_hyperDMR
1	24961400	24961700	300	CG_hyperDMR
1	25052500	25052700	200	CG_hyperDMR
1	25566600	25566700	100	CG_hyperDMR
1	25576100	25576400	300	CG_hyperDMR
1	25717200	25717300	100	CG_hyperDMR
1	25802100	25802300	200	CG_hyperDMR
1	25932500	25932600	100	CG_hyperDMR
1	26087500	26087700	200	CG_hyperDMR
1	26435300	26435700	400	CG_hyperDMR
1	26524000	26524200	200	CG_hyperDMR
1	26719600	26719700	100	CG_hyperDMR
1	26873600	26873700	100	CG_hyperDMR
1	27416500	27416900	400	CG_hyperDMR
1	27503500	27503700	200	CG_hyperDMR
1	28060000	28060100	100	CG_hyperDMR
1	28080200	28080400	200	CG_hyperDMR
1	28235900	28236300	400	CG_hyperDMR
1	28608600	28608900	300	CG_hyperDMR
1	28637900	28638200	300	CG_hyperDMR
1	28787500	28787800	300	CG_hyperDMR
1	28789200	28789400	200	CG_hyperDMR
1	28858000	28858300	300	CG_hyperDMR
1	28858600	28858800	200	CG_hyperDMR
1	28862500	28862700	200	CG_hyperDMR
1	29045500	29045900	400	CG_hyperDMR
1	29127700	29128000	300	CG_hyperDMR
1	29158700	29158900	200	CG_hyperDMR
1	29334300	29334400	100	CG_hyperDMR
1	29454200	29454400	200	CG_hyperDMR
1	30095800	30096100	300	CG_hyperDMR
1	30222600	30223000	400	CG_hyperDMR
1	30249000	30249100	100	CG_hyperDMR
1	30337200	30337500	300	CG_hyperDMR
1	30340600	30341000	400	CG_hyperDMR
1	30522600	30522800	200	CG_hyperDMR
1	31511800	31512000	200	CG_hyperDMR
1	31783900	31784000	100	CG_hyperDMR
1	32141600	32141700	100	CG_hyperDMR
1	32527000	32527100	100	CG_hyperDMR
1	32617600	32617700	100	CG_hyperDMR
1	32782200	32782300	100	CG_hyperDMR
1	32896400	32896600	200	CG_hyperDMR
1	32930900	32931000	100	CG_hyperDMR
1	33164100	33164200	100	CG_hyperDMR
1	33322500	33322700	200	CG_hyperDMR
1	33439600	33439800	200	CG_hyperDMR
1	33494600	33494700	100	CG_hyperDMR
1	33736200	33736300	100	CG_hyperDMR
1	33779400	33779500	100	CG_hyperDMR
1	34147500	34147600	100	CG_hyperDMR
1	34709600	34709700	100	CG_hyperDMR
1	34833200	34833300	100	CG_hyperDMR
1	34838000	34838100	100	CG_hyperDMR
1	34851700	34851800	100	CG_hyperDMR
1	34931600	34931700	100	CG_hyperDMR
1	34981200	34981400	200	CG_hyperDMR
1	35237700	35237900	200	CG_hyperDMR
1	35238300	35238800	500	CG_hyperDMR
1	35264600	35265000	400	CG_hyperDMR
1	35477200	35477300	100	CG_hyperDMR
1	35734400	35734700	300	CG_hyperDMR
1	35856900	35857100	200	CG_hyperDMR
1	36834800	36835000	200	CG_hyperDMR
1	36897200	36897500	300	CG_hyperDMR
1	36897700	36897800	100	CG_hyperDMR
1	37680200	37680400	200	CG_hyperDMR
1	37683100	37683200	100	CG_hyperDMR
1	38190500	38190600	100	CG_hyperDMR
1	38259900	38260100	200	CG_hyperDMR
1	38406000	38406100	100	CG_hyperDMR
1	38518200	38518400	200	CG_hyperDMR
1	38533100	38533400	300	CG_hyperDMR
1	38904000	38904200	200	CG_hyperDMR
1	39163800	39163900	100	CG_hyperDMR
1	40039200	40039300	100	CG_hyperDMR
1	40175200	40175500	300	CG_hyperDMR
1	40279900	40280000	100	CG_hyperDMR
1	40532000	40532100	100	CG_hyperDMR
1	40890400	40890700	300	CG_hyperDMR
1	41096700	41096900	200	CG_hyperDMR
1	41114500	41114600	100	CG_hyperDMR
1	41253200	41253300	100	CG_hyperDMR
1	41367700	41367900	200	CG_hyperDMR
1	41476600	41476900	300	CG_hyperDMR
1	41540200	41540400	200	CG_hyperDMR
1	41698000	41698200	200	CG_hyperDMR
1	41807600	41807800	200	CG_hyperDMR
1	41901900	41902000	100	CG_hyperDMR
1	42280400	42280500	100	CG_hyperDMR
1	42370800	42370900	100	CG_hyperDMR
1	42372500	42372800	300	CG_hyperDMR
1	42431500	42431600	100	CG_hyperDMR
1	42463400	42464100	700	CG_hyperDMR
1	43338900	43339200	300	CG_hyperDMR
1	43373700	43373900	200	CG_hyperDMR
1	43447900	43448000	100	CG_hyperDMR
1	43613100	43613300	200	CG_hyperDMR
1	43649500	43649800	300	CG_hyperDMR
1	43827500	43827800	300	CG_hyperDMR
1	43915300	43915500	200	CG_hyperDMR
1	44247900	44248000	100	CG_hyperDMR
1	44714900	44715100	200	CG_hyperDMR
1	44922800	44922900	100	CG_hyperDMR
1	44924200	44924300	100	CG_hyperDMR
1	45104100	45104200	100	CG_hyperDMR
1	45207100	45207400	300	CG_hyperDMR
1	45269300	45269500	200	CG_hyperDMR
1	45291000	45291200	200	CG_hyperDMR
1	45346400	45346500	100	CG_hyperDMR
1	45356800	45357000	200	CG_hyperDMR
1	45394600	45394700	100	CG_hyperDMR
1	45595200	45595400	200	CG_hyperDMR
1	46054000	46054100	100	CG_hyperDMR
1	46054300	46054600	300	CG_hyperDMR
1	46315300	46315800	500	CG_hyperDMR
1	46371200	46371300	100	CG_hyperDMR
1	46388500	46388600	100	CG_hyperDMR
1	46475100	46475200	100	CG_hyperDMR
1	46676100	46676200	100	CG_hyperDMR
1	46681900	46682100	200	CG_hyperDMR
1	46823800	46824100	300	CG_hyperDMR
1	46825800	46826000	200	CG_hyperDMR
1	46952300	46952400	100	CG_hyperDMR
1	47136200	47136300	100	CG_hyperDMR
1	47444000	47444200	200	CG_hyperDMR
1	47658200	47658400	200	CG_hyperDMR
1	47746700	47746900	200	CG_hyperDMR
1	47748200	47748400	200	CG_hyperDMR
1	47793900	47794200	300	CG_hyperDMR
1	48801300	48801400	100	CG_hyperDMR
1	49003600	49003800	200	CG_hyperDMR
1	49170400	49170600	200	CG_hyperDMR
1	49180000	49180200	200	CG_hyperDMR
1	49322300	49322400	100	CG_hyperDMR
1	49325000	49325100	100	CG_hyperDMR
1	49466400	49466500	100	CG_hyperDMR
1	49469000	49469300	300	CG_hyperDMR
1	51129300	51129600	300	CG_hyperDMR
1	51223000	51223100	100	CG_hyperDMR
1	51844400	51844600	200	CG_hyperDMR
1	51992000	51992200	200	CG_hyperDMR
1	51996700	51996800	100	CG_hyperDMR
1	52007900	52008100	200	CG_hyperDMR
1	52525400	52525600	200	CG_hyperDMR
1	52748700	52749100	400	CG_hyperDMR
1	52943400	52943500	100	CG_hyperDMR
1	53689900	53690100	200	CG_hyperDMR
1	54343300	54343600	300	CG_hyperDMR
1	54372900	54373000	100	CG_hyperDMR
1	54633400	54633700	300	CG_hyperDMR
1	55051200	55051300	100	CG_hyperDMR
1	55182500	55182600	100	CG_hyperDMR
1	55261700	55261900	200	CG_hyperDMR
1	56109300	56109400	100	CG_hyperDMR
1	56141300	56141400	100	CG_hyperDMR
1	56906900	56907000	100	CG_hyperDMR
1	56923000	56923100	100	CG_hyperDMR
1	56997800	56998200	400	CG_hyperDMR
1	57250300	57250400	100	CG_hyperDMR
1	57335100	57335200	100	CG_hyperDMR
1	57453500	57453600	100	CG_hyperDMR
1	57658100	57658200	100	CG_hyperDMR
1	57818600	57818700	100	CG_hyperDMR
1	57877600	57877800	200	CG_hyperDMR
1	58001200	58001500	300	CG_hyperDMR
1	58019500	58019700	200	CG_hyperDMR
1	58307300	58307400	100	CG_hyperDMR
1	58307800	58308100	300	CG_hyperDMR
1	58533800	58534000	200	CG_hyperDMR
1	59031600	59031700	100	CG_hyperDMR
1	59103000	59103200	200	CG_hyperDMR
1	59436700	59436900	200	CG_hyperDMR
1	60426400	60426500	100	CG_hyperDMR
1	60916500	60917000	500	CG_hyperDMR
1	61575500	61575700	200	CG_hyperDMR
1	61575900	61576100	200	CG_hyperDMR
1	62446900	62447000	100	CG_hyperDMR
1	62705800	62705900	100	CG_hyperDMR
1	62857700	62858000	300	CG_hyperDMR
1	62969700	62969900	200	CG_hyperDMR
1	62996500	62996800	300	CG_hyperDMR
1	63234900	63235100	200	CG_hyperDMR
1	63287600	63287900	300	CG_hyperDMR
1	63318400	63319100	700	CG_hyperDMR
1	63327900	63328000	100	CG_hyperDMR
1	63375200	63375300	100	CG_hyperDMR
1	63745900	63746000	100	CG_hyperDMR
1	63752000	63752200	200	CG_hyperDMR
1	64834100	64834200	100	CG_hyperDMR
1	64857100	64857200	100	CG_hyperDMR
1	64919900	64920100	200	CG_hyperDMR
1	64933800	64933900	100	CG_hyperDMR
1	65318600	65318800	200	CG_hyperDMR
1	65545200	65545300	100	CG_hyperDMR
1	65690400	65690500	100	CG_hyperDMR
1	65857700	65857900	200	CG_hyperDMR
1	65863800	65864200	400	CG_hyperDMR
1	65969200	65969300	100	CG_hyperDMR
1	66553100	66553300	200	CG_hyperDMR
1	67018700	67018900	200	CG_hyperDMR
1	67105700	67106000	300	CG_hyperDMR
1	67303400	67303500	100	CG_hyperDMR
1	67316200	67316300	100	CG_hyperDMR
1	67348600	67349100	500	CG_hyperDMR
1	67352600	67352900	300	CG_hyperDMR
1	67353900	67354100	200	CG_hyperDMR
1	67603600	67603700	100	CG_hyperDMR
1	67812500	67812800	300	CG_hyperDMR
1	67859200	67859500	300	CG_hyperDMR
1	68460900	68461000	100	CG_hyperDMR
1	69299300	69299400	100	CG_hyperDMR
1	69511900	69512000	100	CG_hyperDMR
1	69609000	69609200	200	CG_hyperDMR
1	69609700	69609900	200	CG_hyperDMR
1	69732000	69732100	100	CG_hyperDMR
1	69736400	69736500	100	CG_hyperDMR
1	69845100	69845300	200	CG_hyperDMR
1	70225600	70225700	100	CG_hyperDMR
1	70427400	70427500	100	CG_hyperDMR
1	70786200	70786400	200	CG_hyperDMR
1	70821500	70821700	200	CG_hyperDMR
1	71160900	71161100	200	CG_hyperDMR
1	71822000	71822100	100	CG_hyperDMR
1	71990600	71990900	300	CG_hyperDMR
1	72001300	72001600	300	CG_hyperDMR
1	72001900	72002000	100	CG_hyperDMR
1	72011700	72012000	300	CG_hyperDMR
1	72380400	72380500	100	CG_hyperDMR
1	72597900	72598000	100	CG_hyperDMR
1	72606300	72606400	100	CG_hyperDMR
1	72881200	72881300	100	CG_hyperDMR
1	72906300	72906500	200	CG_hyperDMR
1	72953100	72953300	200	CG_hyperDMR
1	73404400	73404700	300	CG_hyperDMR
1	73589800	73589900	100	CG_hyperDMR
1	73918400	73918600	200	CG_hyperDMR
1	74153700	74154200	500	CG_hyperDMR
1	74176200	74176300	100	CG_hyperDMR
1	74640700	74640800	100	CG_hyperDMR
1	74986700	74987000	300	CG_hyperDMR
1	75321900	75322100	200	CG_hyperDMR
1	75639300	75639600	300	CG_hyperDMR
1	76613500	76613600	100	CG_hyperDMR
1	77692000	77692100	100	CG_hyperDMR
1	77992900	77993000	100	CG_hyperDMR
1	78353900	78354100	200	CG_hyperDMR
1	79987100	79987400	300	CG_hyperDMR
1	80608500	80608600	100	CG_hyperDMR
1	80853900	80854000	100	CG_hyperDMR
1	80932800	80933100	300	CG_hyperDMR
1	81368300	81368400	100	CG_hyperDMR
1	81805600	81805700	100	CG_hyperDMR
1	82096300	82096400	100	CG_hyperDMR
1	82296900	82297100	200	CG_hyperDMR
1	82413500	82413700	200	CG_hyperDMR
1	82470500	82470700	200	CG_hyperDMR
1	82557700	82557900	200	CG_hyperDMR
1	82714700	82715200	500	CG_hyperDMR
1	83191200	83191300	100	CG_hyperDMR
1	83193700	83193800	100	CG_hyperDMR
1	83410300	83410400	100	CG_hyperDMR
1	83643100	83643300	200	CG_hyperDMR
1	83652000	83652100	100	CG_hyperDMR
1	83652900	83653100	200	CG_hyperDMR
1	83731800	83732100	300	CG_hyperDMR
1	83818900	83819000	100	CG_hyperDMR
1	84136600	84136700	100	CG_hyperDMR
1	85065100	85065400	300	CG_hyperDMR
1	85099700	85099800	100	CG_hyperDMR
1	85245400	85245700	300	CG_hyperDMR
1	85846000	85846200	200	CG_hyperDMR
1	86123700	86123800	100	CG_hyperDMR
1	86481700	86481800	100	CG_hyperDMR
1	86497200	86497300	100	CG_hyperDMR
1	87319900	87320000	100	CG_hyperDMR
1	87446400	87446500	100	CG_hyperDMR
1	87486700	87486900	200	CG_hyperDMR
1	87752400	87752600	200	CG_hyperDMR
1	87861600	87861800	200	CG_hyperDMR
1	87862300	87862700	400	CG_hyperDMR
1	88087200	88087400	200	CG_hyperDMR
1	88272200	88272300	100	CG_hyperDMR
1	88508900	88509100	200	CG_hyperDMR
1	88803500	88803600	100	CG_hyperDMR
1	89473700	89473900	200	CG_hyperDMR
1	89618100	89618200	100	CG_hyperDMR
1	89641700	89641800	100	CG_hyperDMR
1	90313500	90313800	300	CG_hyperDMR
1	90314000	90314100	100	CG_hyperDMR
1	90443700	90443900	200	CG_hyperDMR
1	90493300	90493400	100	CG_hyperDMR
1	91253200	91253400	200	CG_hyperDMR
1	91954600	91954800	200	CG_hyperDMR
1	91991700	91991800	100	CG_hyperDMR
1	92220100	92220400	300	CG_hyperDMR
1	92241700	92241800	100	CG_hyperDMR
1	92821600	92821800	200	CG_hyperDMR
1	93450000	93450100	100	CG_hyperDMR
1	93743300	93743400	100	CG_hyperDMR
1	93754900	93755000	100	CG_hyperDMR
1	93849600	93849800	200	CG_hyperDMR
1	94199400	94199600	200	CG_hyperDMR
1	94294100	94294300	200	CG_hyperDMR
1	94310400	94310600	200	CG_hyperDMR
1	94479000	94479100	100	CG_hyperDMR
1	94482000	94482500	500	CG_hyperDMR
1	94577900	94578100	200	CG_hyperDMR
1	95111200	95111600	400	CG_hyperDMR
1	96568600	96568700	100	CG_hyperDMR
1	97311400	97311500	100	CG_hyperDMR
1	97328100	97328300	200	CG_hyperDMR
1	97371100	97371600	500	CG_hyperDMR
1	97466300	97466400	100	CG_hyperDMR
1	97707400	97707500	100	CG_hyperDMR
1	98102300	98102400	100	CG_hyperDMR
1	99408000	99408100	100	CG_hyperDMR
1	100084200	100084300	100	CG_hyperDMR
1	101090800	101090900	100	CG_hyperDMR
1	102068800	102068900	100	CG_hyperDMR
1	102069900	102070300	400	CG_hyperDMR
1	102774700	102775000	300	CG_hyperDMR
1	104422900	104423000	100	CG_hyperDMR
1	105513600	105513800	200	CG_hyperDMR
1	106376800	106377000	200	CG_hyperDMR
1	106382200	106382300	100	CG_hyperDMR
1	107671200	107671400	200	CG_hyperDMR
1	107832500	107832800	300	CG_hyperDMR
1	107839000	107839200	200	CG_hyperDMR
1	107927500	107927600	100	CG_hyperDMR
1	108000300	108000400	100	CG_hyperDMR
1	108206200	108206500	300	CG_hyperDMR
1	108428000	108428100	100	CG_hyperDMR
1	109550000	109550100	100	CG_hyperDMR
1	109903700	109903900	200	CG_hyperDMR
1	110009300	110009700	400	CG_hyperDMR
1	110010100	110010300	200	CG_hyperDMR
1	111117300	111117500	200	CG_hyperDMR
1	111730400	111730500	100	CG_hyperDMR
1	112676800	112677000	200	CG_hyperDMR
1	114071400	114071700	300	CG_hyperDMR
1	114819200	114819500	300	CG_hyperDMR
1	115241100	115241200	100	CG_hyperDMR
1	115320700	115320900	200	CG_hyperDMR
1	116387900	116388000	100	CG_hyperDMR
1	116930400	116930500	100	CG_hyperDMR
1	117697100	117697200	100	CG_hyperDMR
1	118080300	118080400	100	CG_hyperDMR
1	118108500	118108600	100	CG_hyperDMR
1	118555100	118555200	100	CG_hyperDMR
1	118555700	118555900	200	CG_hyperDMR
1	118556300	118556500	200	CG_hyperDMR
1	118556800	118557100	300	CG_hyperDMR
1	118557800	118558300	500	CG_hyperDMR
1	119215100	119215200	100	CG_hyperDMR
1	120009200	120009300	100	CG_hyperDMR
1	120683400	120683800	400	CG_hyperDMR
1	120741700	120741800	100	CG_hyperDMR
1	120939300	120939400	100	CG_hyperDMR
1	121457800	121457900	100	CG_hyperDMR
1	122671300	122671500	200	CG_hyperDMR
1	123382900	123383200	300	CG_hyperDMR
1	124333300	124333700	400	CG_hyperDMR
1	124335900	124336100	200	CG_hyperDMR
1	124336900	124337400	500	CG_hyperDMR
1	124338000	124338100	100	CG_hyperDMR
1	125060200	125060400	200	CG_hyperDMR
1	125531000	125531100	100	CG_hyperDMR
1	125674000	125674100	100	CG_hyperDMR
1	126768600	126768900	300	CG_hyperDMR
1	128254900	128255100	200	CG_hyperDMR
1	128845700	128845800	100	CG_hyperDMR
1	132639900	132640000	100	CG_hyperDMR
1	132643800	132644000	200	CG_hyperDMR
1	133041900	133042100	200	CG_hyperDMR
1	133047900	133048100	200	CG_hyperDMR
1	133091900	133092100	200	CG_hyperDMR
1	133092600	133092800	200	CG_hyperDMR
1	133108600	133108700	100	CG_hyperDMR
1	133239500	133239600	100	CG_hyperDMR
1	133245900	133246100	200	CG_hyperDMR
1	133548500	133548600	100	CG_hyperDMR
1	133703900	133704000	100	CG_hyperDMR
1	133731200	133731300	100	CG_hyperDMR
1	136748800	136749000	200	CG_hyperDMR
1	138435300	138435500	200	CG_hyperDMR
1	140267200	140267400	200	CG_hyperDMR
1	140677800	140677900	100	CG_hyperDMR
1	140878900	140879000	100	CG_hyperDMR
1	141837300	141837400	100	CG_hyperDMR
1	142165900	142166300	400	CG_hyperDMR
1	142571200	142571300	100	CG_hyperDMR
1	142653900	142654000	100	CG_hyperDMR
1	143096900	143097200	300	CG_hyperDMR
1	143443100	143443300	200	CG_hyperDMR
1	143915000	143915100	100	CG_hyperDMR
1	144156600	144156700	100	CG_hyperDMR
1	144613700	144614100	400	CG_hyperDMR
1	146106800	146107000	200	CG_hyperDMR
1	146107700	146108000	300	CG_hyperDMR
1	146392600	146392700	100	CG_hyperDMR
1	146543500	146543700	200	CG_hyperDMR
1	147031700	147031800	100	CG_hyperDMR
1	147133100	147133200	100	CG_hyperDMR
1	147223700	147223800	100	CG_hyperDMR
1	147622300	147622600	300	CG_hyperDMR
1	148117700	148117800	100	CG_hyperDMR
1	148498500	148498700	200	CG_hyperDMR
1	148980000	148980200	200	CG_hyperDMR
1	148987600	148987700	100	CG_hyperDMR
1	149606400	149606600	200	CG_hyperDMR
1	149659600	149659800	200	CG_hyperDMR
1	152432300	152432400	100	CG_hyperDMR
1	152819200	152819300	100	CG_hyperDMR
1	154093000	154093100	100	CG_hyperDMR
1	154098900	154099100	200	CG_hyperDMR
1	155752000	155752100	100	CG_hyperDMR
1	155804300	155804400	100	CG_hyperDMR
1	155804700	155804900	200	CG_hyperDMR
1	155926000	155926200	200	CG_hyperDMR
1	156023400	156023500	100	CG_hyperDMR
1	156785700	156785800	100	CG_hyperDMR
1	156928400	156928500	100	CG_hyperDMR
1	157112600	157112700	100	CG_hyperDMR
1	157202200	157202300	100	CG_hyperDMR
1	157309700	157310000	300	CG_hyperDMR
1	157936300	157936600	300	CG_hyperDMR
1	157988700	157988800	100	CG_hyperDMR
1	158084900	158085100	200	CG_hyperDMR
1	158085800	158086000	200	CG_hyperDMR
1	158102200	158102500	300	CG_hyperDMR
1	158393400	158393600	200	CG_hyperDMR
1	158396400	158396500	100	CG_hyperDMR
1	158941300	158941500	200	CG_hyperDMR
1	160783300	160783400	100	CG_hyperDMR
1	161317100	161317500	400	CG_hyperDMR
1	161492300	161492400	100	CG_hyperDMR
1	162023000	162023200	200	CG_hyperDMR
1	162100500	162100600	100	CG_hyperDMR
1	162132900	162133000	100	CG_hyperDMR
1	163008800	163008900	100	CG_hyperDMR
1	163737000	163737100	100	CG_hyperDMR
1	163874500	163874700	200	CG_hyperDMR
1	163880000	163880100	100	CG_hyperDMR
1	164192100	164192300	200	CG_hyperDMR
1	164370800	164371000	200	CG_hyperDMR
1	164776700	164776900	200	CG_hyperDMR
1	164777500	164777800	300	CG_hyperDMR
1	164855300	164855600	300	CG_hyperDMR
1	164858900	164859000	100	CG_hyperDMR
1	164978300	164978500	200	CG_hyperDMR
1	164983500	164983600	100	CG_hyperDMR
1	165071100	165071300	200	CG_hyperDMR
1	165166600	165167100	500	CG_hyperDMR
1	165601700	165602000	300	CG_hyperDMR
1	166067900	166068000	100	CG_hyperDMR
1	166155500	166155600	100	CG_hyperDMR
1	167097000	167097200	200	CG_hyperDMR
1	167273400	167273700	300	CG_hyperDMR
1	167341100	167341300	200	CG_hyperDMR
1	168523900	168524000	100	CG_hyperDMR
1	168706400	168706600	200	CG_hyperDMR
1	168769900	168770100	200	CG_hyperDMR
1	168770300	168770700	400	CG_hyperDMR
1	169041500	169041600	100	CG_hyperDMR
1	169044300	169044400	100	CG_hyperDMR
1	169228500	169228600	100	CG_hyperDMR
1	169953800	169954000	200	CG_hyperDMR
1	170185900	170186200	300	CG_hyperDMR
1	170243100	170243300	200	CG_hyperDMR
1	170334000	170334200	200	CG_hyperDMR
1	170335100	170335200	100	CG_hyperDMR
1	171124300	171124600	300	CG_hyperDMR
1	172410400	172410600	200	CG_hyperDMR
1	172726100	172726200	100	CG_hyperDMR
1	172836900	172837200	300	CG_hyperDMR
1	173395000	173395200	200	CG_hyperDMR
1	173397300	173397500	200	CG_hyperDMR
1	173690400	173690600	200	CG_hyperDMR
1	173858800	173859100	300	CG_hyperDMR
1	174773900	174774100	200	CG_hyperDMR
1	174778800	174779000	200	CG_hyperDMR
1	174877700	174878000	300	CG_hyperDMR
1	174879400	174879600	200	CG_hyperDMR
1	175513600	175513700	100	CG_hyperDMR
1	176148700	176149200	500	CG_hyperDMR
1	176153300	176153500	200	CG_hyperDMR
1	176537300	176537800	500	CG_hyperDMR
1	176782900	176783200	300	CG_hyperDMR
1	177584500	177584700	200	CG_hyperDMR
1	178454300	178454500	200	CG_hyperDMR
1	178488400	178488500	100	CG_hyperDMR
1	178756500	178756600	100	CG_hyperDMR
1	179381200	179381400	200	CG_hyperDMR
1	179457600	179457700	100	CG_hyperDMR
1	179542300	179542400	100	CG_hyperDMR
1	179545900	179546000	100	CG_hyperDMR
1	179595400	179595700	300	CG_hyperDMR
1	179892100	179892300	200	CG_hyperDMR
1	180051000	180051200	200	CG_hyperDMR
1	180273900	180274100	200	CG_hyperDMR
1	180275800	180276100	300	CG_hyperDMR
1	180929900	180930100	200	CG_hyperDMR
1	180938400	180938700	300	CG_hyperDMR
1	181072100	181072200	100	CG_hyperDMR
1	181595400	181595700	300	CG_hyperDMR
1	181879200	181879400	200	CG_hyperDMR
1	181912800	181912900	100	CG_hyperDMR
1	182408800	182408900	100	CG_hyperDMR
[truncated: 22,233 more rows]
