# Supplementary material for: DNA demethylation affects imprinted gene expression in maize endosperm
Source: Genome Biol. 2022 Mar 9;23:77. doi: 10.1186/s13059-022-02641-x (PMC8905802; doi:10.1186/s13059-022-02641-x)
Supplement: Supplementary file 4 — Additional file 4. List of DEGs between zmros1 and WT. [file 13059_2022_2641_MOESM4_ESM.xlsx]

## Sheet: DEGs_embryo
Gene ID	wild_type_rep1	wild_type_rep2	wild_type_rep3	zmros1ab_rep1	zmros1ab_rep2	zmros1ab_rep3	log2FoldChange	padj	Type
Zm00001d000001	275.005	181.628	560.015	66.7926	78.8421	60.9144	2.29974	2.63753e-09	down
Zm00001d000027	1024.3	1226.23	1002.86	637.022	696.093	720.165	0.664077	2.50167e-06	down
Zm00001d000107	16.9387	30.4349	42.6961	0.996904	2.07479	1.96498	4.16304	2.23634e-05	down
Zm00001d000112	324.825	479.104	332.633	735.715	571.605	745.71	-0.853137	6.6593e-05	up
Zm00001d000120	591.859	417.253	492.495	666.929	856.889	875.399	-0.676126	0.000636606	up
Zm00001d000124	958.533	924.828	849.951	1347.81	1163.96	1353.87	-0.500252	0.000132587	up
Zm00001d000126	423.468	301.404	288.944	951.046	1360.03	1329.31	-1.84435	1.5197e-20	up
Zm00001d000184	928.641	1224.27	931.372	726.743	663.933	771.255	0.512506	0.00317236	down
Zm00001d000196	4.98198	6.8724	13.9011	0	0	0	5.5368	0.00432369	down
Zm00001d000204	15151.2	14903.3	13680.6	5097.17	3421.33	5356.54	1.65622	1.89484e-24	down
Zm00001d000298	39.8559	46.1432	46.6679	8.97214	13.4861	12.7724	1.9141	0.000201428	down
Zm00001d000299	150.456	153.156	164.827	81.7461	48.7576	55.0194	1.33521	3.61036e-06	down
Zm00001d000300	3876.98	3285.01	3962.8	5645.47	6095.74	5130.56	-0.60081	1.76433e-06	up
Zm00001d000370	526.097	551.755	591.788	390.786	321.593	336.994	0.669749	1.8692e-05	down
Zm00001d000432	3091.82	2646.85	2978.8	4344.51	5196.32	4596.09	-0.697453	4.5266e-09	up
Zm00001d000439	705.449	754	667.251	449.604	472.015	522.685	0.558109	9.39001e-05	down
Zm00001d001771	532.076	512.484	605.689	1241.15	1149.43	1110.21	-1.08505	2.06805e-18	up
Zm00001d001772	44.8378	21.599	34.7527	88.7244	102.702	85.4766	-1.45274	0.000145447	up
Zm00001d001849	102.629	80.5052	86.3852	194.396	132.787	145.409	-0.81082	0.00564439	up
Zm00001d001877	330.804	430.997	421.997	244.241	246.9	182.743	0.813503	0.000139441	down
Zm00001d001899	763.24	672.513	729.806	832.415	1204.42	1100.39	-0.534634	0.00371471	up
Zm00001d001916	317.85	285.695	317.739	211.344	153.535	194.533	0.718813	0.000524115	down
Zm00001d001933	786.157	737.31	854.916	1052.73	1294.67	1074.84	-0.524765	0.000403782	up
Zm00001d002065	130.528	117.813	84.3994	446.613	708.541	395.943	-2.2204	7.06899e-17	up
Zm00001d002075	78.7153	95.2318	105.251	57.8204	39.421	38.3171	1.042	0.00405258	down
Zm00001d002080	5182.26	5979.97	5554.47	3331.65	3909.94	3350.29	0.658429	1.29435e-08	down
Zm00001d002097	354.717	416.271	450.792	208.353	233.414	228.92	0.865484	1.02584e-06	down
Zm00001d002103	3903.88	3591.32	3752.3	4994.49	5977.47	5106	-0.515426	7.82009e-06	up
Zm00001d002141	9830.45	9701.86	9782.38	6536.7	6667.34	6646.54	0.562446	3.33643e-14	down
Zm00001d002156	944.584	778.544	925.414	1295.98	1530.16	1191.76	-0.6011	0.00012365	up
Zm00001d002158	1166.78	926.792	639.449	2275.93	2442.03	2243.02	-1.34879	1.07818e-11	up
Zm00001d002159	589.867	465.359	281.993	1667.82	1338.24	1300.82	-1.68744	1.96916e-12	up
Zm00001d002160	580.899	422.161	354.477	834.409	1079.93	994.28	-1.09933	1.12863e-07	up
Zm00001d002161	155.438	93.2682	52.6255	459.573	628.662	374.329	-2.27903	4.21044e-11	up
Zm00001d002175	160.42	170.828	168.799	75.7647	58.0942	62.8794	1.34509	4.1836e-08	down
Zm00001d002240	351.728	363.255	437.884	263.183	257.274	225.973	0.627403	0.000872537	down
Zm00001d002253	1913.08	1423.57	1710.82	2652.76	3103.89	2553.49	-0.719278	2.05576e-06	up
Zm00001d002262	125.546	123.703	123.124	63.8019	28.0097	51.0895	1.37932	0.000101379	down
Zm00001d002263	1006.36	1159.47	840.022	335.957	311.219	342.889	1.60199	7.29301e-25	down
Zm00001d002316	469.303	708.839	647.393	165.486	350.64	222.043	1.30711	5.71261e-06	down
Zm00001d002320	50.8162	40.2526	39.7173	11.9628	8.29917	12.7724	1.98212	0.000181552	down
Zm00001d002339	6252.39	5078.7	5720.29	8150.69	10590.8	9506.57	-0.728251	1.44529e-07	up
Zm00001d002358	2973.25	2648.82	2778.23	3738.39	4458.73	4179.51	-0.559077	1.15024e-06	up
Zm00001d002377	2741.09	2374.9	2485.31	3740.38	3525.07	4246.32	-0.598886	8.56313e-07	up
Zm00001d002395	5946.49	4936.34	5496.88	7032.16	8953.76	8332.5	-0.570128	3.1046e-05	up
Zm00001d002402	411.512	489.904	349.513	315.022	181.544	269.202	0.707416	0.0086348	down
Zm00001d002412	59.7838	70.6875	71.4912	25.9195	17.6357	24.5623	1.56597	0.000102599	down
Zm00001d002434	6.97478	43.1979	40.7103	0	2.07479	0.98249	4.90859	0.000148571	down
Zm00001d002436	981.451	1976.3	1806.15	63.8019	154.572	101.196	3.89852	4.44794e-16	down
Zm00001d002447	339.771	398.599	381.286	157.511	43.5706	129.689	1.75778	3.90097e-06	down
Zm00001d002450	2296.69	1866.35	2017.64	2603.91	3634	3095.83	-0.594637	0.000289022	up
Zm00001d002451	8890.85	10965.4	11565.7	2881.05	1614.19	3097.79	2.04891	1.31294e-21	down
Zm00001d002500	10.9604	16.6901	26.8092	69.7833	93.3656	94.319	-2.2409	1.82995e-07	up
Zm00001d002538	1188.7	1429.46	1301.74	885.251	938.843	912.733	0.518439	4.31714e-05	down
Zm00001d002546	3936.76	3160.32	3814.85	5095.18	6571.9	5494.08	-0.653213	8.75694e-06	up
Zm00001d002553	820.034	914.029	921.442	671.913	614.138	590.476	0.500963	0.000209556	down
Zm00001d002601	6098.94	4414.04	6376.62	7860.59	9730.77	8335.45	-0.618303	0.000374794	up
Zm00001d002611	308.883	306.313	330.647	180.44	184.656	196.498	0.751863	1.46442e-05	down
Zm00001d002630	930.634	740.255	970.096	1237.16	1379.74	1234.01	-0.544096	0.000420837	up
Zm00001d002639	613.78	685.276	576.894	405.74	422.22	459.805	0.542675	0.000385571	down
Zm00001d002673	53.8054	41.2344	45.6749	130.594	70.5429	89.4066	-1.04695	0.00782692	up
Zm00001d002674	299.915	323.984	277.028	181.437	146.273	220.078	0.716787	0.00167573	down
Zm00001d002690	2149.23	1814.31	1545	1215.23	1062.29	1140.67	0.688339	1.02807e-05	down
Zm00001d002693	1398.94	1257.65	1081.3	945.065	679.494	896.031	0.568171	0.00231095	down
Zm00001d002694	189.315	202.245	179.721	133.585	77.8047	103.161	0.859819	0.00209224	down
Zm00001d002700	47.827	53.9974	35.7456	2.99071	2.07479	0	4.77284	4.19864e-08	down
Zm00001d002707	57.791	111.922	134.046	2.99071	6.22437	2.94747	4.65116	2.09776e-14	down
Zm00001d002739	4331.34	4860.75	4672.75	1292.98	974.115	1479.63	1.88745	1.101e-35	down
Zm00001d002837	311.872	323.984	356.463	65.7957	126.562	92.3541	1.80298	3.37587e-13	down
Zm00001d002843	349.735	347.547	291.922	699.827	363.089	585.564	-0.737148	0.00685927	up
Zm00001d002859	500.191	439.833	421.004	655.963	853.777	660.233	-0.672666	0.000120987	up
Zm00001d002882	281.98	266.06	255.184	709.796	439.856	515.807	-1.05232	7.83409e-07	up
Zm00001d002893	6.97478	3.92708	3.97173	32.8978	48.7576	50.107	-3.14807	6.22925e-07	up
Zm00001d002896	658.618	727.492	722.856	1007.87	984.489	1068.95	-0.537688	8.8128e-06	up
Zm00001d002899	905.724	1034.79	969.103	652.972	465.791	489.28	0.855338	4.46158e-07	down
Zm00001d002917	155.438	138.43	137.025	12.9598	0	5.89494	4.51027	4.71518e-05	down
Zm00001d002978	676.553	716.693	741.721	964.006	1134.91	1054.21	-0.56239	1.30291e-05	up
Zm00001d003007	601.823	602.807	572.923	824.44	963.741	836.099	-0.561742	2.71156e-05	up
Zm00001d003009	5.97838	7.85417	15.8869	40.8731	58.0942	34.3872	-2.16487	0.00034154	up
Zm00001d003016	889.782	983.734	867.824	1608.01	1388.04	1233.02	-0.625381	2.07337e-05	up
Zm00001d003034	281.98	216.971	262.134	387.796	378.649	371.381	-0.580346	0.00164495	up
Zm00001d003037	15.9423	22.5807	20.8516	0	1.0374	0	5.7802	0.000235884	down
Zm00001d003040	1018.32	822.724	1022.72	1405.63	1626.64	1296.89	-0.596071	0.000143525	up
Zm00001d003044	1190.69	1498.18	1129.96	788.551	861.038	920.593	0.571288	0.000420837	down
Zm00001d003068	59.7838	78.5417	104.258	5.98142	8.29917	9.8249	3.33051	1.2565e-11	down
Zm00001d003085	4827.54	4519.09	4647.92	2196.18	1644.27	2251.87	1.19962	1.47745e-18	down
Zm00001d003112	286.962	404.49	574.909	878.272	659.784	707.393	-0.826367	0.00231544	up
Zm00001d003116	765.232	922.865	771.509	428.669	478.239	442.121	0.866827	1.17354e-09	down
Zm00001d003127	8672.63	6904.79	8223.48	10405.7	13704	12140.6	-0.606968	4.6829e-05	up
Zm00001d003143	270.023	293.549	341.569	404.743	458.529	544.299	-0.637158	0.00137678	up
Zm00001d003147	2987.2	2831.43	3141.64	4062.38	5053.15	3917.19	-0.540447	8.76264e-05	up
Zm00001d003148	282.977	306.313	281.993	139.567	158.722	169.971	0.895808	1.84016e-06	down
Zm00001d003157	42941.7	51445.8	43004	33481	32766.1	30726.4	0.502634	1.16036e-05	down
Zm00001d003164	1974.86	1416.7	2012.68	2429.45	3519.88	2314.75	-0.612697	0.00632696	up
Zm00001d003200	837.969	1137.87	1000.88	738.706	594.428	705.428	0.545992	0.0022296	down
Zm00001d003242	829.002	755.964	865.838	1040.77	1306.08	1123.97	-0.501855	0.000705034	up
Zm00001d003247	36.8667	35.3438	42.6961	526.365	303.957	367.451	-3.38225	4.6255e-36	up
Zm00001d003248	884.8	1055.4	953.216	174.458	229.264	246.605	2.15362	1.44214e-40	down
Zm00001d003311	151.452	142.357	143.975	463.56	563.306	531.527	-1.83164	3.17309e-30	up
Zm00001d003319	205.258	281.768	220.431	46.8545	54.982	49.1245	2.22947	1.47682e-19	down
Zm00001d003320	59.7838	65.7786	70.4983	15.9505	4.14958	7.85992	2.80489	7.62798e-08	down
Zm00001d003322	806.085	645.023	771.509	915.158	1212.72	1058.14	-0.51939	0.00289317	up
Zm00001d003334	137.503	139.411	179.721	58.8173	39.421	56.0019	1.56403	7.75815e-08	down
Zm00001d003349	898.75	946.427	1096.2	584.186	586.129	594.406	0.737023	2.74664e-08	down
Zm00001d003354	284.969	212.063	253.198	92.7121	61.2063	92.3541	1.60527	1.30341e-10	down
Zm00001d003369	1066.14	1088.78	985.983	584.186	768.71	646.478	0.652028	1.33557e-05	down
Zm00001d003399	177.359	235.625	213.481	147.542	101.665	91.3716	0.879226	0.00195011	down
Zm00001d003422	591.859	574.336	593.774	367.858	154.572	261.342	1.16637	4.35471e-05	down
Zm00001d003426	202.268	181.628	165.82	89.7214	105.814	127.724	0.76552	0.00325439	down
Zm00001d003445	2737.1	3307.59	2657.09	1945.96	1490.74	1744.9	0.747814	5.81921e-07	down
Zm00001d003447	267.034	374.055	395.188	195.393	152.497	185.691	0.957146	3.25128e-05	down
Zm00001d003500	266.038	265.078	263.127	390.786	463.716	325.204	-0.57017	0.00562073	up
Zm00001d003504	578.906	636.188	399.159	381.814	188.806	300.642	0.889196	0.00347947	down
Zm00001d003508	22.9171	44.1797	52.6255	13.9567	13.4861	8.84241	1.72403	0.00564958	down
Zm00001d003546	203.265	214.026	196.601	298.074	319.518	347.801	-0.653197	0.000286755	up
Zm00001d003584	117.575	152.174	136.032	37.8823	43.5706	30.4572	1.86044	4.27046e-10	down
Zm00001d003588	674.56	655.823	671.223	466.551	423.257	496.157	0.529814	0.000141936	down
Zm00001d003593	37.8631	35.3438	55.6043	17.9443	16.5983	13.7549	1.41574	0.00784218	down
Zm00001d003600	73.7333	86.3958	113.194	3.98762	9.33656	14.7374	3.28167	1.23589e-11	down
Zm00001d003612	1171.76	1034.79	1152.8	1670.81	1659.83	1744.9	-0.595496	4.34546e-08	up
Zm00001d003613	1219.59	1042.64	1147.83	1939.98	1738.68	1834.31	-0.693163	1.84943e-09	up
Zm00001d003621	3668.73	3894.69	3876.41	1477.41	1819.59	1706.59	1.19316	7.91579e-28	down
Zm00001d003653	725.377	771.672	779.453	1105.57	1082	1053.23	-0.509474	6.57219e-06	up
Zm00001d003655	1345.14	1371.53	1269.96	1903.09	2031.22	1817.61	-0.528732	7.83409e-07	up
Zm00001d003672	2824.78	2240.4	2558.79	3677.58	4525.12	4057.68	-0.685369	5.34129e-07	up
Zm00001d003680	2766	2342.51	2503.19	3437.32	4175.52	3941.75	-0.60216	1.83614e-06	up
Zm00001d003683	6446.69	5706.05	6262.43	9075.81	10909.3	9589.1	-0.683422	1.15978e-09	up
Zm00001d003684	375.641	365.219	350.506	542.316	626.587	602.266	-0.698413	9.65633e-07	up
Zm00001d003725	1829.38	1192.85	1835.93	2637.81	3395.4	2634.06	-0.835145	3.10477e-05	up
Zm00001d003730	3465.47	2367.05	3549.74	4681.46	6321.89	5080.46	-0.77759	5.71346e-05	up
Zm00001d003750	1629.11	2068.59	1719.76	1383.7	774.935	1255.62	0.66584	0.00496405	down
Zm00001d003757	219.207	160.029	131.067	82.743	75.7299	100.214	0.979242	0.00148247	down
Zm00001d003785	70.7441	51.0521	52.6255	139.567	93.3656	135.584	-1.0803	0.00110243	up
Zm00001d003797	123.553	94.25	137.025	157.511	255.199	258.395	-0.919456	0.00232107	up
Zm00001d003817	7889.47	7366.23	5528.65	5502.91	3468.01	4702.2	0.604108	0.00506438	down
Zm00001d003830	46.8306	108.977	50.6396	15.9505	16.5983	23.5798	1.87809	0.000397739	down
Zm00001d003861	113.589	134.503	71.4912	32.8978	19.7105	22.5973	2.08618	2.42617e-07	down
Zm00001d003896	2535.83	1975.32	2440.63	3626.74	4469.1	3823.85	-0.777868	5.33651e-08	up
Zm00001d003924	6614.08	7178.71	6988.27	542.316	233.414	1287.06	3.33251	8.55152e-06	down
Zm00001d004009	917.681	715.711	793.354	1505.32	1723.11	1726.23	-1.02983	2.5189e-14	up
Zm00001d004048	181.344	171.81	171.778	335.957	270.76	267.237	-0.735605	0.000242545	up
Zm00001d004052	1876.21	1545.31	1982.89	2607.9	3563.45	2833.5	-0.736507	7.96736e-06	up
Zm00001d004094	281.98	232.68	282.986	458.576	436.744	331.099	-0.620457	0.00369552	up
Zm00001d004282	90.6721	64.7969	35.7456	29.9071	9.33656	15.7198	1.79629	0.00323121	down
Zm00001d004287	288.955	306.313	342.562	86.7306	33.1967	46.177	2.49549	8.79938e-16	down
Zm00001d004298	167.395	179.664	161.848	117.635	89.216	88.4241	0.785087	0.00211278	down
Zm00001d004308	80.7081	91.3047	97.3075	0	0	0	8.92326	1.71474e-11	down
Zm00001d004366	122.557	265.078	275.043	26.9164	47.7202	28.4922	2.68643	2.73705e-12	down
Zm00001d004442	349.735	214.026	217.452	101.684	62.2437	93.3366	1.60111	9.64581e-08	down
Zm00001d004559	484.249	553.719	501.431	357.889	328.854	310.467	0.626535	5.66419e-05	down
Zm00001d004635	213.229	220.898	209.509	104.675	56.0194	70.7393	1.47438	6.45517e-08	down
Zm00001d004676	399.555	424.125	395.188	564.248	606.877	553.142	-0.50015	0.000443526	up
Zm00001d004753	71.7405	50.0703	47.6608	7.97523	22.8227	24.5623	1.61471	0.00352784	down
Zm00001d004775	715.413	853.159	693.068	562.254	481.352	520.72	0.531697	0.000842604	down
Zm00001d004817	3192.45	2571.26	3107.88	4618.66	3721.14	4565.63	-0.540799	0.000254013	up
Zm00001d004837	1750.67	1719.08	2387.01	4432.23	5857.14	5298.57	-1.41224	3.16913e-18	up
Zm00001d004839	2608.57	2126.52	2414.81	3714.46	4439.02	4129.41	-0.780646	3.93563e-10	up
Zm00001d004841	5535.98	4806.75	5448.23	7129.86	8922.64	7856.97	-0.598461	2.16744e-06	up
Zm00001d004957	190.312	202.245	247.24	151.529	123.45	132.636	0.649983	0.00731752	down
Zm00001d004972	44.8378	94.25	93.3358	6.97833	3.11219	5.89494	3.85662	4.72669e-11	down
Zm00001d005018	829.002	1044.6	916.478	337.95	506.249	350.749	1.22407	1.66892e-10	down
Zm00001d005023	1951.94	1423.57	1983.88	2906.97	4122.61	3150.85	-0.925622	5.97981e-07	up
Zm00001d005073	420.479	468.305	481.573	0.996904	2.07479	0	8.82763	4.58914e-23	down
Zm00001d005089	379.627	334.784	357.456	504.433	691.943	615.039	-0.756789	1.68716e-05	up
Zm00001d005146	1579.29	1317.54	2213.25	2775.38	3128.79	2436.58	-0.706807	0.000862205	up
Zm00001d005161	35.8703	39.2708	40.7103	12.9598	7.26177	12.7724	1.8084	0.00121665	down
Zm00001d005228	788.15	638.151	709.948	944.068	1193.01	1020.81	-0.563749	0.00041699	up
Zm00001d005241	464.321	473.214	446.82	355.895	322.63	292.782	0.511368	0.00188346	down
Zm00001d005300	115.582	117.813	77.4488	50.8421	34.2341	48.142	1.22094	0.000705326	down
Zm00001d005306	166.398	204.208	161.848	56.8235	73.6551	83.5117	1.31508	7.01573e-07	down
Zm00001d005324	331.8	380.927	363.414	47.8514	25.9349	57.9669	3.02572	3.27993e-32	down
Zm00001d005327	14.9459	9.81771	16.8799	0	0	0	6.22982	0.000185518	down
Zm00001d005334	3681.68	2771.54	3294.55	4397.34	5698.41	4638.34	-0.595983	0.000230542	up
Zm00001d005423	62.773	76.5781	55.6043	20.935	21.7853	20.6323	1.62222	7.68517e-05	down
Zm00001d005429	429.447	468.305	370.364	260.192	248.975	279.027	0.685829	0.000101882	down
Zm00001d005484	183.337	203.227	162.841	103.678	114.114	108.074	0.754026	0.00143767	down
Zm00001d005503	377.634	324.966	421.004	566.241	559.156	587.529	-0.608544	0.000168211	up
Zm00001d005535	2198.05	2145.17	1956.08	1433.55	1292.6	1187.83	0.686598	1.37277e-08	down
Zm00001d005538	816.049	858.068	713.919	540.322	493.8	615.039	0.53375	0.000892413	down
Zm00001d005546	21206.3	24978.2	21676.7	11809.3	9175.77	11936.3	1.04354	5.60797e-15	down
Zm00001d005550	467.31	460.451	530.227	137.573	137.974	177.831	1.6843	5.40372e-22	down
Zm00001d005591	18.9315	20.6172	40.7103	6.97833	7.26177	2.94747	2.22716	0.00543163	down
Zm00001d005594	116.578	105.049	125.11	29.9071	39.421	39.2996	1.67483	4.10624e-08	down
Zm00001d005600	2.98919	21.599	14.894	0	0	0	6.15364	0.000827637	down
Zm00001d005609	66.7586	95.2318	81.4206	122.619	129.674	174.883	-0.811666	0.0095129	up
Zm00001d005642	3130.68	2462.28	3109.87	3905.87	4587.36	4163.79	-0.540373	0.000144162	up
Zm00001d005645	1467.69	1723.99	1484.44	1048.74	938.843	1061.09	0.616989	1.29139e-06	down
Zm00001d005694	368.667	350.492	403.131	585.183	530.109	592.441	-0.605952	4.58182e-05	up
Zm00001d005714	11.9568	10.7995	10.9223	0	0	0.98249	4.96196	0.00478753	down
Zm00001d005716	286.962	321.039	345.541	204.365	184.656	176.848	0.752872	5.96328e-05	down
Zm00001d005737	40.8523	51.0521	39.7173	108.663	84.0291	96.284	-1.1347	0.00060946	up
Zm00001d005740	75.7261	58.9063	68.5124	130.594	105.814	126.741	-0.838934	0.00455778	up
Zm00001d005742	6305.2	6923.45	6705.28	16.9474	14.5235	54.037	7.86273	3.23412e-41	down
Zm00001d005748	36.8667	24.5443	25.8163	103.678	127.6	78.5992	-1.82842	8.24365e-07	up
Zm00001d005757	131.524	137.448	209.509	271.158	299.807	230.885	-0.744587	0.00649421	up
Zm00001d005766	11.9568	27.4896	17.8728	1.99381	2.07479	2.94747	3.02829	0.00253605	down
Zm00001d005789	1426.84	927.773	1307.69	1896.11	3247.05	2268.57	-1.01701	1.30474e-05	up
Zm00001d005793	238.139	61.8516	202.558	15.9505	36.3089	50.107	2.29503	3.54163e-05	down
Zm00001d005798	661.607	646.005	745.693	1706.7	1097.56	1225.17	-0.972754	2.41483e-07	up
Zm00001d005814	33.8775	32.3984	46.6679	85.7337	70.5429	92.3541	-1.13934	0.00203076	up
Zm00001d005817	2660.38	2720.49	2224.17	1862.22	1543.64	1911.93	0.515989	0.000492504	down
Zm00001d005888	41.8487	52.0339	48.6537	9.96904	16.5983	24.5623	1.47787	0.00570584	down
Zm00001d005908	76.7225	95.2318	84.3994	35.8885	28.0097	31.4397	1.42626	4.13407e-05	down
Zm00001d005934	72.7369	90.3229	103.265	194.396	183.619	176.848	-1.05879	1.29355e-05	up
Zm00001d005951	378.631	477.141	357.456	205.362	96.4778	153.268	1.41363	4.68002e-07	down
Zm00001d005952	148.463	170.828	117.166	20.935	9.33656	4.91245	3.63302	6.58595e-17	down
Zm00001d006017	57.791	56.9427	59.576	5.98142	2.07479	3.92996	3.85548	1.63744e-10	down
Zm00001d006056	13.9496	13.7448	9.92934	0	1.0374	0.98249	4.22497	0.00711225	down
Zm00001d006059	13.9496	17.6719	28.7951	68.7864	58.0942	52.072	-1.56655	0.000862708	up
Zm00001d006064	1539.43	1307.72	1485.43	2042.66	2646.4	2226.32	-0.674499	2.35209e-06	up
Zm00001d006069	22.9171	97.1953	85.3923	0	3.11219	0	6.08237	6.31912e-08	down
Zm00001d006100	6029.19	5010.96	5705.4	7450.86	9952.77	8278.46	-0.616961	2.44228e-05	up
Zm00001d006158	59.7838	56.9427	68.5124	130.594	116.188	105.126	-0.925825	0.0015783	up
Zm00001d006213	9042.3	6675.06	10169.6	12191.1	17169.9	14472.1	-0.759791	7.84103e-05	up
Zm00001d006256	29.8919	35.3438	17.8728	128.601	102.702	70.7393	-1.86093	7.05956e-06	up
Zm00001d006287	2818.81	2110.81	2472.4	3249.91	3964.93	3745.25	-0.566268	0.000207058	up
Zm00001d006297	185.33	190.464	180.714	112.65	92.3282	124.776	0.753841	0.00168514	down
Zm00001d006306	234.153	252.315	271.071	166.483	136.936	162.111	0.701753	0.000709556	down
Zm00001d006333	349.735	383.872	391.216	194.396	268.686	227.938	0.703624	0.0003174	down
Zm00001d006388	2307.65	1705.34	2016.65	3028.59	3652.67	3168.53	-0.708005	2.35389e-06	up
Zm00001d006397	4.98198	21.599	37.7315	0	0	1.96498	5.00786	0.00169019	down
Zm00001d006467	828.005	784.435	994.919	159.505	345.453	224.008	1.83953	3.26376e-13	down
Zm00001d006503	84.6937	108.977	93.3358	44.8607	38.3836	32.4222	1.31169	9.5287e-05	down
Zm00001d006510	3551.16	2593.84	3310.44	4207.93	5241.96	4659.95	-0.577477	0.000351161	up
Zm00001d006511	6178.65	6465.94	1925.3	843.381	304.994	582.617	3.07327	3.71014e-05	down
Zm00001d006527	139.496	124.685	114.187	37.8823	38.3836	58.9494	1.48271	2.23107e-06	down
Zm00001d006534	257.07	336.747	262.134	71.7771	74.6925	76.6342	1.93992	3.69805e-19	down
Zm00001d006547	2314.63	1606.18	2112.96	3488.17	4924.52	3827.78	-1.0205	1.95431e-08	up
Zm00001d006548	1982.83	1786.82	1951.11	2261.97	3320.7	2707.74	-0.535149	0.00165751	up
Zm00001d006553	280.984	266.06	295.894	174.458	163.909	140.496	0.816148	2.70638e-05	down
Zm00001d006581	390.587	346.565	419.018	618.08	528.034	534.475	-0.53982	0.00114987	up
Zm00001d006582	954.548	1089.77	970.096	513.406	445.043	443.103	1.1048	2.4042e-17	down
Zm00001d006597	936.613	938.573	919.456	1276.04	1367.29	1339.13	-0.510927	1.28555e-06	up
Zm00001d006619	784.164	800.143	794.347	377.827	558.119	429.348	0.80153	5.57889e-06	down
Zm00001d006630	1522.49	1372.52	1509.26	2186.21	2411.95	2232.22	-0.633016	2.10235e-09	up
Zm00001d006711	813.06	776.581	675.195	1401.65	869.338	1108.25	-0.577469	0.00660536	up
Zm00001d006713	453.36	418.234	381.286	1200.27	576.792	1092.53	-1.19585	5.18525e-06	up
Zm00001d006796	12747.9	9955.16	11593.5	19536.3	12915.6	17739.8	-0.549408	0.00353829	up
Zm00001d006820	98.6432	113.885	121.138	43.8638	37.3462	46.177	1.38807	4.53336e-06	down
Zm00001d006844	2631.48	1871.26	2612.41	3536.02	4350.84	3537.95	-0.683185	8.74254e-05	up
Zm00001d006865	392.58	407.435	439.87	244.241	306.032	232.85	0.663732	0.000365611	down
Zm00001d006871	4254.61	3197.63	3874.43	5872.76	8454.78	6929.5	-0.9082	6.96037e-08	up
Zm00001d006875	323.829	365.219	228.375	94.7059	25.9349	57.9669	2.35897	1.33389e-09	down
Zm00001d006899	8009.03	5994.69	6733.08	10181.4	13493.4	11294.7	-0.753892	1.49442e-06	up
Zm00001d007064	333.793	323.984	336.604	223.306	189.843	231.868	0.623703	0.000600662	down
Zm00001d007072	206.254	253.297	195.608	75.7647	67.4307	96.284	1.45069	4.27412e-09	down
Zm00001d007084	5202.19	4139.15	5452.2	6056.19	8474.49	6994.35	-0.541027	0.00227035	up
Zm00001d007097	120.564	145.302	85.3923	276.142	183.619	210.253	-0.93175	0.00190949	up
Zm00001d007117	196.29	203.227	244.262	353.901	321.593	284.922	-0.576992	0.00550504	up
Zm00001d007153	1002.37	880.648	705.976	1247.13	1361.06	1259.55	-0.579041	0.00047107	up
Zm00001d007154	931.631	687.24	869.81	1350.8	2068.57	1527.77	-0.991124	4.88914e-07	up
Zm00001d007156	38.8595	48.1068	49.6467	19.9381	5.18698	16.7023	1.70281	0.00456132	down
Zm00001d007179	1034.26	929.737	1048.54	1295.98	1591.37	1377.45	-0.501361	0.000299765	up
Zm00001d007189	523.108	578.263	612.64	353.901	357.902	469.63	0.536415	0.00461486	down
Zm00001d007233	166.398	92.2865	154.898	222.31	279.059	239.728	-0.841569	0.00368446	up
Zm00001d007240	118.571	112.904	131.067	65.7957	68.4681	55.0194	0.938423	0.0010157	down
Zm00001d007274	70.7441	55.9609	104.258	235.269	158.722	108.074	-1.12031	0.00572702	up
Zm00001d007296	1177.74	1289.07	1203.44	851.356	869.338	860.661	0.507822	4.50766e-06	down
Zm00001d007396	106.614	76.5781	56.5972	30.904	22.8227	29.4747	1.52565	0.000317436	down
Zm00001d007397	249.099	316.13	301.852	72.774	59.1316	66.8093	2.12469	8.08496e-23	down
Zm00001d007403	40.8523	59.888	7.94347	2.99071	0	0	5.17519	7.84062e-05	down
Zm00001d007477	358.703	472.232	366.392	284.118	251.05	283.94	0.547511	0.0069172	down
Zm00001d007485	220.204	272.932	237.311	83.7399	106.852	97.2665	1.34425	6.6148e-10	down
Zm00001d007560	212.232	279.805	291.922	140.563	100.627	107.091	1.17012	1.4704e-06	down
Zm00001d007592	60.7802	37.3073	60.5689	13.9567	7.26177	10.8074	2.30529	1.43793e-05	down
Zm00001d007661	543.036	663.677	639.449	364.867	431.557	369.416	0.663662	4.77019e-05	down
Zm00001d007753	3.98559	11.7813	24.8233	0	0	0	6.19315	0.000646415	down
Zm00001d007757	3006.13	3049.38	3413.71	4195.97	5120.59	4100.91	-0.50272	0.00020562	up
Zm00001d007765	355.714	241.516	226.389	704.811	1251.1	784.027	-1.73396	1.31632e-11	up
Zm00001d007783	1479.65	1970.41	1519.19	316.019	325.742	316.362	2.37489	7.51066e-60	down
Zm00001d007799	430.443	430.997	466.679	181.437	265.573	258.395	0.91319	3.90544e-06	down
Zm00001d007810	2798.88	2092.15	1753.52	4432.23	5382.01	3300.18	-0.980871	1.04913e-05	up
Zm00001d007815	2040.62	1937.03	2346.3	3579.88	4609.15	3686.3	-0.909005	1.02561e-10	up
Zm00001d007819	2846.7	2032.27	2674.96	3997.58	5500.27	4549.91	-0.895025	2.4226e-07	up
Zm00001d007820	187.323	142.357	155.891	264.18	326.78	240.71	-0.775923	0.000828644	up
Zm00001d007824	6097.95	4582.91	5831.5	8714.93	10293	8682.26	-0.745824	2.5522e-07	up
Zm00001d007898	315.858	239.552	306.816	401.752	497.95	385.136	-0.575184	0.00677071	up
Zm00001d007937	170.384	201.263	268.092	353.901	354.789	380.224	-0.767415	0.000572175	up
Zm00001d007962	621.751	594.953	752.644	133.585	219.928	168.006	1.91797	5.06362e-21	down
Zm00001d007974	34.8739	36.3255	33.7597	12.9598	9.33656	6.87743	1.84776	0.0017711	down
Zm00001d008181	2116.35	2245.31	1753.52	827.43	1066.44	1115.13	1.02316	1.21165e-10	down
Zm00001d008214	119.568	148.247	124.117	58.8173	64.3185	89.4066	0.881986	0.00463878	down
Zm00001d008230	890.778	967.044	1454.65	1551.18	1721.04	1657.46	-0.573577	0.00747455	up
Zm00001d008255	370.659	346.565	216.46	156.514	48.7576	132.636	1.46512	0.000376339	down
Zm00001d008288	17.9351	4.90885	2.9788	89.7214	144.198	59.9319	-3.50939	1.15659e-08	up
Zm00001d008311	237.142	270.969	262.134	148.539	158.722	181.761	0.655147	0.00151536	down
Zm00001d008327	2446.15	2060.74	2619.36	3451.28	4126.76	2938.63	-0.561397	0.00109071	up
Zm00001d008338	233.157	297.477	243.269	184.427	119.301	152.286	0.76237	0.00269011	down
Zm00001d008387	6314.16	4791.04	5684.54	8719.92	12733	10006.7	-0.905903	9.51197e-08	up
Zm00001d008393	393.577	305.331	421.004	603.127	662.896	464.718	-0.627804	0.00433509	up
Zm00001d008398	256.074	306.313	280.007	183.43	159.759	192.568	0.652362	0.00125996	down
Zm00001d008414	14.9459	14.7266	11.9152	0	0	0.98249	5.26637	0.00169477	down
Zm00001d008422	806.085	854.141	979.033	1445.51	1252.14	1231.06	-0.573955	5.06475e-05	up
Zm00001d008512	2346.51	2471.12	2443.61	1515.29	1438.87	1617.18	0.667449	1.71474e-11	down
Zm00001d008570	15.9423	29.4531	16.8799	0	0	0	6.81099	1.17872e-05	down
Zm00001d008578	3.98559	16.6901	4.96467	0	0	0	5.53109	0.00618017	down
Zm00001d008594	2596.61	1840.82	2258.92	4441.21	4939.04	4069.47	-1.00612	2.17591e-11	up
Zm00001d008595	558.978	506.594	505.403	373.839	341.303	376.294	0.525061	0.00050309	down
Zm00001d008600	4293.47	5705.07	5016.3	188.415	159.759	252.5	4.64241	8.17704e-166	down
Zm00001d008651	173.373	179.664	187.664	63.8019	99.59	62.8794	1.25894	3.69533e-06	down
Zm00001d008669	3044.99	2159.9	3071.14	3792.22	4740.9	3868.06	-0.583448	0.00139543	up
Zm00001d008733	1190.69	2370.98	2152.68	494.464	677.419	503.035	1.77076	4.1623e-13	down
Zm00001d008734	140.492	115.849	119.152	241.251	224.077	204.358	-0.834752	0.000121709	up
Zm00001d008742	2018.7	2253.16	2045.44	1420.59	1132.84	1092.53	0.792989	1.28619e-08	down
Zm00001d008744	671.571	657.786	630.513	400.755	445.043	500.087	0.54203	0.000374074	down
Zm00001d008759	690.503	637.169	721.863	1180.33	988.638	1022.77	-0.639205	2.32926e-06	up
Zm00001d008762	2328.58	2472.1	2389.99	3229.97	3835.25	3304.11	-0.528015	3.37167e-06	up
Zm00001d008795	433.432	891.448	714.912	164.489	171.17	156.216	2.05232	3.63546e-16	down
Zm00001d008812	462.328	539.974	591.788	1265.07	697.13	1045.37	-0.91606	9.21988e-05	up
Zm00001d008817	110.6	127.63	95.3216	37.8823	20.7479	44.2121	1.69432	4.18576e-06	down
Zm00001d008871	426.458	367.182	421.997	603.127	708.541	599.319	-0.652394	2.82468e-05	up
Zm00001d008890	217.214	177.701	258.163	331.969	358.939	294.747	-0.593683	0.00897978	up
Zm00001d008968	55.7982	46.1432	48.6537	23.9257	23.8601	14.7374	1.26999	0.00788924	down
Zm00001d008982	1209.63	1074.06	1165.7	1329.87	1985.58	1567.07	-0.501136	0.00678935	up
Zm00001d009000	4345.28	3832.83	4355.01	5098.17	7335.43	5781.95	-0.53938	0.00106646	up
Zm00001d009054	1020.31	1112.35	985.983	683.876	731.364	692.655	0.565312	3.05025e-06	down
Zm00001d009084	3.98559	18.6536	28.7951	0	0	0	6.53486	0.000180862	down
Zm00001d009085	186.326	241.516	200.573	123.616	131.749	121.829	0.736922	0.00137795	down
Zm00001d009088	182.341	167.883	195.608	58.8173	37.3462	61.8969	1.7854	4.35659e-11	down
Zm00001d009090	103.625	107.013	99.2934	54.8297	36.3089	38.3171	1.2587	0.000109271	down
Zm00001d009103	625.737	403.508	230.361	1266.07	1702.37	1186.85	-1.72196	0.000648248	up
Zm00001d009106	14.9459	9.81771	10.9223	47.8514	39.421	38.3171	-1.81606	0.000623152	up
Zm00001d009116	34.8739	89.3412	55.6043	5.98142	4.14958	11.7899	3.03043	1.33036e-06	down
Zm00001d009118	293.937	230.716	193.622	625.059	833.029	630.759	-1.53992	2.8617e-14	up
Zm00001d009160	449.375	388.781	323.696	1005.88	882.824	749.64	-1.18317	3.47436e-11	up
Zm00001d009161	7470.98	5262.29	6500.74	10157.5	12360.6	10747.5	-0.790364	3.18493e-07	up
Zm00001d009243	965.508	2042.08	1914.38	225.3	176.357	154.251	3.14637	4.24533e-34	down
Zm00001d009398	80.7081	56.9427	71.4912	0	0	0	8.55822	2.27855e-10	down
Zm00001d009417	2820.8	2072.52	2791.14	4074.35	5666.26	4361.27	-0.875845	8.1115e-07	up
Zm00001d009418	5062.69	5943.64	5609.08	1194.29	863.113	1286.08	2.3128	1.03151e-52	down
Zm00001d009473	352.724	344.602	426.961	212.341	187.769	213.2	0.873814	1.72437e-06	down
Zm00001d009481	1599.22	2122.59	1407.98	1061.7	510.399	640.583	1.21304	0.00825478	down
Zm00001d009482	728.366	749.091	798.319	359.882	365.163	411.663	1.00119	2.31285e-14	down
Zm00001d009493	195.294	199.299	186.672	293.09	380.724	296.712	-0.738922	0.000228485	up
Zm00001d009509	971.487	718.656	889.668	1263.08	1346.54	1361.73	-0.622456	3.73842e-05	up
Zm00001d009556	591.859	487.94	639.449	782.57	946.105	1000.17	-0.6666	0.000117018	up
Zm00001d009579	7040.54	5624.57	6795.64	9027.96	12234	10229.7	-0.694388	5.8461e-06	up
Zm00001d009583	15.9423	15.7083	12.9081	0	2.07479	0.98249	3.88055	0.00343201	down
Zm00001d009594	988.425	1058.35	1233.22	1951.94	1877.69	1940.42	-0.814919	1.60154e-11	up
Zm00001d009652	1328.2	967.044	1056.48	1780.47	2265.67	2008.21	-0.85305	1.66456e-07	up
Zm00001d009653	2743.08	2212.91	2502.19	2900.99	4333.2	3934.87	-0.582585	0.00147985	up
Zm00001d009657	1520.5	1247.83	1361.31	1620.97	2249.07	1976.77	-0.501561	0.00333167	up
Zm00001d009702	139.496	264.096	192.629	12.9598	24.8975	25.5447	3.23429	9.49628e-19	down
Zm00001d009779	12461.9	10765.1	11332.4	15150.9	19118.2	18314.6	-0.605533	2.25152e-06	up
Zm00001d009783	1510.54	1367.61	1625.43	2072.56	2402.61	2131.02	-0.55268	1.15508e-05	up
Zm00001d009848	3782.32	2966.91	3755.27	5560.73	7818.85	6941.29	-0.951944	3.11858e-09	up
Zm00001d009850	4075.26	3494.12	3627.19	5006.45	6077.06	5529.45	-0.569228	3.79683e-06	up
Zm00001d009858	2288.72	2260.04	2104.03	1544.2	1241.76	1355.84	0.683555	2.75824e-08	down
Zm00001d009868	13057.8	11433.7	12112.8	16104	21952.3	18026.7	-0.615538	1.59006e-05	up
Zm00001d009870	7773.89	7001.01	8358.51	10497.4	14068.1	11581.6	-0.643883	7.80885e-06	up
Zm00001d009902	131.524	66.7604	42.6961	7.97523	5.18698	4.91245	3.73597	1.61756e-09	down
Zm00001d009923	25.9063	35.3438	19.8587	7.97523	7.26177	1.96498	2.24218	0.0044409	down
Zm00001d009940	647.658	592.008	673.209	978.96	1046.73	967.753	-0.645997	1.2515e-07	up
Zm00001d009958	1587.26	1787.8	1646.28	1001.89	791.533	958.91	0.867147	5.30729e-11	down
Zm00001d009967	5608.72	6181.23	5923.84	2070.57	2356.96	2439.52	1.36713	1.43515e-41	down
Zm00001d010009	1829.38	1463.82	1607.56	1805.39	2854.91	2473.91	-0.541694	0.00795718	up
Zm00001d010016	3001.15	2365.09	2704.75	3913.84	4994.02	4620.65	-0.745177	1.88462e-07	up
Zm00001d010066	119.568	86.3958	109.223	206.359	316.406	235.798	-1.26674	9.95973e-07	up
Zm00001d010075	1184.72	1329.32	1132.94	751.666	384.874	676.936	1.00755	2.76443e-05	down
Zm00001d010115	218.211	336.747	213.481	139.567	109.964	138.531	0.985208	0.000319883	down
Zm00001d010249	109.604	73.6328	24.8233	7.97523	0	0.98249	4.53421	0.00466626	down
Zm00001d010255	813.06	880.648	820.163	554.279	621.4	580.652	0.517623	5.81969e-05	down
Zm00001d010284	25.9063	61.8516	61.5619	3.98762	2.07479	10.8074	3.13709	1.32126e-05	down
Zm00001d010325	698.474	658.768	691.082	382.811	439.856	459.805	0.675492	1.65664e-06	down
Zm00001d010380	354.717	443.76	469.658	308.043	185.694	153.268	0.970817	0.000876713	down
Zm00001d010416	76.7225	80.5052	126.103	169.474	163.909	179.796	-0.857259	0.00364108	up
Zm00001d010425	1583.27	1801.55	1695.93	1197.28	1175.37	1147.55	0.529449	1.24873e-06	down
Zm00001d010445	186.326	162.974	272.064	589.17	697.13	517.772	-1.53766	5.96262e-12	up
Zm00001d010459	402.544	524.266	662.287	11.9628	5.18698	17.6848	5.50162	7.53718e-58	down
Zm00001d010528	2267.8	1899.73	2195.38	2885.04	3839.4	3510.44	-0.685709	2.99993e-06	up
Zm00001d010566	1796.5	1414.73	1543.02	1969.88	2588.3	2447.38	-0.559263	0.000589848	up
Zm00001d010575	1234.54	944.464	1196.48	1648.88	2121.47	1660.41	-0.685977	5.17295e-05	up
Zm00001d010578	268.031	290.604	292.915	181.437	109.964	180.778	0.84951	0.000809947	down
Zm00001d010585	1659	1938.02	1679.05	366.861	307.069	393.978	2.304	7.31408e-66	down
Zm00001d010588	377.634	146.284	106.244	1260.09	4750.24	1874.59	-3.64531	3.88273e-05	up
Zm00001d010594	45.8342	59.888	59.576	170.471	89.216	131.654	-1.24395	0.000475186	up
Zm00001d010614	3393.73	2285.56	3079.09	4665.51	5541.77	5028.38	-0.798725	1.40138e-06	up
Zm00001d010616	22.9171	20.6172	29.788	60.8111	68.4681	51.0895	-1.29813	0.00254937	up
Zm00001d010631	4554.53	3578.55	4240.82	6092.08	7987.95	7496.4	-0.802152	5.08893e-08	up
Zm00001d010704	206.254	191.445	204.544	87.7275	48.7576	101.196	1.33908	7.71222e-06	down
Zm00001d010723	200.276	195.372	196.601	68.7864	65.3559	104.144	1.31184	4.71741e-07	down
Zm00001d010727	414.501	355.401	479.587	673.907	764.561	619.951	-0.720049	4.40426e-05	up
Zm00001d010735	18.9315	69.7057	73.4771	10.9659	17.6357	6.87743	2.19595	0.00183484	down
Zm00001d010744	1940.98	1978.27	1705.86	1318.9	1215.83	1310.64	0.548658	2.57679e-06	down
Zm00001d010751	179.351	169.846	125.11	516.396	283.209	284.922	-1.19331	7.83035e-05	up
Zm00001d010786	0	0	0	15.9505	6.22437	4.91245	-5.63161	0.0036931	up
Zm00001d010792	317.85	302.385	240.29	89.7214	107.889	123.794	1.42058	2.07183e-10	down
Zm00001d010814	109.604	107.013	117.166	52.8359	43.5706	54.037	1.14846	9.07485e-05	down
Zm00001d010826	205.258	241.516	201.566	89.7214	87.1412	86.4591	1.30005	1.74916e-09	down
Zm00001d010827	133.517	130.576	116.173	56.8235	71.5803	56.9844	1.03775	0.000221991	down
Zm00001d010902	699.47	826.651	689.096	1134.48	833.029	1218.29	-0.524421	0.00797002	up
Zm00001d010936	520.119	517.393	559.022	346.923	324.705	352.714	0.639935	7.10683e-06	down
Zm00001d011139	10427.3	8713.22	9409.04	11792.4	16059.9	14257.9	-0.560691	0.000179188	up
Zm00001d011143	148.463	150.211	109.223	311.034	241.713	273.132	-1.01794	6.94976e-06	up
Zm00001d011208	1055.18	703.93	573.916	1819.35	2917.16	2271.52	-1.58678	2.75658e-11	up
Zm00001d011226	218.211	276.859	263.127	117.635	160.796	154.251	0.809784	0.000523246	down
Zm00001d011312	901.739	864.94	968.11	1746.58	1273.92	1435.42	-0.704443	5.18525e-06	up
Zm00001d011420	69.7478	233.661	262.134	1.99381	10.374	8.84241	4.74046	8.4286e-16	down
Zm00001d011428	55.7982	81.487	96.3146	36.8854	41.4958	28.4922	1.12968	0.00690101	down
Zm00001d011443	1294.32	1606.18	1346.42	2.99071	0	2.94747	9.46055	2.4475e-52	down
Zm00001d011463	168.391	89.3412	136.032	214.334	283.209	226.955	-0.879646	0.00334432	up
Zm00001d011498	39.8559	53.9974	22.8375	7.97523	3.11219	11.7899	2.34449	0.000908859	down
Zm00001d011500	212.232	234.643	253.198	510.415	626.587	469.63	-1.19799	1.2565e-11	up
Zm00001d011507	427.454	361.292	519.304	648.984	697.13	577.704	-0.556459	0.00465258	up
Zm00001d011526	577.91	469.286	566.965	916.155	1030.13	939.26	-0.838043	1.93034e-09	up
Zm00001d011534	1722.77	1375.46	1461.6	2212.13	2683.74	2356.99	-0.669527	1.73156e-06	up
Zm00001d011561	173.373	235.625	224.403	646.991	251.05	392.014	-1.02646	0.00355624	up
Zm00001d011562	302.905	321.039	419.018	65.7957	37.3462	42.2471	2.84133	9.36457e-28	down
Zm00001d011581	11729.6	11991.3	11946	8240.41	7180.85	7802.94	0.618922	1.38298e-11	down
Zm00001d011604	5612.7	6282.35	5297.3	3395.45	3406.81	3808.13	0.696255	4.27046e-10	down
Zm00001d011642	14584.3	15429.5	14761	2965.79	5793.86	4303.31	1.77726	7.35191e-19	down
Zm00001d011644	308.883	978.826	587.817	0.996904	0	0.98249	9.86696	5.49617e-18	down
Zm00001d011650	544.032	480.086	549.092	668.923	894.235	782.062	-0.575828	0.000667501	up
Zm00001d011673	475.281	421.18	443.841	941.077	766.635	821.362	-0.916288	8.03318e-11	up
Zm00001d011734	9762.69	8575.77	10287.8	768.613	430.519	1550.37	3.38001	6.54973e-09	down
Zm00001d011735	96.6505	89.3412	129.081	5.98142	0	1.96498	5.29492	4.18778e-16	down
Zm00001d011745	1233.54	1228.2	1269.96	763.628	775.972	845.924	0.645364	4.36991e-09	down
Zm00001d011755	1070.13	945.445	955.202	2554.07	1079.93	1900.14	-0.897639	0.00145725	up
Zm00001d011785	22.9171	22.5807	20.8516	5.98142	3.11219	2.94747	2.46072	0.00258741	down
Zm00001d011816	2440.17	2128.48	2443.61	3593.84	4929.7	3895.57	-0.82455	2.59911e-08	up
Zm00001d011831	594.849	676.44	575.901	373.839	444.005	430.331	0.565776	0.000366669	down
Zm00001d011847	0	1.96354	1.98587	16.9474	51.8698	51.0895	-4.92041	2.53747e-06	up
Zm00001d011895	168.391	171.81	172.77	236.266	629.699	300.642	-1.18483	0.00115387	up
Zm00001d011919	420.479	547.828	340.576	1224.2	614.138	1064.04	-1.14901	3.85496e-05	up
Zm00001d011929	1.99279	1.96354	4.96467	33.8947	25.9349	44.2121	-3.54574	5.40627e-06	up
Zm00001d011941	1780.56	1758.35	1728.7	1236.16	1121.42	1329.31	0.514495	8.14121e-06	down
Zm00001d011992	7690.19	5952.48	6740.03	8457.73	11754.7	10283.7	-0.581272	0.000454935	up
Zm00001d012031	54.8018	68.724	79.4347	129.598	142.123	119.864	-0.94755	0.00112897	up
Zm00001d012068	388.595	321.039	258.163	1403.64	871.412	1092.53	-1.79911	2.02168e-17	up
Zm00001d012102	230.168	221.88	189.65	369.851	287.359	318.327	-0.604608	0.00348886	up
Zm00001d012142	624.741	653.859	598.739	75.7647	71.5803	110.039	2.86463	3.89121e-53	down
Zm00001d012153	1602.21	1816.28	1624.44	787.554	801.907	882.276	1.02863	9.24707e-20	down
Zm00001d012161	17295.4	15177.2	17057.6	23364.4	32446.6	28985.4	-0.775689	4.93442e-08	up
Zm00001d012165	1995.78	1440.26	1686	1162.39	1209.6	1089.58	0.565327	0.000349161	down
Zm00001d012166	1265.42	970.971	1287.83	2285.9	2390.16	1895.22	-0.898842	1.21026e-08	up
Zm00001d012170	1281.37	1442.22	1240.17	931.108	795.683	935.33	0.574072	2.13433e-05	down
Zm00001d012175	157.431	156.102	134.046	96.6997	90.2534	70.7393	0.797182	0.00360818	down
Zm00001d012180	201.272	161.992	170.785	60.8111	54.982	61.8969	1.5868	9.2316e-11	down
Zm00001d012221	791.139	413.326	367.385	1431.55	2013.59	1715.43	-1.71508	7.92578e-05	up
Zm00001d012257	279.987	401.544	341.569	122.619	118.263	104.144	1.56866	1.19452e-13	down
Zm00001d012276	11396.8	8671.98	11894.4	13576.8	19457.4	16308.4	-0.626418	0.000648499	up
Zm00001d012296	574.921	679.385	718.884	1321.89	800.87	1041.44	-0.681474	0.0017277	up
Zm00001d012322	62.773	306.313	274.05	0	4.14958	0.98249	6.98338	1.12418e-07	down
Zm00001d012325	2278.76	2279.67	2207.29	948.056	576.792	851.819	1.50894	5.24034e-18	down
Zm00001d012326	37.8631	27.4896	20.8516	0	0	0	7.27963	8.37287e-07	down
Zm00001d012335	22.9171	29.4531	16.8799	66.7926	47.7202	50.107	-1.24907	0.00857456	up
Zm00001d012353	380.623	303.367	435.898	620.074	719.953	601.284	-0.793593	1.97761e-05	up
Zm00001d012395	996.396	1026.93	912.506	589.17	727.214	640.583	0.585497	3.55813e-05	down
Zm00001d012423	3555.14	2734.23	3836.7	4143.13	5611.27	4700.23	-0.513435	0.00587185	up
Zm00001d012428	2241.89	2477.01	2439.64	1656.85	1205.45	1498.3	0.714949	1.02509e-06	down
Zm00001d012439	1381.01	1076.02	1339.47	1611	2200.32	1664.34	-0.528255	0.00453387	up
Zm00001d012459	447.382	448.669	461.714	276.142	327.817	351.731	0.50658	0.00360834	down
Zm00001d012485	203.265	291.586	453.771	19.9381	80.9169	27.5097	2.88695	0.00027709	down
Zm00001d012510	204.261	174.755	208.516	65.7957	108.927	85.4766	1.17633	1.01363e-05	down
Zm00001d012527	50.8162	118.794	77.4488	16.9474	9.33656	10.8074	2.73434	6.72023e-08	down
Zm00001d012574	82.7009	89.3412	84.3994	42.8669	28.0097	53.0545	1.04655	0.00631174	down
Zm00001d012590	443.396	377	489.516	634.031	573.68	671.041	-0.520656	0.0025408	up
Zm00001d012598	4558.51	3537.32	4318.27	5576.68	7236.87	6830.27	-0.662093	1.46896e-05	up
Zm00001d012601	359.699	323.003	337.597	496.458	609.989	525.632	-0.677438	2.2334e-05	up
Zm00001d012604	147.467	123.703	113.194	327.981	171.17	301.624	-1.05964	0.000500272	up
Zm00001d012615	374.645	415.289	462.707	49.8452	136.936	83.5117	2.21425	6.38087e-13	down
Zm00001d012623	6.97478	7.85417	5.9576	0	0	0	5.22773	0.00943602	down
Zm00001d012671	424.465	313.185	399.159	565.245	643.185	600.301	-0.670027	0.000130897	up
Zm00001d012677	5559.89	6617.14	5462.13	1216.22	1314.38	1505.17	2.12779	1.02928e-66	down
Zm00001d012702	11584.1	12259.4	12179.3	5798.99	6459.86	5549.1	1.01645	2.77851e-27	down
Zm00001d012706	433.432	555.682	543.135	121.622	145.235	138.531	1.91875	4.40665e-27	down
Zm00001d012707	948.569	1271.39	1100.17	14.9536	18.6731	21.6148	5.90866	3.10414e-123	down
Zm00001d012732	271.02	309.258	321.71	149.536	220.965	149.338	0.796282	0.000848896	down
Zm00001d012743	408.523	309.258	628.527	794.532	1003.16	949.085	-1.02878	6.59477e-05	up
Zm00001d012766	13.9496	6.8724	6.95053	113.647	40.4584	69.7568	-3.01266	1.96903e-07	up
Zm00001d012794	575.917	584.154	529.234	349.913	355.827	474.543	0.516843	0.00688171	down
Zm00001d012795	393.577	402.526	358.449	234.272	202.292	261.342	0.725477	6.48015e-05	down
Zm00001d012818	1111.98	847.268	737.75	1701.71	1595.51	1820.55	-0.924272	5.90258e-08	up
Zm00001d012821	3122.71	3773.93	3341.22	1692.74	2758.44	2389.42	0.581814	0.00395498	down
Zm00001d012837	5675.47	4093	5901	7020.2	9003.56	7118.14	-0.562535	0.00259671	up
Zm00001d012878	6847.24	5450.79	6552.37	9370.9	12564.9	10825.1	-0.797369	6.7882e-08	up
Zm00001d012886	1005.36	878.685	1031.66	1401.65	1925.41	1672.2	-0.777776	5.96307e-07	up
Zm00001d012935	965.508	939.555	994.919	560.26	603.764	628.794	0.693764	4.57995e-09	down
Zm00001d012973	193.301	148.247	172.77	246.235	300.845	238.745	-0.6112	0.00797002	up
Zm00001d012978	681.535	476.159	592.781	960.018	1249.02	1058.14	-0.900261	5.84823e-07	up
Zm00001d012992	1014.33	771.672	971.089	1479.41	1863.16	1828.41	-0.90732	8.82371e-09	up
Zm00001d012993	878.822	829.596	998.891	1238.15	1562.32	1267.41	-0.587251	0.000146052	up
Zm00001d013031	314.861	293.549	368.378	464.557	659.784	540.37	-0.768877	0.000101895	up
Zm00001d013034	4421.01	3188.79	3758.25	5828.9	7840.64	6565	-0.831821	4.39537e-07	up
Zm00001d013035	324.825	447.688	287.951	193.399	170.133	183.726	0.954317	3.27895e-05	down
Zm00001d013053	177.359	112.904	89.364	321.003	378.649	295.729	-1.39063	4.99876e-07	up
Zm00001d013056	1764.62	1495.24	1701.89	2246.02	2621.5	2290.18	-0.528588	3.64539e-05	up
Zm00001d013063	20.9243	26.5078	18.8657	0.996904	0	0.98249	5.0467	0.000273919	down
Zm00001d013066	3910.86	2656.67	3893.29	4700.4	6449.49	5345.73	-0.657075	0.00087307	up
Zm00001d013076	722.387	570.409	765.552	987.932	1548.83	1087.62	-0.816093	0.000139731	up
Zm00001d013086	3403.69	2786.27	3193.27	4623.64	5563.55	5008.73	-0.695511	3.61183e-08	up
Zm00001d013099	119.568	196.354	259.156	51.839	71.5803	55.0194	1.6894	1.1124e-06	down
Zm00001d013119	71.7405	56.9427	78.4418	118.632	118.263	118.881	-0.780813	0.00833376	up
Zm00001d013143	359.699	295.513	313.767	127.604	178.432	211.235	0.905317	0.000181757	down
Zm00001d013193	46.8306	67.7422	59.576	203.368	168.058	134.601	-1.53833	1.21048e-07	up
Zm00001d013202	262.052	323.003	243.269	419.697	355.827	608.161	-0.740586	0.00476182	up
Zm00001d013206	26.9027	25.526	18.8657	61.808	53.9446	47.1595	-1.19199	0.00815905	up
Zm00001d013219	292.941	231.698	279.014	417.703	484.464	377.276	-0.670604	0.000543795	up
Zm00001d013252	2168.16	1502.11	2061.33	3245.92	4693.18	3489.8	-0.995647	2.06188e-07	up
Zm00001d013253	1249.48	1247.83	1027.69	910.173	707.504	761.43	0.567052	0.000508268	down
Zm00001d013254	1889.17	2030.3	1864.73	1060.71	1106.9	1302.78	0.736879	2.61743e-09	down
Zm00001d013276	43.8414	80.5052	36.7385	10.9659	10.374	5.89494	2.56711	1.29993e-05	down
Zm00001d013282	4583.42	3927.08	4309.33	5308.51	7925.7	7062.14	-0.662821	8.24916e-05	up
Zm00001d013287	72.7369	72.651	53.6184	26.9164	37.3462	26.5272	1.13422	0.00663743	down
Zm00001d013296	2304.66	2525.11	2916.25	947.059	1952.38	1243.83	0.902876	0.000359328	down
Zm00001d013324	119.568	173.773	135.039	68.7864	26.9723	54.037	1.51383	8.3959e-05	down
Zm00001d013326	9.96396	14.7266	7.94347	71.7771	151.46	129.689	-3.43336	7.26204e-14	up
Zm00001d013339	476.278	502.667	461.714	253.214	292.546	302.607	0.764055	1.0075e-06	down
Zm00001d013362	1485.63	1559.05	1606.57	1043.76	1147.36	1094.49	0.501591	4.01531e-06	down
Zm00001d013364	115.582	107.013	95.3216	4.98452	6.22437	7.85992	4.05778	7.1052e-19	down
Zm00001d013367	106594	97301.3	94955.2	65793.7	76578.5	67840	0.507585	2.28103e-06	down
Zm00001d013377	110.6	253.297	200.573	1.99381	3.11219	3.92996	5.964	2.58865e-22	down
Zm00001d013392	511.151	344.602	464.693	827.43	1294.67	947.12	-1.21676	2.22971e-08	up
Zm00001d013406	41.8487	50.0703	56.5972	102.681	146.273	121.829	-1.31921	2.01486e-05	up
Zm00001d013411	175.366	212.063	269.085	450.601	349.602	377.276	-0.84296	0.000198835	up
Zm00001d013431	575.917	653.859	687.11	363.87	375.537	339.942	0.828907	1.07897e-08	down
Zm00001d013459	204.261	215.008	198.587	94.7059	121.375	133.619	0.821136	0.000513578	down
Zm00001d013493	989.422	871.813	823.142	1675.8	1686.81	1287.06	-0.792427	3.71501e-07	up
Zm00001d013495	184.333	130.576	193.622	297.077	353.752	293.765	-0.893293	8.24916e-05	up
Zm00001d013519	57.791	83.4505	82.4135	19.9381	22.8227	24.5623	1.73215	1.36802e-05	down
Zm00001d013522	4.98198	7.85417	7.94347	0	0	0	5.22732	0.00987836	down
Zm00001d013524	1331.19	1420.62	1260.03	999.895	875.562	955.963	0.502582	4.43648e-05	down
Zm00001d013588	33.8775	35.3438	34.7527	104.675	109.964	96.284	-1.57991	2.67372e-07	up
Zm00001d013595	982.447	852.177	1009.81	1289	1387	1390.22	-0.515593	4.41955e-05	up
Zm00001d013603	655.629	653.859	679.167	489.48	424.295	461.77	0.531468	0.0001115	down
Zm00001d013615	139.496	94.25	102.272	36.8854	57.0568	63.8619	1.09026	0.00287897	down
Zm00001d013627	693.492	907.156	702.004	1354.79	1024.95	1353.87	-0.697378	0.000139057	up
Zm00001d013661	21.9207	27.4896	16.8799	2.99071	1.0374	6.87743	2.59337	0.00440696	down
Zm00001d013662	58.7874	62.8333	77.4488	20.935	11.4114	21.6148	1.87958	2.08583e-05	down
Zm00001d013705	204.261	160.029	216.46	350.91	338.191	326.187	-0.806111	3.15725e-05	up
Zm00001d013707	62.773	92.2865	69.5053	244.241	127.6	178.813	-1.29426	9.90323e-05	up
Zm00001d013723	37.8631	51.0521	72.4842	18.9412	7.26177	17.6848	1.87469	0.000874349	down
Zm00001d013733	16.9387	50.0703	59.576	0.996904	0	0.98249	5.97974	7.80885e-06	down
Zm00001d013744	194.297	143.339	203.551	292.093	349.602	300.642	-0.800045	0.0002658	up
Zm00001d013755	928.641	1065.22	939.315	719.765	561.231	760.447	0.522496	0.00228623	down
Zm00001d013758	6045.14	4644.76	5499.86	8353.06	10482.9	9930.03	-0.829283	4.19402e-09	up
Zm00001d013777	5520.04	4572.11	5342.98	7312.29	10183.1	8327.59	-0.742414	1.18725e-06	up
Zm00001d013797	347.742	384.854	369.371	181.437	242.751	224.008	0.766125	4.70939e-05	down
Zm00001d013799	39.8559	53.9974	66.5265	119.628	148.348	106.109	-1.221	0.000214359	up
Zm00001d013809	102.629	106.031	120.145	132.588	362.051	271.167	-1.21931	0.00114239	up
Zm00001d013810	26.9027	42.2161	22.8375	3.98762	3.11219	7.85992	2.61419	0.000467376	down
Zm00001d013812	1794.51	1576.72	1929.27	2380.61	2713.83	2489.63	-0.51681	5.32019e-05	up
Zm00001d013817	491.223	519.357	506.396	312.031	352.715	339.942	0.594713	5.32859e-05	down
Zm00001d013836	4538.59	4943.22	4300.4	3147.23	2616.31	3026.07	0.648851	4.34546e-08	down
Zm00001d013857	1477.66	1531.56	1378.19	926.124	930.544	1229.09	0.507521	0.00180625	down
Zm00001d013909	9.96396	7.85417	11.9152	36.8854	36.3089	30.4572	-1.80175	0.00205134	up
Zm00001d013915	507.166	565.5	562	364.867	363.089	377.276	0.564597	8.86434e-05	down
Zm00001d013933	161.416	109.958	146.954	334.96	321.593	299.659	-1.19298	8.59807e-09	up
Zm00001d013956	1482.64	1055.4	1531.1	5482.97	3070.69	4623.6	-1.69534	3.87128e-15	up
Zm00001d013999	3660.76	3335.08	3925.07	4657.54	5690.12	5279.9	-0.516976	4.74972e-05	up
Zm00001d014007	54.8018	48.1068	49.6467	89.7214	90.2534	107.091	-0.912651	0.00438482	up
Zm00001d014055	878.822	724.547	721.863	403.746	304.994	371.381	1.10563	2.28699e-11	down
Zm00001d014082	2680.31	1896.78	2381.05	3658.64	4694.22	3795.36	-0.803948	1.50144e-06	up
Zm00001d014116	509.159	662.695	578.88	15.9505	21.7853	13.7549	5.09252	2.92841e-81	down
Zm00001d014134	5.97838	0.981771	0.992934	8.97214	22.8227	28.4922	-2.9251	0.00815905	up
Zm00001d014141	370.659	311.221	343.555	687.864	511.436	575.739	-0.791962	7.42228e-06	up
Zm00001d014205	788.15	509.539	678.174	1441.52	1932.67	1739.01	-1.37178	1.00756e-13	up
Zm00001d014224	12.9532	8.83594	12.9081	44.8607	37.3462	42.2471	-1.84388	0.000496439	up
Zm00001d014258	5445.31	4434.66	4113.72	6846.74	9587.61	9053.65	-0.865033	2.40228e-07	up
Zm00001d014272	346.746	377	380.294	176.452	207.479	228.92	0.849083	2.6892e-06	down
Zm00001d014351	9.96396	12.763	15.8869	0	1.0374	1.96498	3.68058	0.0084572	down
Zm00001d014355	3986.58	2874.63	4019.4	5696.31	7367.58	5634.58	-0.781143	1.02807e-05	up
Zm00001d014369	52.809	41.2344	44.682	4.98452	3.11219	8.84241	3.02593	5.64062e-07	down
Zm00001d014391	1390.97	1620.9	1341.45	1158.4	662.896	1048.32	0.601008	0.00993531	down
Zm00001d014422	470.299	545.865	462.707	1281.02	795.683	1117.09	-1.11094	1.39664e-08	up
Zm00001d014435	1206.64	1260.59	1285.85	761.635	711.653	841.011	0.697192	5.67866e-09	down
Zm00001d014493	182.341	153.156	84.3994	315.022	309.144	299.659	-1.13757	8.76264e-05	up
Zm00001d014498	393.577	403.508	466.679	240.254	343.378	264.29	0.576444	0.00706107	down
Zm00001d014499	864.872	937.591	754.63	1245.13	1226.2	1389.24	-0.594366	1.72304e-05	up
Zm00001d014517	115.582	81.487	73.4771	9.96904	9.33656	11.7899	3.11925	1.3322e-12	down
Zm00001d014562	109.604	108.977	84.3994	150.532	214.741	160.146	-0.793401	0.00511644	up
Zm00001d014567	7.97117	0	2.9788	16.9474	31.1219	20.6323	-2.65188	0.00918536	up
Zm00001d014609	433.432	592.008	477.601	1102.58	634.886	933.366	-0.829551	0.000513578	up
Zm00001d014679	2156.2	1591.45	2104.03	2872.08	3453.49	3179.34	-0.699825	6.52913e-06	up
Zm00001d014690	1054.19	1253.72	1388.12	879.269	834.066	829.222	0.539704	0.000297802	down
Zm00001d014701	367.67	427.07	531.219	270.161	315.368	274.115	0.625588	0.00297668	down
Zm00001d014705	229.171	207.154	223.41	317.015	313.294	322.257	-0.530118	0.00267148	up
Zm00001d014722	82.7009	73.6328	79.4347	33.8947	29.0471	39.2996	1.20374	0.000755198	down
Zm00001d014728	431.44	499.721	388.237	320.006	267.648	319.309	0.540394	0.00506438	down
Zm00001d014733	587.874	480.086	542.142	900.204	826.804	743.745	-0.61783	5.79606e-05	up
Zm00001d014757	626.733	673.495	593.774	357.889	265.573	322.257	1.00138	7.56538e-10	down
Zm00001d014778	104.622	68.724	104.258	190.409	196.068	166.041	-0.993122	0.000214093	up
Zm00001d014813	1131.91	988.643	958.181	627.053	723.065	630.759	0.636458	4.66366e-06	down
Zm00001d014826	500.191	456.523	734.771	1009.86	939.881	865.574	-0.735044	0.0005007	up
Zm00001d014840	59.7838	40.2526	21.8445	5.98142	0	2.94747	3.75947	1.21203e-05	down
Zm00001d014876	2156.2	2403.38	2030.55	1585.08	1440.94	1364.68	0.585897	2.33556e-06	down
Zm00001d014969	2389.36	1932.13	2182.47	3441.31	3937.95	3582.16	-0.753034	5.53565e-10	up
Zm00001d014993	3174.52	2688.09	3270.72	3819.14	5285.53	4507.66	-0.575665	0.000331296	up
Zm00001d015067	96.6505	60.8698	103.265	147.542	171.17	166.041	-0.894687	0.00275483	up
Zm00001d015084	87.6829	88.3594	105.251	166.483	195.03	150.321	-0.862978	0.000706674	up
Zm00001d015095	348.739	279.805	386.251	485.492	450.23	517.772	-0.518714	0.0077802	up
Zm00001d015126	35.8703	52.0339	65.5336	1.99381	14.5235	16.7023	2.20841	0.00133031	down
Zm00001d015138	1101.02	1895.8	1367.27	305.053	224.077	320.292	2.36063	4.62109e-28	down
Zm00001d015153	141.488	182.609	152.912	71.7771	36.3089	48.142	1.6089	4.47422e-07	down
Zm00001d015201	410.515	532.12	552.071	360.879	201.255	340.924	0.726331	0.00799052	down
Zm00001d015269	4702.99	5423.3	4937.86	3470.22	3289.58	3464.26	0.55913	2.73128e-08	down
Zm00001d015300	4510.69	4011.52	4414.58	6063.17	6750.33	6246.67	-0.559064	3.34111e-08	up
Zm00001d015361	574.921	776.581	443.841	1520.28	825.767	1208.46	-0.985451	0.000326485	up
Zm00001d015375	783.168	536.047	689.096	1107.56	1270.81	1099.41	-0.792184	4.62644e-06	up
Zm00001d015421	125.546	166.901	136.032	66.7926	41.4958	83.5117	1.15759	0.000700835	down
Zm00001d015434	16.9387	19.6354	12.9081	90.7183	49.795	53.0545	-1.96793	4.81437e-05	up
Zm00001d015459	45.8342	59.888	42.6961	16.9474	26.9723	12.7724	1.39252	0.00773295	down
Zm00001d015505	1046.22	875.74	986.976	1322.89	1347.58	1470.79	-0.509728	8.13105e-05	up
Zm00001d015627	319.843	376.018	335.612	218.322	256.237	247.587	0.514699	0.00659207	down
Zm00001d015657	185.33	171.81	175.749	274.149	338.191	277.062	-0.738506	0.000163342	up
Zm00001d015804	825.016	875.74	757.608	620.074	441.931	593.424	0.570049	0.00175402	down
Zm00001d015829	794.128	832.542	840.022	1207.25	1161.88	1132.81	-0.505543	4.87007e-06	up
Zm00001d015839	1236.53	872.794	1149.82	1590.06	1898.43	1657.46	-0.658936	0.000103503	up
Zm00001d015844	589.867	561.573	598.739	748.675	1012.5	871.469	-0.588778	0.000269801	up
Zm00001d015856	2241.89	2544.75	2291.69	1643.89	1577.88	1675.15	0.531491	6.00227e-07	down
Zm00001d015857	752.279	822.724	692.075	509.418	442.968	561.984	0.581712	0.000295776	down
Zm00001d015918	79.7117	85.4141	86.3852	132.588	180.507	123.794	-0.795569	0.00648289	up
Zm00001d015963	55.7982	64.7969	57.5901	23.9257	32.1593	25.5447	1.12791	0.00696815	down
Zm00001d016041	384.609	421.18	483.559	299.071	219.928	307.519	0.640784	0.00258568	down
Zm00001d016070	395.569	323.003	431.926	210.347	202.292	179.796	0.957662	6.16149e-07	down
Zm00001d016072	265.041	298.458	286.958	153.523	161.834	191.586	0.746016	0.000163842	down
Zm00001d016080	2501.95	2878.55	2330.42	1403.64	1495.92	1692.83	0.747609	2.07571e-08	down
Zm00001d016100	555.989	699.021	698.032	404.743	306.032	396.926	0.81767	8.52694e-06	down
Zm00001d016101	291.944	288.641	269.085	224.303	176.357	172.918	0.566722	0.00760574	down
Zm00001d016106	551.007	470.268	521.29	645.994	865.188	827.257	-0.60014	0.000567212	up
Zm00001d016129	534.068	466.341	550.085	833.412	936.768	741.78	-0.69588	6.59732e-06	up
Zm00001d016183	195.294	203.227	160.855	14.9536	19.7105	23.5798	3.26296	1.54878e-26	down
Zm00001d016200	2238.9	1740.68	2249.99	3426.36	3881.93	3433.8	-0.786065	1.16946e-08	up
Zm00001d016269	36.8667	33.3802	49.6467	0	0	0.98249	6.79375	2.24381e-06	down
Zm00001d016276	1102.01	802.107	999.884	1561.15	2020.85	1699.71	-0.862921	2.12905e-07	up
Zm00001d016299	526.097	709.82	569.944	364.867	396.285	418.541	0.614352	0.000690737	down
Zm00001d016308	400.551	400.563	366.392	228.291	268.686	271.167	0.604132	0.000485962	down
Zm00001d016358	4820.57	4138.16	4612.18	6194.76	8235.88	7117.16	-0.666997	1.4583e-06	up
Zm00001d016364	141.488	172.792	161.848	586.179	506.249	548.229	-1.78482	1.64358e-29	up
Zm00001d016379	40.8523	84.4323	39.7173	14.9536	12.4487	9.8249	2.14911	0.000136275	down
Zm00001d016396	96.6505	103.086	103.265	27.9133	18.6731	20.6323	2.17108	2.17591e-10	down
Zm00001d016491	1496.59	1077	1321.59	1593.05	2086.2	2111.37	-0.572051	0.00216817	up
Zm00001d016530	258.067	284.714	233.339	156.514	128.637	170.953	0.766044	0.000491215	down
Zm00001d016549	4870.39	3659.06	5028.22	7451.86	9566.86	8229.34	-0.897058	1.40494e-08	up
Zm00001d016570	171.38	199.299	199.58	104.675	86.1038	134.601	0.808169	0.00260978	down
Zm00001d016577	2301.68	2521.19	2207.29	1365.76	1411.9	1450.16	0.733658	1.30629e-12	down
Zm00001d016588	20237.8	22988.2	23564.3	632.037	301.882	1262.5	4.92631	1.39645e-16	down
Zm00001d016590	5290.87	4897.07	3195.26	2855.13	1797.81	2397.28	0.924616	5.82239e-05	down
Zm00001d016591	467.31	490.885	438.877	678.892	580.942	718.2	-0.501974	0.00154167	up
Zm00001d016593	23.9135	18.6536	28.7951	74.7678	38.3836	65.8268	-1.32818	0.00708574	up
Zm00001d016606	5574.84	6681.93	6071.79	4334.54	4103.94	4133.34	0.543906	4.68914e-07	down
Zm00001d016651	208.247	241.516	216.46	56.8235	36.3089	69.7568	2.02925	6.13048e-14	down
Zm00001d016655	19.9279	21.599	29.788	175.455	67.4307	88.4241	-2.2165	2.15018e-06	up
Zm00001d016679	1810.45	1982.2	1947.14	751.666	689.868	600.301	1.49131	1.50533e-35	down
Zm00001d016691	1866.25	2648.82	1877.64	5690.33	5817.72	6475.59	-1.49215	9.62948e-23	up
Zm00001d016720	951.559	887.521	890.661	2132.38	2212.77	2039.65	-1.22583	1.0028e-36	up
Zm00001d016767	123.553	106.031	118.159	188.415	186.731	168.006	-0.643261	0.00611032	up
Zm00001d016826	29.8919	37.3073	34.7527	127.604	76.7673	114.951	-1.64778	3.4579e-06	up
Zm00001d016840	12.9532	29.4531	60.5689	0	0	0.98249	6.57443	2.44228e-05	down
Zm00001d016855	798.114	962.135	920.449	537.331	568.493	595.389	0.656061	2.03705e-06	down
Zm00001d016913	863.876	926.792	767.538	461.567	448.155	466.683	0.894168	1.53909e-11	down
Zm00001d016941	274.009	325.948	355.47	602.13	541.521	514.825	-0.795562	2.23107e-06	up
Zm00001d016956	467.31	483.031	461.714	307.046	309.144	282.957	0.65146	9.50602e-06	down
Zm00001d017019	52.809	102.104	72.4842	3.98762	9.33656	11.7899	3.17856	2.39804e-09	down
Zm00001d017047	2785.92	2336.61	2525.03	3549.97	4517.86	3860.2	-0.641236	2.46283e-06	up
Zm00001d017077	854.908	820.76	767.538	434.65	167.021	279.027	1.4715	4.47422e-07	down
Zm00001d017090	125.546	116.831	125.11	189.412	258.312	214.183	-0.848405	0.000231094	up
Zm00001d017103	1127.92	1321.46	1337.48	465.554	657.709	704.445	1.05103	4.94654e-09	down
Zm00001d017111	788.15	866.904	855.909	513.406	555.007	468.648	0.708504	1.14532e-07	down
Zm00001d017139	935.616	969.008	1005.84	589.17	666.008	656.303	0.606684	7.75694e-07	down
Zm00001d017140	400.551	426.089	379.301	165.486	119.301	157.198	1.44695	6.33946e-15	down
Zm00001d017176	304.897	243.479	277.028	425.678	437.781	407.733	-0.623045	0.000256822	up
Zm00001d017199	20.9243	15.7083	29.788	0.996904	4.14958	1.96498	3.2332	0.000775997	down
Zm00001d017270	292.941	299.44	363.414	44.8607	16.5983	50.107	3.0942	8.57218e-23	down
Zm00001d017291	33.8775	38.2891	22.8375	5.98142	7.26177	6.87743	2.24025	0.000701461	down
Zm00001d017357	151.452	120.758	151.919	216.328	280.097	212.218	-0.740104	0.00220534	up
Zm00001d017373	942.591	999.443	1000.88	1499.34	1393.22	1309.66	-0.513854	9.99789e-06	up
Zm00001d017381	18.9315	62.8333	72.4842	0	1.0374	3.92996	4.94487	4.98484e-07	down
Zm00001d017459	464.321	424.125	413.06	305.053	223.04	310.467	0.633355	0.00149864	down
Zm00001d017466	178.355	220.898	178.728	93.709	64.3185	81.5467	1.26949	6.33809e-07	down
Zm00001d017472	612.784	668.586	579.873	393.777	430.519	396.926	0.608277	2.24645e-05	down
Zm00001d017536	104.622	144.32	133.053	56.8235	33.1967	50.107	1.445	1.03501e-05	down
Zm00001d017544	281.98	329.875	256.177	572.223	660.821	624.864	-1.09755	3.31263e-12	up
Zm00001d017545	4624.28	4071.4	5021.27	1803.4	1872.5	2797.15	1.08333	3.97126e-09	down
Zm00001d017553	1210.62	1309.68	1175.63	723.752	753.149	774.202	0.715323	1.81262e-10	down
Zm00001d017575	130.528	115.849	100.286	213.337	191.918	197.48	-0.7982	0.000481673	up
Zm00001d017597	7197.97	9147.16	8768.6	700.823	258.312	579.669	4.02843	1.50021e-19	down
Zm00001d017598	48.8234	73.6328	63.5477	0.996904	3.11219	3.92996	4.53218	6.61222e-11	down
Zm00001d017613	371.656	400.563	419.018	296.08	177.395	192.568	0.838357	0.000539439	down
Zm00001d017643	383.613	323.984	444.834	1034.79	519.735	618.969	-0.915541	0.00121665	up
Zm00001d017718	600.827	550.773	519.304	854.347	1077.85	830.204	-0.725006	5.71261e-06	up
Zm00001d017719	570.935	477.141	656.329	762.631	1000.05	846.906	-0.614436	0.00110099	up
Zm00001d017725	23.9135	44.1797	39.7173	13.9567	9.33656	7.85992	1.79127	0.00433894	down
Zm00001d017726	469.303	552.737	414.053	55.8266	18.6731	40.2821	3.64132	2.82485e-36	down
Zm00001d017727	106.614	82.4688	101.279	50.8421	49.795	56.9844	0.880621	0.00702131	down
Zm00001d017771	30.8883	27.4896	32.7668	105.672	112.039	89.4066	-1.75227	6.08494e-08	up
Zm00001d017780	100.636	129.594	148.94	258.198	190.881	185.691	-0.74343	0.00816749	up
Zm00001d017810	1840.34	1949.8	1757.49	1186.32	1097.56	1315.55	0.623894	2.19415e-07	down
Zm00001d017820	55.7982	70.6875	77.4488	21.9319	30.0845	14.7374	1.61478	0.000266163	down
Zm00001d017849	342.76	433.943	324.689	77.7585	67.4307	85.4766	2.25439	1.44726e-26	down
Zm00001d017850	4199.81	3238.86	4195.14	6124.98	7113.42	6172.98	-0.738571	1.47101e-07	up
Zm00001d017882	496.205	390.745	374.336	933.102	572.642	895.048	-0.928956	5.01282e-05	up
Zm00001d017912	79.7117	75.5964	91.3499	38.8793	22.8227	29.4747	1.43394	0.000136923	down
Zm00001d017925	1549.4	1764.24	1649.26	1251.11	1102.75	1085.65	0.528973	1.80736e-05	down
Zm00001d017926	3366.82	3746.44	3105.9	2000.79	1806.11	2011.16	0.812589	1.2835e-12	down
Zm00001d017947	179.351	135.484	134.046	79.7523	97.5152	76.6342	0.822919	0.0041104	down
Zm00001d017949	2530.85	1995.94	2115.94	1343.83	1598.63	1334.22	0.635422	1.45186e-05	down
Zm00001d017977	3239.28	3595.25	3161.5	2489.27	2166.08	2189.97	0.546215	2.28103e-06	down
Zm00001d017978	99.6396	120.758	72.4842	46.8545	5.18698	36.3521	1.72558	0.0083921	down
Zm00001d018011	92.6649	65.7786	63.5477	36.8854	33.1967	27.5097	1.186	0.00301734	down
Zm00001d018013	1984.82	2055.83	1888.56	1261.08	989.676	1250.71	0.759613	1.28938e-08	down
Zm00001d018016	78.7153	80.5052	99.2934	40.8731	32.1593	33.4047	1.27966	0.000249318	down
Zm00001d018032	226.182	281.768	212.488	140.563	129.674	164.076	0.729601	0.00203076	down
Zm00001d018034	2397.33	2050.92	3070.15	3527.05	4264.73	3638.16	-0.6043	0.000766252	up
Zm00001d018042	207.25	248.388	225.396	164.489	153.535	140.496	0.571055	0.00972738	down
Zm00001d018098	1428.83	1619.92	1427.84	879.269	1021.83	929.436	0.661565	9.1297e-08	down
Zm00001d018118	16.9387	15.7083	10.9223	1.99381	0	0	4.44023	0.00423113	down
Zm00001d018119	176.362	139.411	95.3216	377.827	203.33	298.677	-1.0982	0.000802085	up
Zm00001d018125	502.184	593.971	615.619	409.728	365.163	367.451	0.583451	0.000331296	down
Zm00001d018131	342.76	275.878	279.014	438.638	395.248	468.648	-0.53754	0.00401704	up
Zm00001d018218	359.699	388.781	321.71	208.353	190.881	186.673	0.86917	8.60923e-07	down
Zm00001d018235	160.42	105.049	134.046	205.362	280.097	225.973	-0.83229	0.00158974	up
Zm00001d018243	748.294	608.698	799.312	1033.79	1302.97	1069.93	-0.659699	9.56676e-05	up
Zm00001d018340	266.038	235.625	286.958	839.393	374.5	745.71	-1.31352	5.14657e-06	up
Zm00001d018343	80.7081	84.4323	95.3216	42.8669	29.0471	42.2471	1.18803	0.000778534	down
Zm00001d018369	3880.96	3777.85	4370.89	2215.12	2445.14	2537.77	0.740917	2.2545e-11	down
Zm00001d018383	1779.56	1426.51	1584.72	2349.7	2819.64	2636.02	-0.704188	1.33314e-07	up
Zm00001d018384	2394.34	1869.29	2398.93	3275.83	3355.98	3073.23	-0.542666	9.12146e-05	up
Zm00001d018388	419.483	384.854	368.378	762.631	496.913	528.58	-0.608794	0.0060348	up
Zm00001d018406	476.278	573.354	481.573	307.046	265.573	342.889	0.741497	3.21541e-05	down
Zm00001d018410	2211	1697.48	2290.7	2735.5	3303.07	3006.42	-0.545033	0.000681583	up
Zm00001d018415	1125.93	861.013	1159.75	1537.23	2151.56	1555.28	-0.736751	0.00014207	up
Zm00001d018417	39.8559	34.362	40.7103	135.579	152.497	115.934	-1.81329	3.85888e-10	up
Zm00001d018429	1200.66	1014.17	1176.63	538.328	502.1	605.214	1.04284	1.61731e-14	down
Zm00001d018438	467.31	493.831	398.166	281.127	330.929	338.959	0.515458	0.00569263	down
Zm00001d018466	3323.98	2488.79	2884.47	4283.7	4524.08	4760.16	-0.641613	2.42119e-06	up
Zm00001d018473	271.02	330.857	404.124	574.217	625.55	464.718	-0.726137	0.000828405	up
Zm00001d018481	4884.34	5312.36	4693.6	4042.45	2737.69	3454.43	0.540847	0.00126948	down
Zm00001d018485	1065.15	876.721	955.202	1352.8	1563.36	1314.57	-0.5462	0.00011978	up
Zm00001d018498	1027.28	1023.01	967.117	1561.15	1207.53	1506.16	-0.502769	0.000650575	up
Zm00001d018531	720.395	497.758	765.552	1087.62	1101.71	1124.95	-0.74063	6.38741e-05	up
Zm00001d018595	2115.35	2221.75	2302.61	882.26	791.533	845.924	1.39767	1.75967e-44	down
Zm00001d018603	77.7189	90.3229	72.4842	30.904	29.0471	38.3171	1.29022	0.000352737	down
Zm00001d018615	57.791	38.2891	37.7315	211.344	95.4404	133.619	-1.71947	1.13944e-05	up
Zm00001d018616	726.373	731.419	730.799	475.523	490.688	520.72	0.557547	9.56594e-06	down
Zm00001d018625	5816.96	8502.14	7204.73	1192.3	961.666	1213.38	2.67609	4.08842e-67	down
Zm00001d018639	855.905	796.216	963.146	1387.69	1310.23	1497.31	-0.681974	1.37811e-07	up
Zm00001d018653	1604.2	1702.39	1735.65	730.731	761.448	783.045	1.14804	3.23284e-30	down
Zm00001d018698	127.539	109.958	133.053	51.839	75.7299	63.8619	0.953867	0.00154484	down
Zm00001d018699	57.791	44.1797	45.6749	15.9505	7.26177	8.84241	2.20098	3.88035e-05	down
Zm00001d018700	21.9207	39.2708	28.7951	0	0	0	7.34197	5.81248e-07	down
Zm00001d018704	188.319	138.43	73.4771	249.226	1224.13	697.568	-2.43938	0.00518781	up
Zm00001d018713	22.9171	13.7448	24.8233	1.99381	0	1.96498	3.94027	0.000528113	down
Zm00001d018781	147.467	139.411	144.968	220.316	258.312	268.22	-0.79032	9.96016e-05	up
Zm00001d018786	867.861	1124.13	869.81	739.703	506.249	610.126	0.624455	0.00210219	down
Zm00001d018803	5.97838	3.92708	9.92934	70.7802	70.5429	60.9144	-3.35104	6.56552e-11	up
Zm00001d018806	714.416	570.409	736.757	1032.79	1086.15	925.506	-0.59065	0.000196626	up
Zm00001d018809	300.912	317.112	258.163	1928.01	1406.71	1500.26	-2.4642	1.11176e-54	up
Zm00001d018872	7962.2	9897.23	9463.65	2375.62	2331.03	2375.66	1.94782	1.19233e-74	down
Zm00001d018873	2525.87	2193.28	2668.01	3602.81	4274.07	3952.56	-0.679273	5.4157e-08	up
Zm00001d018876	273.013	184.573	186.672	714.78	278.022	450.963	-1.16448	0.000895785	up
Zm00001d018896	3883.95	3712.08	3679.81	5818.93	6190.14	5496.05	-0.634496	8.1217e-12	up
Zm00001d018901	134.514	114.867	142.982	215.331	186.731	256.43	-0.74781	0.00218894	up
Zm00001d018903	4463.86	3315.44	4402.67	6444.98	8174.68	6823.39	-0.815753	2.19415e-07	up
Zm00001d018907	427.454	488.922	427.954	322.997	310.181	310.467	0.51063	0.00154704	down
Zm00001d018930	969.494	1088.78	1048.54	743.69	508.324	608.161	0.739694	1.70643e-05	down
Zm00001d018957	6490.53	4854.86	5979.45	8356.05	10415.5	8617.42	-0.660739	1.53185e-05	up
Zm00001d018977	2329.57	2005.76	2407.86	3675.58	3760.56	2902.28	-0.616465	3.25128e-05	up
Zm00001d018984	219.207	218.935	230.361	355.895	336.116	373.346	-0.67263	5.11054e-05	up
Zm00001d019002	232.16	229.734	265.113	110.656	139.011	140.496	0.898076	2.92135e-05	down
Zm00001d019036	1166.78	1376.44	1194.5	855.344	773.897	882.276	0.573435	1.59809e-05	down
Zm00001d019048	1790.52	1963.54	1857.78	868.303	1210.64	1039.47	0.847913	7.98109e-09	down
Zm00001d019062	3733.5	4445.46	3463.35	2250.01	2053.01	2077.97	0.867524	5.03737e-12	down
Zm00001d019078	45.8342	158.065	184.686	24.9226	16.5983	36.3521	2.31709	2.93033e-05	down
Zm00001d019147	3669.73	2921.75	3661.94	5086.2	6610.29	5499	-0.745901	6.51346e-07	up
Zm00001d019156	1950.94	507.576	2079.2	154.52	211.629	275.097	2.82297	0.000109271	down
Zm00001d019160	28.8955	15.7083	60.5689	3.98762	5.18698	1.96498	3.2445	0.000160503	down
Zm00001d019216	775.196	867.885	853.923	404.743	468.903	448.015	0.918118	2.59336e-12	down
Zm00001d019219	2751.05	2295.38	2689.86	4273.73	4995.06	4519.45	-0.83371	1.8964e-12	up
Zm00001d019220	348.739	314.167	329.654	164.489	240.676	171.936	0.7834	0.000357018	down
Zm00001d019274	119.568	79.5234	67.5195	29.9071	36.3089	14.7374	1.72237	0.00018694	down
Zm00001d019279	151.452	107.013	175.749	203.368	298.77	241.693	-0.776377	0.00729826	up
Zm00001d019311	130.528	151.193	169.792	293.09	357.902	290.817	-1.06014	1.96128e-07	up
Zm00001d019312	1812.45	1450.08	1401.03	2164.28	2225.21	2587.88	-0.581345	0.000141715	up
Zm00001d019370	1112.97	1275.32	1122.01	777.585	840.291	769.29	0.556543	8.94701e-06	down
Zm00001d019449	833.984	639.133	721.863	1127.5	1197.15	1064.04	-0.626504	2.24204e-05	up
Zm00001d019473	792.135	632.26	855.909	1064.69	1366.25	1122	-0.639692	0.000310564	up
Zm00001d019481	279.987	219.917	291.922	383.808	408.734	374.329	-0.559407	0.00379254	up
Zm00001d019504	9239.58	8281.24	9879.69	11553.1	14084.7	13837.4	-0.526743	4.7518e-05	up
Zm00001d019562	1830.38	1320.48	1549.97	2017.73	2356.96	2362.89	-0.519348	0.00156128	up
Zm00001d019565	109.604	65.7786	106.244	624.062	315.368	506.965	-2.36126	3.77747e-16	up
Zm00001d019573	273.013	310.24	337.597	513.406	455.417	445.068	-0.618621	0.000297802	up
Zm00001d019629	771.211	861.995	722.856	234.272	380.724	385.136	1.2364	3.39819e-09	down
Zm00001d019645	422.472	376.018	483.559	705.808	794.645	644.513	-0.742327	7.35842e-06	up
Zm00001d019696	185.33	135.484	227.382	272.155	488.613	295.729	-0.946167	0.00281646	up
Zm00001d019824	5069.67	4886.27	4947.79	7429.92	7886.28	7074.91	-0.587217	3.31611e-11	up
Zm00001d019852	1059.17	861.013	1107.12	1547.19	1689.92	1259.55	-0.57072	0.00107547	up
Zm00001d019866	187.323	171.81	139.011	111.653	75.7299	102.179	0.781553	0.0069021	down
Zm00001d019895	132.521	161.992	128.088	45.8576	22.8227	47.1595	1.86408	3.61183e-08	down
Zm00001d019920	1537.44	1506.04	1527.13	949.053	849.627	841.011	0.791954	1.11768e-13	down
Zm00001d020008	28.8955	53.9974	47.6608	5.98142	8.29917	9.8249	2.43703	4.32035e-05	down
Zm00001d020023	311.872	284.714	328.661	488.483	485.501	431.313	-0.602859	0.00017769	up
Zm00001d020025	14.9459	17.6719	28.7951	257.201	283.209	263.307	-3.71011	3.79034e-40	up
Zm00001d020043	1812.45	2501.55	1897.5	280.13	337.154	263.307	2.81906	1.95048e-67	down
Zm00001d020068	45.8342	423.143	360.435	0	0	0	10.546	1.31916e-07	down
Zm00001d020069	40.8523	53.9974	65.5336	18.9412	25.9349	17.6848	1.36047	0.00468182	down
Zm00001d020108	2466.08	2981.64	2866.6	1572.12	1346.54	1612.27	0.875646	6.66829e-12	down
Zm00001d020134	123.553	196.354	125.11	55.8266	47.7202	74.6692	1.31905	9.25924e-05	down
Zm00001d020136	212.232	233.661	239.297	178.446	124.487	124.776	0.679556	0.00677399	down
Zm00001d020170	4140.03	4077.29	4162.38	6167.84	6129.97	6100.28	-0.571583	1.01297e-13	up
Zm00001d020182	1181.73	1119.22	1267.98	1724.64	2054.04	1752.76	-0.632042	5.32546e-07	up
Zm00001d020201	3796.27	2815.72	3657.97	5239.73	6128.93	5185.58	-0.68876	4.95622e-06	up
Zm00001d020222	154.441	146.284	137.025	100.687	77.8047	89.4066	0.707622	0.00802691	down
Zm00001d020227	3366.82	3605.06	3193.27	2509.21	2128.74	2413.98	0.527446	5.73473e-06	down
Zm00001d020236	431.44	485.977	512.354	254.21	289.433	295.729	0.768499	2.46283e-06	down
Zm00001d020267	3515.29	3112.21	3635.13	5250.69	6858.22	5404.68	-0.771029	3.78932e-08	up
Zm00001d020322	27.8991	9.81771	16.8799	397.765	80.9169	232.85	-3.70461	1.63629e-05	up
Zm00001d020392	916.685	625.388	875.767	1122.51	1380.77	1192.74	-0.612238	0.00140976	up
Zm00001d020395	3878.97	3417.54	4690.62	1115.54	1783.28	1209.45	1.54508	1.12265e-15	down
Zm00001d020450	2082.47	1672.94	2127.86	4136.15	6041.79	4794.55	-1.3476	1.35424e-16	up
Zm00001d020471	1658	1948.82	1588.69	1293.98	881.786	1273.31	0.590832	0.00209863	down
Zm00001d020479	539.05	419.216	556.043	204.365	268.686	250.535	1.06568	3.05315e-08	down
Zm00001d020496	265.041	235.625	138.018	646.991	585.091	621.916	-1.5375	3.04453e-11	up
Zm00001d020530	115.582	117.813	139.011	230.285	200.217	202.393	-0.765281	0.000577075	up
Zm00001d020556	9.96396	16.6901	17.8728	0	1.0374	0	5.36504	0.00133477	down
Zm00001d020568	220.204	220.898	192.629	112.65	123.45	129.689	0.792832	0.000246147	down
Zm00001d020585	3158.58	2354.29	3392.85	4080.33	5343.63	3944.7	-0.586015	0.00257055	up
Zm00001d020589	153.445	231.698	257.17	0	1.0374	0	9.21546	1.8964e-12	down
Zm00001d020591	561.968	135.484	420.011	27.9133	35.2715	51.0895	3.28928	4.01531e-06	down
Zm00001d020595	626.733	510.521	578.88	866.309	863.113	792.869	-0.555586	0.000102599	up
Zm00001d020610	158.427	204.208	195.608	0	0	0.98249	9.0131	4.82326e-12	down
Zm00001d020615	765.232	751.055	688.103	470.539	422.22	446.05	0.719215	4.73897e-08	down
Zm00001d020616	20.9243	18.6536	19.8587	2.99071	4.14958	3.92996	2.42571	0.00433509	down
Zm00001d020623	376.638	354.419	293.908	628.049	650.447	674.971	-0.930488	6.33762e-10	up
Zm00001d020631	4.98198	7.85417	1.98587	36.8854	19.7105	30.4572	-2.55352	0.000982241	up
Zm00001d020638	50.8162	53.0156	59.576	25.9195	11.4114	16.7023	1.59396	0.0011208	down
Zm00001d020639	268.031	262.133	316.746	574.217	383.836	411.663	-0.693854	0.00208636	up
Zm00001d020673	62.773	58.9063	63.5477	129.598	117.226	134.601	-1.04264	0.000108134	up
Zm00001d020685	772.207	791.307	682.145	488.483	377.612	549.212	0.665464	0.000331296	down
Zm00001d020727	1227.56	1452.04	1273.93	1009.86	835.104	940.243	0.505199	0.000387614	down
Zm00001d020769	469.303	438.852	422.99	308.043	245.863	269.202	0.693065	4.07372e-05	down
Zm00001d020780	68.7514	86.3958	138.018	30.904	56.0194	32.4222	1.29873	0.00404757	down
Zm00001d020804	476.278	504.63	400.152	226.297	251.05	205.34	1.01714	7.94487e-09	down
Zm00001d020861	32.8811	24.5443	30.7809	88.7244	102.702	68.7743	-1.5602	2.52298e-05	up
Zm00001d020878	4.98198	19.6354	17.8728	0	0	0	6.25946	0.000333611	down
Zm00001d020943	3327.96	3683.6	2923.2	2362.66	2002.17	2401.21	0.554082	8.33823e-05	down
Zm00001d020954	901.739	684.294	713.919	322.997	225.115	375.311	1.31573	8.31535e-10	down
Zm00001d020983	647.658	654.841	617.605	940.08	972.04	825.292	-0.511383	0.000132679	up
Zm00001d021006	30.8883	53.9974	81.4206	399.758	265.573	182.743	-2.35018	1.21207e-09	up
Zm00001d021018	2509.92	2048.96	2444.6	3277.82	4010.57	3500.61	-0.623384	4.98655e-06	up
Zm00001d021020	1405.92	1200.71	1441.74	1729.63	2255.3	1948.28	-0.551395	0.00031444	up
Zm00001d021047	31.8847	36.3255	27.8021	0	0	0	7.4353	2.54461e-07	down
Zm00001d021061	8920.74	7769.73	9154.85	11740.5	13558.8	12153.4	-0.535156	3.96246e-06	up
Zm00001d021131	2784.93	3086.69	2265.87	809.486	383.836	951.05	1.92389	2.47549e-05	down
Zm00001d021167	204.261	185.555	262.134	138.57	123.45	125.759	0.749251	0.00228489	down
Zm00001d021191	4.98198	2.94531	5.9576	25.9195	57.0568	53.0545	-3.29309	1.31248e-06	up
Zm00001d021196	3339.92	3329.19	3225.05	5106.14	5181.79	4388.78	-0.568822	1.18172e-07	up
Zm00001d021247	950.562	991.589	925.414	568.235	751.075	672.023	0.526409	0.00063657	down
Zm00001d021248	611.787	558.628	477.601	406.737	320.555	400.856	0.546275	0.0042352	down
Zm00001d021278	253.085	243.479	306.816	375.833	619.325	556.089	-0.949097	4.66926e-05	up
Zm00001d021279	35.8703	41.2344	32.7668	207.356	37.3462	189.621	-1.98354	0.000668842	up
Zm00001d021300	6265.34	4675.19	6593.08	8228.44	10972.5	9390.64	-0.705462	4.69473e-05	up
Zm00001d021336	2562.73	3218.24	3340.23	1771.5	1656.72	1834.31	0.793413	3.64902e-09	down
Zm00001d021404	1145.86	1319.5	1143.86	794.532	885.936	858.696	0.507491	9.36831e-05	down
Zm00001d021410	116.578	115.849	110.216	219.319	146.273	209.27	-0.747329	0.0054031	up
Zm00001d021414	97.6469	68.724	72.4842	161.498	139.011	133.619	-0.862351	0.00260649	up
Zm00001d021421	31347.6	34554.4	31597.1	12982.7	11703.9	14117.4	1.32916	4.33832e-39	down
Zm00001d021422	5041.77	4204.92	5747.1	6004.35	8926.79	6898.06	-0.541868	0.00584764	up
Zm00001d021433	6977.76	5691.33	7043.87	7195.65	12013	10393.8	-0.58656	0.00506438	up
Zm00001d021445	3463.47	2974.77	3151.57	4147.12	5230.55	5045.09	-0.58876	1.03501e-05	up
Zm00001d021453	5634.62	5687.4	4666.79	3736.4	3360.12	3940.77	0.534618	4.05315e-05	down
Zm00001d021465	69.7478	64.7969	69.5053	121.622	152.497	96.284	-0.859169	0.00730558	up
Zm00001d021469	149.459	168.865	169.792	101.684	26.9723	78.5992	1.23405	0.00694858	down
Zm00001d021477	1299.3	915.992	1235.21	1575.11	1990.76	1616.2	-0.586671	0.00162014	up
Zm00001d021508	998.389	747.128	894.633	1441.52	2002.17	1626.02	-0.941218	4.66351e-08	up
Zm00001d021511	2573.69	1908.56	2283.75	3433.34	4474.29	3600.83	-0.766284	2.04585e-06	up
Zm00001d021519	1636.08	1628.76	1558.91	1221.21	975.152	1155.41	0.524978	6.52894e-05	down
Zm00001d021520	849.926	742.219	826.121	1003.88	1208.57	1241.87	-0.51445	0.00048327	up
Zm00001d021526	10916.5	12735.5	10210.3	819.455	683.644	1097.44	3.70245	2.49268e-111	down
Zm00001d021528	198.283	267.042	83.4064	15.9505	36.3089	22.5973	2.87653	1.12109e-09	down
Zm00001d021544	382.616	238.57	315.753	536.334	561.231	471.595	-0.744006	0.000625227	up
Zm00001d021565	469.303	560.591	541.149	373.839	288.396	259.377	0.769527	9.39001e-05	down
Zm00001d021580	647.658	563.536	597.746	730.731	1003.16	944.173	-0.565948	0.00121665	up
Zm00001d021596	620.755	614.589	781.439	196.39	405.622	187.656	1.35367	5.56397e-06	down
Zm00001d021599	976.469	927.773	1013.79	635.028	545.67	651.391	0.671073	3.5616e-07	down
Zm00001d021626	9682.98	10386.2	10674	6106.04	6494.1	7058.21	0.645109	1.13989e-10	down
Zm00001d021638	18.9315	55.9609	65.5336	3.98762	2.07479	2.94747	3.95872	1.04669e-06	down
Zm00001d021652	2897.52	2346.43	2760.36	3765.31	4788.62	4084.21	-0.6589	3.53722e-06	up
Zm00001d021653	6872.15	7109.98	3409.73	1693.74	1422.27	1600.48	1.88262	5.83546e-07	down
Zm00001d021656	433.432	895.375	782.432	0	0	1.96498	10.0376	2.19922e-19	down
Zm00001d021702	898.75	1226.23	1072.37	617.084	688.831	563.949	0.774286	3.0001e-06	down
Zm00001d021706	2800.87	2132.41	3002.63	5673.38	7665.32	5990.24	-1.28428	1.06168e-14	up
Zm00001d021707	1122.94	1166.34	1212.37	1730.63	2049.89	1766.52	-0.663512	2.28458e-08	up
Zm00001d021709	4111.13	3523.58	3494.13	5244.71	6479.57	4946.84	-0.582996	7.00803e-05	up
Zm00001d021753	49.8198	33.3802	32.7668	13.9567	6.22437	5.89494	2.15125	0.000684818	down
Zm00001d021775	58.7874	109.958	119.152	34.8916	12.4487	27.5097	1.94069	6.6593e-05	down
Zm00001d021804	309.879	367.182	391.216	14.9536	46.6828	36.3521	3.44959	1.03213e-29	down
Zm00001d021829	151.452	141.375	173.763	55.8266	48.7576	41.2646	1.67806	4.54314e-10	down
Zm00001d021846	2300.68	2221.75	2236.09	3665.62	3953.52	3458.36	-0.712776	1.62165e-13	up
Zm00001d021871	431.44	529.175	423.983	306.05	327.817	307.519	0.556936	0.0015783	down
Zm00001d021900	24.9099	38.2891	57.5901	1.99381	0	0.98249	5.32694	1.56447e-06	down
Zm00001d021943	272.016	311.221	286.958	152.526	116.188	160.146	1.01972	9.08111e-07	down
Zm00001d021973	193.301	234.643	194.615	325.988	320.555	293.765	-0.59456	0.00208147	up
Zm00001d021979	6197.59	7194.42	6020.16	2577.99	1395.3	2449.35	1.59559	1.69884e-14	down
Zm00001d021995	29.8919	32.3984	23.8304	145.548	102.702	157.198	-2.23563	9.82426e-12	up
Zm00001d022017	2497.97	2357.23	1961.04	7146.8	3140.2	5343.76	-1.19736	0.00340508	up
Zm00001d022026	41.8487	20.6172	23.8304	0.996904	8.29917	7.85992	2.33287	0.0057844	down
Zm00001d022088	26.9027	25.526	30.7809	4.98452	11.4114	7.85992	1.78215	0.00941331	down
Zm00001d022092	18.9315	50.0703	70.4983	0.996904	6.22437	3.92996	3.65199	7.71222e-06	down
Zm00001d022106	2339.54	2422.03	2552.83	1472.43	1817.52	1438.37	0.629644	1.97845e-06	down
Zm00001d022111	609.795	509.539	535.191	772.601	800.87	808.589	-0.525889	0.000144462	up
Zm00001d022124	4465.85	3199.59	4211.03	6379.19	8007.66	6860.73	-0.839186	1.18636e-07	up
Zm00001d022131	92.6649	78.5417	91.3499	147.542	132.787	149.338	-0.711195	0.00670619	up
Zm00001d022147	100.636	89.3412	95.3216	42.8669	42.5332	56.9844	1.00137	0.00232515	down
Zm00001d022155	1133.9	1227.21	1005.84	660.947	708.541	653.356	0.735276	1.88701e-08	down
Zm00001d022180	2875.6	2401.41	2581.63	4334.54	5359.19	4571.53	-0.860118	1.12245e-11	up
Zm00001d022181	16111.7	19564.7	16358.6	9595.2	9760.86	9482.99	0.851472	1.46619e-15	down
Zm00001d022225	535.065	552.737	670.23	454.588	371.388	409.698	0.508362	0.00478797	down
Zm00001d022226	300.912	206.172	311.781	426.675	473.052	441.138	-0.711574	0.000820766	up
Zm00001d022240	389.591	326.93	394.195	653.969	699.205	671.041	-0.86593	1.00391e-09	up
Zm00001d022265	334.789	281.768	421.004	521.381	623.475	446.05	-0.616416	0.0080574	up
Zm00001d022272	397.562	441.797	335.612	214.334	190.881	251.517	0.838636	3.38222e-05	down
Zm00001d022278	6605.11	5977.02	8512.42	14563.8	10539.9	12503.2	-0.834146	1.85727e-06	up
Zm00001d022321	770.214	861.995	623.562	507.424	391.098	508.93	0.68018	0.000482019	down
Zm00001d022350	355.714	361.292	337.597	183.43	219.928	222.043	0.754031	1.89795e-05	down
Zm00001d022445	691.499	713.747	924.421	1295.98	1250.06	1420.68	-0.767934	7.33179e-07	up
Zm00001d022450	7498.88	7737.34	6484.85	4271.73	4097.71	4418.26	0.76431	4.64905e-13	down
Zm00001d022462	2721.16	2031.28	2509.14	3882.94	5039.67	4046.88	-0.836736	1.27293e-07	up
Zm00001d022463	2402.31	1871.26	2425.74	3209.03	4590.48	3847.43	-0.797838	3.79552e-06	up
Zm00001d022467	96.6505	123.703	88.3711	344.929	114.114	335.029	-1.36338	0.00123276	up
Zm00001d022485	281.98	310.24	343.555	174.458	218.891	179.796	0.708043	0.000481337	down
Zm00001d022493	897.753	1159.47	1022.72	462.563	384.874	511.877	1.17958	3.96809e-13	down
Zm00001d022505	2612.55	2354.29	2943.06	1253.11	1483.48	1426.58	0.926037	7.79475e-13	down
Zm00001d022510	5673.48	6099.74	5715.33	4441.21	3308.26	3929.96	0.582372	1.88656e-05	down
Zm00001d022514	76.7225	90.3229	105.251	39.8762	36.3089	29.4747	1.36646	9.5287e-05	down
Zm00001d022518	26.9027	32.3984	55.6043	265.176	362.051	186.673	-2.824	2.05762e-16	up
Zm00001d022524	908.714	830.578	828.107	1308.93	1013.54	1312.61	-0.501953	0.00149575	up
Zm00001d022525	404.537	405.471	460.721	558.266	738.626	650.408	-0.615566	0.000331296	up
Zm00001d022531	191.308	167.883	205.537	252.217	357.902	278.045	-0.652786	0.00512563	up
Zm00001d022576	439.411	482.05	497.46	284.118	281.134	228.92	0.837784	5.28187e-07	down
Zm00001d022597	12.9532	16.6901	7.94347	84.7368	89.216	59.9319	-2.63595	5.09214e-09	up
Zm00001d022614	892.771	651.896	815.198	1155.41	1368.33	1143.62	-0.635978	0.000160503	up
Zm00001d022617	172.377	205.19	170.785	62.8049	44.608	63.8619	1.67701	8.96738e-11	down
Zm00001d022624	433.432	312.203	453.771	582.192	715.803	727.043	-0.755734	0.000162824	up
Zm00001d022629	2137.27	1775.04	2183.46	2530.14	3478.39	2948.45	-0.555151	0.00077945	up
Zm00001d023216	557.982	552.737	508.382	449.604	304.994	287.87	0.635058	0.00441615	down
Zm00001d023238	3240.28	3644.33	3587.47	2118.42	1546.76	1454.09	1.03252	8.96738e-11	down
Zm00001d023265	1154.82	1222.3	1095.21	929.114	585.091	831.187	0.565746	0.005056	down
Zm00001d023271	374.645	370.128	400.152	569.232	673.27	570.827	-0.663056	1.01397e-05	up
Zm00001d023295	27.8991	11.7813	21.8445	75.7647	77.8047	64.8443	-1.82865	2.7033e-05	up
Zm00001d023296	441.404	320.057	438.877	735.715	576.792	630.759	-0.695349	0.000399515	up
Zm00001d023309	7739.01	6882.21	7189.83	9479.56	11933.2	9828.83	-0.518378	6.2643e-05	up
Zm00001d023311	865.869	940.537	885.697	741.697	545.67	596.371	0.514914	0.00209863	down
Zm00001d023337	756.265	828.615	710.94	475.523	549.82	589.494	0.507635	0.00123506	down
Zm00001d023342	1274.39	1237.03	1053.5	902.198	733.439	666.128	0.631142	0.000167611	down
Zm00001d023346	28.8955	54.9792	26.8092	5.98142	4.14958	7.85992	2.61737	0.000147222	down
Zm00001d023348	29.8919	39.2708	19.8587	3.98762	1.0374	3.92996	3.30431	7.483e-05	down
Zm00001d023368	601.823	708.839	612.64	420.693	412.884	464.718	0.566798	0.00019275	down
Zm00001d023376	3714.57	2527.08	2850.71	7739.96	7371.73	7111.26	-1.28935	2.34305e-18	up
Zm00001d023402	553	630.297	729.806	38.8793	18.6731	51.0895	4.13269	5.4454e-56	down
Zm00001d023410	56.7946	58.9063	63.5477	7.97523	5.18698	9.8249	2.95793	4.12877e-09	down
Zm00001d023411	415.497	348.529	421.004	111.653	77.8047	190.603	1.63905	6.99737e-08	down
Zm00001d023423	2096.42	2057.79	2202.33	1326.88	1529.12	1521.88	0.53806	1.71605e-06	down
Zm00001d023437	6258.37	6087.96	6324.99	9919.19	8554.37	8647.88	-0.538627	1.11608e-07	up
Zm00001d023450	38.8595	28.4714	49.6467	85.7337	128.637	75.6517	-1.30925	0.00118443	up
Zm00001d023529	1408.9	2104.92	1907.43	6.97833	7.26177	7.85992	7.93782	1.46908e-110	down
Zm00001d023578	1339.16	1115.29	1270.95	1590.06	2041.59	1905.05	-0.571591	0.000130897	up
Zm00001d023608	329.807	400.563	375.329	225.3	256.237	195.516	0.708466	0.000290737	down
Zm00001d023646	218.211	256.242	205.537	442.625	718.915	411.663	-1.20954	1.41251e-06	up
Zm00001d023669	183.337	196.354	216.46	108.663	125.525	87.4416	0.891561	0.000286168	down
Zm00001d023671	270.023	267.042	342.562	432.656	519.735	433.278	-0.655339	0.000611341	up
Zm00001d023692	615.773	483.031	643.421	849.362	1178.48	1003.12	-0.79876	1.55242e-05	up
Zm00001d023694	774.2	793.271	893.64	1339.84	982.414	1273.31	-0.547143	0.00127299	up
Zm00001d023779	261.056	300.422	247.24	418.7	462.679	326.187	-0.577798	0.0077802	up
Zm00001d023815	101.632	173.773	115.18	46.8545	44.608	40.2821	1.56848	3.0001e-06	down
Zm00001d023830	20.9243	34.362	43.6891	5.98142	7.26177	7.85992	2.22966	0.000939954	down
Zm00001d023859	1141.87	1029.88	615.619	1634.92	1695.1	1629.95	-0.831409	0.000218214	up
Zm00001d023901	2546.79	2067.61	2747.45	4219.89	5315.62	4440.85	-0.924827	4.27046e-10	up
Zm00001d023918	459.339	524.266	623.562	93.709	91.2908	109.056	2.44961	2.20047e-38	down
Zm00001d023939	232.16	272.932	330.647	10.9659	5.18698	15.7198	4.70324	5.31529e-40	down
Zm00001d023941	20.9243	32.3984	30.7809	2.99071	2.07479	7.85992	2.69355	0.0006993	down
Zm00001d023964	19.9279	19.6354	12.9081	0	2.07479	3.92996	3.12368	0.00472749	down
Zm00001d024000	11.9568	23.5625	5.9576	42.8669	355.827	111.021	-3.61869	0.00211761	up
Zm00001d024004	42.845	49.0885	58.5831	130.594	150.422	85.4766	-1.28291	0.000249621	up
Zm00001d024014	0	0	0	25.9195	36.3089	8.84241	-7.02142	1.01622e-05	up
Zm00001d024016	733.348	756.945	693.068	259.195	213.704	213.2	1.66986	1.40131e-31	down
Zm00001d024017	346.746	437.87	303.838	132.588	134.861	151.303	1.37793	3.44651e-11	down
Zm00001d024018	1383.99	1702.39	1320.6	823.443	783.234	903.891	0.811662	2.14203e-08	down
Zm00001d024208	0	0	0	3.98762	3.11219	20.6323	-5.66731	0.00615385	up
Zm00001d024262	152.449	160.029	165.82	40.8731	18.6731	16.7023	2.64801	6.99122e-14	down
Zm00001d024307	570.935	646.987	565.972	331.969	410.809	433.278	0.601166	0.000503234	down
Zm00001d024314	74.7297	86.3958	111.209	21.9319	13.4861	18.6673	2.32962	3.88491e-09	down
Zm00001d024450	117.575	68.724	69.5053	39.8762	25.9349	44.2121	1.21505	0.00535201	down
Zm00001d024477	9978.91	11194.2	8226.45	5557.74	7132.1	6950.13	0.58202	0.000387591	down
Zm00001d024511	4055.33	2969.86	3521.94	5764.1	6735.81	5975.5	-0.808755	1.23274e-08	up
Zm00001d024543	344.753	455.542	382.279	321.003	222.003	206.323	0.658227	0.00874348	down
Zm00001d024571	872.843	658.768	863.852	1298.97	1860.05	1593.6	-0.988374	4.19624e-08	up
Zm00001d024572	650.647	1117.26	983.997	338.947	118.263	304.572	1.85272	0.00170782	down
Zm00001d024600	8398.63	10249.7	9815.15	291.096	275.947	329.134	4.98858	0	down
Zm00001d024605	164.405	178.682	151.919	87.7275	107.889	93.3366	0.777504	0.00177289	down
Zm00001d024621	25.9063	18.6536	13.9011	0.996904	2.07479	1.96498	3.53913	0.000850414	down
Zm00001d024674	720.395	709.82	828.107	1218.22	1292.6	1205.52	-0.718563	2.874e-09	up
Zm00001d024675	1469.68	1200.71	1480.46	1954.93	2573.78	2056.35	-0.665704	3.15037e-05	up
Zm00001d024767	101.632	136.466	78.4418	35.8885	7.26177	20.6323	2.30777	8.22301e-06	down
Zm00001d024784	157.431	239.552	176.742	56.8235	48.7576	64.8443	1.75019	3.46459e-10	down
Zm00001d024787	879.818	827.633	864.845	1043.76	1404.63	1303.76	-0.544549	0.000475186	up
Zm00001d024831	152.449	144.32	170.785	233.276	270.76	228.92	-0.648204	0.00228191	up
Zm00001d024839	1869.24	2600.71	2310.56	334.96	728.252	481.42	2.13457	1.67851e-18	down
Zm00001d024889	4634.24	5015.87	4497.99	2172.25	2103.84	2272.5	1.11129	9.70083e-34	down
Zm00001d024961	16.9387	16.6901	4.96467	0	0	0	6.12046	0.000536898	down
Zm00001d024973	600.827	562.555	529.234	453.591	351.677	336.994	0.567243	0.00209769	down
Zm00001d024975	532.076	541.938	491.502	384.805	317.443	362.539	0.555646	0.000503234	down
Zm00001d025035	81.7045	124.685	113.194	51.839	46.6828	43.2296	1.17319	0.000457386	down
Zm00001d025050	964.512	1036.75	952.223	1711.68	1343.43	1426.58	-0.601698	1.69713e-05	up
Zm00001d025059	40.8523	25.526	61.5619	3.98762	15.5609	3.92996	2.45451	0.00101548	down
Zm00001d025081	191.308	168.865	140.997	456.582	453.342	460.788	-1.45164	9.42335e-18	up
Zm00001d025103	1386.98	1024.97	1333.51	799.517	384.874	397.908	1.24295	1.1384e-05	down
Zm00001d025130	227.178	223.844	238.304	148.539	151.46	152.286	0.607935	0.00241975	down
Zm00001d025208	244.117	226.789	240.29	121.622	142.123	169.971	0.713047	0.00157989	down
Zm00001d025229	8.96757	7.85417	8.9364	127.604	36.3089	115.934	-3.44275	3.45839e-09	up
Zm00001d025234	731.355	604.771	760.587	1184.32	1005.24	1120.04	-0.658758	8.64923e-06	up
Zm00001d025406	1503.56	948.391	1491.39	1934.99	2568.59	2008.21	-0.723612	0.00084859	up
Zm00001d025413	5340.68	4181.36	5302.27	6981.32	9260.83	8283.37	-0.72631	2.52344e-06	up
Zm00001d025507	2854.68	3002.26	1142.87	739.703	407.697	694.62	1.92596	0.000966197	down
Zm00001d025524	474.285	418.234	467.672	172.464	40.4584	142.461	1.93585	0.00566758	down
Zm00001d025628	321.836	279.805	283.979	419.697	442.968	433.278	-0.549263	0.000634477	up
Zm00001d025684	91.6685	161.01	117.166	0.996904	5.18698	1.96498	5.52057	9.78454e-18	down
Zm00001d025703	898.75	1008.28	992.934	100.687	93.3656	120.846	3.20162	1.6744e-97	down
Zm00001d025724	340.768	356.383	351.498	74.7678	67.4307	98.249	2.12291	3.04239e-26	down
Zm00001d025830	2239.9	2359.2	2047.43	1640.9	1635.97	1314.57	0.533809	0.000144162	down
Zm00001d025834	82.7009	54.9792	76.4559	171.467	161.834	115.934	-1.06888	0.000606104	up
Zm00001d025857	1198.66	873.776	1108.11	1259.09	1722.08	1561.18	-0.514127	0.00795501	up
Zm00001d025860	89.6757	110.94	85.3923	459.573	550.857	565.914	-2.46203	4.90956e-41	up
Zm00001d025872	0.996396	0.981771	1.98587	13.9567	33.1967	12.7724	-3.91667	0.000876991	up
Zm00001d025905	314.861	360.31	307.809	230.285	205.404	251.517	0.515907	0.00914689	down
Zm00001d025924	585.881	610.661	583.845	288.105	507.287	356.644	0.628653	0.00892503	down
Zm00001d025930	24.9099	31.4167	31.7739	66.7926	66.3933	54.037	-1.0868	0.00800847	up
Zm00001d025944	431.44	244.461	449.799	598.142	869.338	504.017	-0.808323	0.00890881	up
Zm00001d026029	93.6613	81.487	80.4276	174.458	161.834	115.934	-0.822883	0.00519802	up
Zm00001d026037	64.7658	82.4688	56.5972	241.251	60.169	250.535	-1.4377	0.00619743	up
Zm00001d026056	155.438	164.938	130.074	260.192	314.331	263.307	-0.89471	1.63217e-05	up
Zm00001d026060	148.463	177.701	121.138	73.7709	90.2534	73.6868	0.913107	0.00164136	down
Zm00001d026088	83.6973	103.086	77.4488	45.8576	40.4584	39.2996	1.07292	0.00183484	down
Zm00001d026111	1692.88	1760.32	2362.19	2552.07	3147.46	2712.65	-0.532556	0.00272136	up
Zm00001d026130	315.858	330.857	368.378	183.43	163.909	208.288	0.868628	3.85608e-06	down
Zm00001d026134	85.6901	99.1589	169.792	0.996904	2.07479	11.7899	4.56419	1.52062e-13	down
Zm00001d026141	13.9496	16.6901	25.8163	0.996904	0	0	5.70728	0.000366669	down
Zm00001d026147	54.8018	52.0339	70.4983	24.9226	7.26177	23.5798	1.66457	0.00224813	down
Zm00001d026154	327.814	388.781	342.562	225.3	172.208	170.953	0.897629	6.63949e-06	down
Zm00001d026156	6733.65	7112.93	7982.19	543.313	265.573	624.864	3.92813	4.94801e-25	down
Zm00001d026192	1271.4	1324.41	1142.87	827.43	740.701	929.436	0.581713	4.76436e-05	down
Zm00001d026194	177.359	190.464	162.841	62.8049	123.45	87.4416	0.956787	0.00232182	down
Zm00001d026206	727.369	589.063	615.619	818.458	944.03	971.683	-0.501031	0.00152381	up
Zm00001d026223	129.532	141.375	100.286	34.8916	8.29917	38.3171	2.183	5.04726e-06	down
Zm00001d026224	241.128	209.117	235.325	132.588	84.0291	155.233	0.880988	0.00194082	down
Zm00001d026245	214.225	234.643	186.672	119.628	124.487	141.479	0.720639	0.00167308	down
Zm00001d026254	6509.46	5174.91	6041.01	8174.61	10423.8	9319.9	-0.655383	3.25879e-06	up
Zm00001d026278	1000.38	960.172	1058.47	1729.63	1919.18	1693.81	-0.823355	6.25071e-14	up
Zm00001d026285	199.279	228.753	195.608	66.7926	64.3185	83.5117	1.53785	3.54778e-11	down
Zm00001d026293	646.661	736.328	668.244	458.576	393.173	427.383	0.681094	1.83614e-06	down
Zm00001d026308	168.391	195.372	180.714	88.7244	30.0845	70.7393	1.52022	5.3034e-05	down
Zm00001d026322	444.393	432.961	374.336	623.065	595.465	599.319	-0.538375	0.0002658	up
Zm00001d026337	2512.91	2579.11	2283.75	1709.69	1551.94	1710.52	0.568812	1.88462e-07	down
Zm00001d026343	2643.44	1950.78	2732.55	4305.63	5986.81	4440.85	-1.0078	2.53353e-08	up
Zm00001d026358	542.04	694.112	447.813	208.353	114.114	171.936	1.76725	2.71599e-12	down
Zm00001d026377	154.441	159.047	234.332	102.681	80.9169	89.4066	1.00423	0.000461983	down
Zm00001d026390	24.9099	23.5625	19.8587	120.625	165.983	81.5467	-2.42866	3.93161e-10	up
Zm00001d026391	1156.82	1172.23	1244.15	1782.46	1947.19	1575.91	-0.570121	7.11798e-06	up
Zm00001d026421	1321.22	1262.56	1382.16	1879.16	2100.73	1801.89	-0.54372	2.96772e-06	up
Zm00001d026439	6696.78	7944.49	6586.13	4570.8	3741.89	4616.72	0.715214	1.00684e-07	down
Zm00001d026522	1.99279	0.981771	4.96467	31.9009	17.6357	37.3346	-3.45505	9.5287e-05	up
Zm00001d026530	19.9279	9.81771	27.8021	53.8328	75.7299	59.9319	-1.71968	0.000572776	up
Zm00001d026536	322.832	404.49	436.891	589.17	614.138	546.264	-0.587406	0.000919024	up
Zm00001d026567	638.69	692.148	619.591	367.858	363.089	338.959	0.866535	1.01058e-10	down
Zm00001d026577	3155.59	2906.04	3127.74	1902.09	1937.86	1847.08	0.69233	4.65214e-14	down
Zm00001d026578	2137.27	1624.83	2010.69	2908.97	3664.08	3272.67	-0.770214	2.79169e-07	up
Zm00001d026585	2601.59	2824.55	2943.06	1806.39	2047.82	1846.1	0.554185	6.35123e-07	down
Zm00001d026586	335.786	438.852	412.067	196.39	188.806	168.988	1.09889	3.32804e-09	down
Zm00001d026593	245.114	231.698	289.937	373.839	411.846	387.101	-0.613036	0.000617744	up
Zm00001d026594	4.98198	11.7813	5.9576	151.529	29.0471	119.864	-3.72428	2.73128e-08	up
Zm00001d026603	306.89	373.073	435.898	926.124	561.231	599.319	-0.903151	0.000253528	up
Zm00001d026607	1039.24	1282.19	1763.45	1861.22	2868.4	2115.3	-0.744653	0.00219648	up
Zm00001d026608	132.521	152.174	125.11	58.8173	66.3933	72.7043	1.04999	0.000110966	down
Zm00001d026630	1559.36	1306.74	1578.76	1938.98	2725.24	2161.48	-0.618746	0.000269801	up
Zm00001d026632	23.9135	22.5807	67.5195	462.563	265.573	183.726	-2.99974	4.29082e-05	up
Zm00001d026635	60.7802	61.8516	53.6184	221.313	228.227	229.903	-1.94661	1.92118e-19	up
Zm00001d026649	42.845	48.1068	37.7315	17.9443	13.4861	17.6848	1.38802	0.00609557	down
Zm00001d026652	27.8991	38.2891	59.576	148.539	74.6925	104.144	-1.3808	0.00169473	up
Zm00001d026676	181.344	163.956	141.99	96.6997	75.7299	102.179	0.826195	0.00214431	down
Zm00001d026680	6608.1	7637.2	7131.25	3066.48	3130.86	3475.07	1.14404	2.05082e-29	down
Zm00001d026695	31.8847	28.4714	43.6891	63.8019	73.6551	82.5292	-1.08065	0.00630436	up
Zm00001d026703	473.288	488.922	461.714	141.56	215.778	198.463	1.35785	1.09933e-12	down
Zm00001d027239	2747.07	2836.34	2631.27	1955.93	1723.11	2127.09	0.500457	4.42012e-05	down
Zm00001d027258	103.625	127.63	135.039	670.916	325.742	601.284	-2.12542	1.03033e-14	up
Zm00001d027271	2307.65	2983.6	2266.87	1367.75	1180.56	1465.88	0.912798	2.68593e-09	down
Zm00001d027319	982.447	832.542	821.156	1125.5	1601.74	1662.37	-0.735661	8.03793e-05	up
Zm00001d027338	532.076	422.161	394.195	759.641	741.738	656.303	-0.678177	8.5517e-05	up
Zm00001d027340	2533.84	2769.58	2257.93	1720.66	1488.66	1630.93	0.643478	3.75834e-07	down
Zm00001d027394	2527.86	1758.35	2527.02	3314.71	5232.62	3803.22	-0.858132	5.8262e-05	up
Zm00001d027395	125.546	164.938	87.3782	73.7709	35.2715	65.8268	1.11009	0.00849079	down
Zm00001d027415	320.84	395.654	459.728	147.542	168.058	159.163	1.3092	5.55884e-11	down
Zm00001d027442	615.773	639.133	894.633	1080.64	1187.82	1080.74	-0.639741	0.000508268	up
Zm00001d027443	237.142	286.677	286.958	715.777	423.257	572.792	-1.07841	1.75004e-06	up
Zm00001d027461	393.577	540.956	400.152	190.409	235.489	222.043	1.04299	2.5522e-07	down
Zm00001d027502	4896.29	5165.1	4200.11	1188.31	1547.79	1471.77	1.76107	1.76241e-39	down
Zm00001d027508	640.683	674.477	782.432	423.684	475.127	464.718	0.621506	4.07372e-05	down
Zm00001d027519	140.492	147.266	147.947	68.7864	97.5152	81.5467	0.81503	0.00271065	down
Zm00001d027520	147.467	105.049	108.23	297.077	401.472	311.449	-1.48511	5.49158e-11	up
Zm00001d027524	144.477	89.3412	65.5336	11.9628	22.8227	29.4747	2.21929	3.40816e-06	down
Zm00001d027527	2335.55	1941.94	2224.17	3072.46	4213.9	3382.71	-0.714493	3.70935e-06	up
Zm00001d027530	17.9351	39.2708	10.9223	0.996904	4.14958	2.94747	3.07917	0.00263218	down
Zm00001d027535	47.827	37.3073	69.5053	167.48	141.086	153.268	-1.57913	2.23526e-07	up
Zm00001d027539	100.636	64.7969	83.4064	27.9133	24.8975	25.5447	1.66652	1.11114e-05	down
Zm00001d027588	161.416	159.047	160.855	244.241	297.733	280.01	-0.771841	6.85827e-05	up
Zm00001d027595	3362.84	2540.82	3127.74	4451.18	5311.47	5299.55	-0.737926	3.21367e-07	up
Zm00001d027613	446.386	372.091	436.891	800.514	543.595	559.037	-0.600489	0.00571221	up
Zm00001d027618	867.861	773.635	881.725	1080.64	1543.64	1147.55	-0.57979	0.00141369	up
Zm00001d027624	938.605	1060.31	848.958	625.059	731.364	641.566	0.511657	0.000941517	down
Zm00001d027667	2088.45	3099.45	2460.49	704.811	307.069	505.982	2.33297	8.6309e-09	down
Zm00001d027700	59.7838	49.0885	87.3782	32.8978	12.4487	22.5973	1.52752	0.00334866	down
Zm00001d027702	7.97117	23.5625	14.894	0.996904	0	0	5.42565	0.00140666	down
Zm00001d027706	1299.3	1163.4	1276.91	1776.48	1977.28	1774.38	-0.563825	7.2917e-07	up
Zm00001d027731	5340.68	4892.16	5311.2	7860.59	8429.88	7178.07	-0.594334	1.48808e-08	up
Zm00001d027742	33.8775	34.362	30.7809	67.7895	67.4307	74.6692	-1.08404	0.00343096	up
Zm00001d027743	179.351	190.464	176.742	341.938	266.611	276.08	-0.69487	0.000636732	up
Zm00001d027748	639.687	720.62	741.721	456.582	542.558	438.191	0.548911	0.000619405	down
Zm00001d027760	2182.11	1551.2	2185.45	2968.78	3716.99	3164.6	-0.734872	2.14264e-05	up
Zm00001d027809	89.6757	167.883	302.845	60.8111	98.5526	44.2121	1.46221	0.00359966	down
Zm00001d027813	464.321	360.31	424.976	727.74	754.187	718.2	-0.816202	2.85799e-08	up
Zm00001d027832	35.8703	30.4349	19.8587	185.424	20.7479	139.514	-2.00497	0.00472749	up
Zm00001d027854	422.472	442.779	613.633	971.981	1018.72	959.893	-0.996481	6.40702e-09	up
Zm00001d027861	1189.7	1135.91	1460.61	2444.41	2577.93	2436.58	-0.978209	1.07685e-14	up
Zm00001d027875	131.524	77.5599	103.265	254.21	422.22	227.938	-1.53345	1.08399e-06	up
Zm00001d027883	368.667	314.167	320.718	228.291	227.19	210.253	0.592217	0.00115524	down
Zm00001d027918	299.915	327.911	341.569	229.288	185.694	209.27	0.634462	0.000816387	down
Zm00001d027924	144.477	55.9609	51.6325	435.647	808.131	506.965	-2.79616	6.68418e-06	up
Zm00001d027943	1943.97	2423.01	2242.04	931.108	968.928	973.648	1.20159	2.08946e-24	down
Zm00001d027982	221.2	193.409	164.827	494.464	517.66	440.156	-1.32542	2.84503e-14	up
Zm00001d027992	6.97478	6.8724	3.97173	32.8978	14.5235	32.4222	-2.16522	0.0054031	up
Zm00001d027999	19.9279	19.6354	29.788	71.7771	60.169	52.072	-1.40795	0.00132147	up
Zm00001d028007	304.897	350.492	297.88	156.514	155.609	172.918	0.974527	9.38952e-08	down
Zm00001d028013	54.8018	72.651	59.576	118.632	137.974	170.953	-1.19285	5.03328e-05	up
Zm00001d028045	1688.89	1659.19	1847.85	330.972	283.209	350.749	2.42811	7.36912e-86	down
Zm00001d028094	29.8919	34.362	52.6255	117.635	104.777	88.4241	-1.41102	8.27354e-05	up
Zm00001d028100	1857.28	2008.7	1675.08	1275.04	1057.11	1425.59	0.560075	0.000397249	down
Zm00001d028114	411.512	423.143	346.534	244.241	282.172	255.447	0.59569	0.00107608	down
Zm00001d028117	9184.78	7609.71	8489.58	12210.1	16345.2	15157.9	-0.789833	2.17467e-08	up
Zm00001d028161	8.96757	8.83594	14.894	29.9071	46.6828	28.4922	-1.68313	0.00696134	up
Zm00001d028162	1069.13	1442.22	1914.38	105.672	429.482	116.916	2.76312	0.000714361	down
Zm00001d028167	7.97117	12.763	11.9152	0	1.0374	0	4.91746	0.00590678	down
Zm00001d028210	1622.13	1322.45	1722.74	2420.48	2503.24	2057.33	-0.580816	0.000146052	up
Zm00001d028232	762.243	782.471	611.647	474.526	370.35	466.683	0.716904	6.2643e-05	down
Zm00001d028241	45.8342	59.888	38.7244	10.9659	6.22437	14.7374	2.17288	8.14104e-05	down
Zm00001d028260	51.8126	47.125	58.5831	7.97523	23.8601	15.7198	1.73154	0.00113253	down
Zm00001d028293	2462.1	2681.22	2769.29	1984.84	1639.09	1737.04	0.561576	4.92456e-06	down
Zm00001d028297	184.333	211.081	178.728	105.672	67.4307	109.056	1.02332	0.000177445	down
Zm00001d028307	10.9604	38.2891	51.6325	4.98452	3.11219	3.92996	3.06649	0.000414281	down
Zm00001d028309	248.103	226.789	237.311	117.635	94.403	172.918	0.88613	0.00154455	down
Zm00001d028363	516.133	660.732	554.057	223.306	201.255	216.148	1.4336	8.71494e-19	down
Zm00001d028367	12971.1	13567.1	14195	1139.46	784.271	1688.9	3.49497	6.03379e-26	down
Zm00001d028384	2183.1	1574.76	1996.79	2598.93	3378.8	2736.23	-0.59856	0.00066444	up
Zm00001d028385	574.921	545.865	578.88	830.421	839.253	836.099	-0.560039	2.14282e-06	up
Zm00001d028397	905.724	1076.02	928.393	440.632	377.612	462.753	1.18339	8.73125e-17	down
Zm00001d028406	98.6432	108.977	96.3146	49.8452	49.795	52.072	1.00234	0.000912167	down
Zm00001d028495	87.6829	88.3594	119.152	35.8885	25.9349	36.3521	1.58631	5.74315e-06	down
Zm00001d028526	157.431	181.628	151.919	2.99071	0	1.96498	6.6116	1.4892e-19	down
Zm00001d028570	716.409	836.469	846.972	1377.72	990.713	1177.02	-0.563169	0.0011605	up
Zm00001d028572	784.164	785.417	664.273	2173.25	1540.53	1866.73	-1.32097	1.61754e-17	up
Zm00001d028588	239.135	298.458	311.781	746.681	341.303	574.757	-0.969366	0.00109233	up
Zm00001d028619	1610.18	1756.39	1474.51	988.929	822.655	1006.07	0.780582	9.5108e-09	down
Zm00001d028622	4381.16	3743.49	4099.82	5713.26	6319.81	6194.6	-0.576363	6.47512e-08	up
Zm00001d028707	269.027	377	313.767	145.548	101.665	149.338	1.27418	7.32867e-08	down
Zm00001d028709	30123.1	33289.9	32792.6	20113.5	19977.1	20465.3	0.667851	6.72988e-16	down
Zm00001d028720	38.8595	72.651	39.7173	0	0	0	8.09094	8.69921e-09	down
Zm00001d028771	1645.05	1713.19	1402.02	907.183	919.133	865.574	0.822533	2.28699e-11	down
Zm00001d028775	751.283	767.745	952.223	319.009	561.231	461.77	0.881204	0.000130388	down
Zm00001d028777	139.496	109.958	79.4347	216.328	201.255	216.148	-0.946514	0.000468486	up
Zm00001d028778	663.6	591.026	567.958	1042.76	831.991	976.595	-0.645925	1.69713e-05	up
Zm00001d028786	6915.99	5344.76	6256.47	10788.5	12789	12408.8	-0.958588	9.20167e-14	up
Zm00001d028787	8398.63	7393.72	7488.7	10029.9	12023.4	11955.9	-0.546766	5.57889e-06	up
Zm00001d028807	1389.97	973.917	1144.85	2187.21	2342.44	2263.66	-0.953214	1.04583e-10	up
Zm00001d028809	78.7153	72.651	71.4912	34.8916	29.0471	32.4222	1.20876	0.00080894	down
Zm00001d028868	427.454	445.724	508.382	337.95	326.78	306.537	0.508469	0.002347	down
Zm00001d028901	97.6469	100.141	83.4064	125.61	177.395	241.693	-0.954138	0.00335925	up
Zm00001d028928	68.7514	84.4323	51.6325	34.8916	26.9723	22.5973	1.27839	0.0033603	down
Zm00001d028929	102.629	109.958	108.23	60.8111	34.2341	37.3346	1.27605	0.000232102	down
Zm00001d028948	3069.9	2897.21	2637.23	4203.94	4311.42	4233.55	-0.56723	1.63641e-08	up
Zm00001d028949	1208.63	2318.94	1568.84	715.777	361.014	434.261	1.75387	0.000324954	down
Zm00001d028974	1080.09	1442.22	1299.75	1032.79	807.094	813.502	0.526485	0.0038021	down
Zm00001d028984	256.074	215.99	207.523	158.508	112.039	127.724	0.770175	0.00157728	down
Zm00001d028992	91.6685	139.411	189.65	445.616	273.872	344.854	-1.33916	1.25327e-05	up
Zm00001d028995	182.341	210.099	171.778	95.7028	65.3559	79.5817	1.22838	1.22854e-06	down
Zm00001d028998	65147.4	63613.8	68478.7	35387.1	35940.6	33743.6	0.908588	2.79584e-31	down
Zm00001d029031	232.16	203.227	219.438	419.697	296.695	350.749	-0.705071	0.000746802	up
Zm00001d029050	1707.82	1843.77	1967.99	1028.8	829.917	1076.81	0.910629	3.97029e-11	down
Zm00001d029078	973.479	820.76	1156.77	1566.14	1317.49	1294.92	-0.501877	0.00545529	up
Zm00001d029083	478.27	579.245	812.22	41.87	196.068	66.8093	2.61776	0.00115173	down
Zm00001d029085	1106	1096.64	958.181	3.98762	0	2.94747	8.81201	1.03151e-52	down
Zm00001d029087	2265.81	2746.99	2089.13	1513.3	781.159	1577.88	0.874817	0.000887196	down
Zm00001d029089	4454.89	4450.37	3140.65	1.99381	2.07479	2.94747	10.7418	9.22061e-77	down
Zm00001d029102	290.948	346.565	433.912	974.972	644.223	861.644	-1.2115	1.37835e-08	up
Zm00001d029124	846.937	652.878	752.644	1108.56	1475.18	1236.95	-0.762241	5.05031e-06	up
Zm00001d029137	649.65	754	727.82	523.375	512.474	464.718	0.506578	0.000498012	down
Zm00001d029164	75.7261	114.867	102.272	376.83	148.348	226.955	-1.36098	0.000286046	up
Zm00001d029170	3551.16	3133.81	4600.26	1989.82	1635.97	2132.99	0.970482	2.28532e-08	down
Zm00001d029173	2988.19	2601.69	2854.68	3847.05	5611.27	4542.05	-0.72932	4.79846e-06	up
Zm00001d029184	102.629	91.3047	85.3923	52.8359	47.7202	30.4572	1.09344	0.00261471	down
Zm00001d029190	130.528	101.122	127.095	52.8359	64.3185	58.9494	1.02696	0.00052904	down
Zm00001d029238	727.369	678.404	825.128	1007.87	1162.92	1186.85	-0.589844	4.1177e-05	up
Zm00001d029246	5.97838	7.85417	6.95053	0	0	0	5.22752	0.00943608	down
Zm00001d029272	1277.38	1139.84	1178.61	2014.74	1983.5	1952.21	-0.726715	3.9226e-13	up
Zm00001d029460	1343.14	1405.9	1630.4	57.8204	25.9349	55.0194	4.97487	1.01249e-122	down
Zm00001d029461	2798.88	3226.1	2851.71	552.285	198.143	615.039	2.70045	4.01669e-07	down
Zm00001d029498	571.932	484.995	585.831	824.44	891.123	815.467	-0.623569	8.55152e-06	up
Zm00001d029506	1191.69	1062.28	786.403	3864	2140.15	2314.75	-1.45218	1.28303e-09	up
Zm00001d029525	56.7946	67.7422	73.4771	240.254	100.627	124.776	-1.23406	0.00233036	up
Zm00001d029526	3788.3	2181.49	2722.62	4330.55	6817.76	4607.88	-0.858069	0.00046145	up
Zm00001d029543	6919.97	6410.96	7262.32	9527.41	12290	10313.2	-0.641752	6.6625e-07	up
Zm00001d029550	339.771	436.888	390.223	277.139	180.507	268.22	0.684145	0.00429325	down
Zm00001d029577	1599.22	1636.61	1422.87	3378.51	1908.81	3253.02	-0.874461	6.0347e-05	up
Zm00001d029579	465.317	406.453	389.23	314.025	239.638	269.202	0.615349	0.00128452	down
Zm00001d029583	120.564	115.849	155.891	76.7616	46.6828	64.8443	1.05751	0.00108641	down
Zm00001d029597	830.995	828.615	945.273	629.046	562.269	569.844	0.564571	3.26981e-05	down
Zm00001d029620	62.773	128.612	138.018	36.8854	34.2341	28.4922	1.72611	3.09934e-05	down
Zm00001d029628	1021.31	938.573	677.181	568.235	423.257	581.634	0.744952	0.000611341	down
Zm00001d029697	229.171	245.443	195.608	138.57	119.301	133.619	0.775241	0.000463837	down
Zm00001d029699	451.368	786.398	901.584	16.9474	36.3089	23.5798	4.80317	1.32228e-52	down
Zm00001d029708	1178.74	1385.28	1387.13	416.706	598.577	290.817	1.59767	6.47137e-12	down
Zm00001d029723	109.604	79.5234	128.088	216.328	238.601	171.936	-0.982499	0.000430424	up
Zm00001d029758	509.159	469.286	473.629	1535.23	1306.08	1272.32	-1.50238	3.30661e-33	up
Zm00001d029776	20.9243	16.6901	14.894	0	0	0	6.56444	3.26017e-05	down
Zm00001d029778	150.456	140.393	114.187	407.734	148.348	323.239	-1.11885	0.00325651	up
Zm00001d029839	0	0	0	11.9628	5.18698	4.91245	-5.33568	0.0086369	up
Zm00001d029848	731.355	819.779	919.456	1322.89	1291.56	1260.53	-0.649301	6.74556e-07	up
Zm00001d029849	850.923	924.828	746.686	681.882	537.371	561.984	0.501813	0.00355802	down
Zm00001d029934	213.229	230.716	246.248	462.563	364.126	545.282	-0.991672	1.06791e-06	up
Zm00001d029963	290.948	283.732	384.265	630.043	551.895	551.177	-0.853977	1.99681e-06	up
Zm00001d029968	8882.87	7735.37	9393.15	12739.4	15909.5	13862	-0.708677	4.19624e-08	up
Zm00001d029975	237.142	340.675	295.894	153.523	167.021	148.356	0.898436	4.35471e-05	down
Zm00001d029983	251.092	262.133	276.036	1294.98	688.831	899.961	-1.86955	5.32684e-17	up
Zm00001d030009	487.238	574.336	594.767	53.8328	104.777	109.056	2.62998	2.04454e-27	down
Zm00001d030037	606.805	886.539	750.658	112.65	59.1316	92.3541	3.08496	6.47884e-40	down
Zm00001d030045	311.872	258.206	354.477	464.557	553.969	476.508	-0.693223	0.000246897	up
Zm00001d030083	1152.83	937.591	1384.15	2202.16	2471.08	2026.88	-0.947328	1.24332e-08	up
Zm00001d030086	745.305	712.766	759.594	1122.51	1196.12	1022.77	-0.59123	1.71361e-06	up
Zm00001d030130	27.8991	46.1432	44.682	158.508	141.086	169.971	-1.98351	1.02803e-11	up
Zm00001d030153	270.023	198.318	308.802	440.632	369.313	393.978	-0.631835	0.00575044	up
Zm00001d030163	479.267	620.479	455.757	298.074	163.909	246.605	1.1337	6.07555e-06	down
Zm00001d030223	403.541	386.818	454.764	594.155	599.615	606.196	-0.531763	0.000246897	up
Zm00001d030506	1.99279	2.94531	1.98587	22.9288	14.5235	10.8074	-2.80002	0.00800847	up
Zm00001d030544	12.9532	59.888	79.4347	0	2.07479	1.96498	5.24152	1.51286e-06	down
Zm00001d030556	283.973	285.695	345.541	171.467	137.974	172.918	0.923132	5.83888e-06	down
Zm00001d030584	199.279	144.32	228.375	319.009	354.789	259.377	-0.706016	0.00661497	up
Zm00001d030614	1910.09	1460.88	2052.39	2723.54	2768.81	2335.38	-0.529398	0.00180378	up
Zm00001d030617	1032.27	930.719	1088.26	2460.36	2017.73	1882.45	-1.0598	2.84578e-14	up
Zm00001d030627	690.503	632.26	661.294	927.121	1055.03	892.101	-0.534512	7.15412e-05	up
Zm00001d030656	715.413	807.016	761.58	476.52	419.108	552.159	0.657237	3.47273e-05	down
Zm00001d030691	8151.52	5910.26	7083.59	12201.1	15960.3	12497.3	-0.943214	3.41909e-09	up
Zm00001d030765	2276.77	2400.43	2307.58	295.084	195.03	262.325	3.21347	3.43966e-107	down
Zm00001d030851	287.959	211.081	246.248	683.876	409.771	535.457	-1.12864	1.29378e-06	up
Zm00001d030855	181.344	101.122	276.036	15.9505	12.4487	19.6498	3.53635	3.33346e-16	down
Zm00001d030867	662.604	835.487	689.096	304.056	288.396	258.395	1.3624	2.23451e-18	down
Zm00001d030891	69.7478	90.3229	64.5407	193.399	95.4404	159.163	-0.996653	0.00682661	up
Zm00001d030915	5.97838	3.92708	1.98587	55.8266	31.1219	33.4047	-3.34031	2.88294e-06	up
Zm00001d030968	4703.99	4353.17	4837.57	5941.55	7743.12	6371.45	-0.52946	0.000100864	up
Zm00001d030981	29.8919	37.3073	18.8657	0.996904	3.11219	0.98249	4.09361	2.72711e-05	down
Zm00001d031013	941.595	881.63	1110.1	1432.55	1486.59	1471.77	-0.582012	1.06627e-05	up
Zm00001d031041	1029.28	957.227	996.905	1517.29	1512.52	1306.71	-0.539473	9.36941e-06	up
Zm00001d031092	458.342	503.648	535.191	602.13	1111.05	859.679	-0.780876	0.00109805	up
Zm00001d031118	1894.15	1557.09	1774.37	2443.41	2988.74	2647.81	-0.628705	2.8917e-06	up
Zm00001d031127	935.616	676.44	491.502	2355.68	2079.98	1868.7	-1.58354	1.41096e-13	up
Zm00001d031136	5674.48	6161.59	5879.16	4177.03	3905.8	4021.33	0.549468	5.71937e-10	down
Zm00001d031149	655.629	709.82	609.661	303.059	367.238	335.029	0.974718	4.15785e-11	down
Zm00001d031163	321.836	292.568	349.513	133.585	200.217	187.656	0.886787	7.07054e-05	down
Zm00001d031168	62744.1	62805.8	65837.5	39553.2	35647	36603.6	0.775522	1.49731e-20	down
Zm00001d031217	1315.24	1582.61	1551.96	752.662	966.853	770.272	0.838078	3.00412e-08	down
Zm00001d031273	96.6505	85.4141	120.145	200.378	160.796	171.936	-0.819368	0.00184494	up
Zm00001d031290	64.7658	100.141	93.3358	426.675	135.899	268.22	-1.68601	3.41093e-05	up
Zm00001d031315	350.732	390.745	377.315	681.882	700.242	665.146	-0.871566	1.18969e-11	up
Zm00001d031331	76.7225	75.5964	75.463	101.684	237.564	128.706	-1.03768	0.00866361	up
Zm00001d031395	161.416	223.844	178.728	106.669	128.637	115.934	0.68393	0.00894729	down
Zm00001d031428	1660.99	1565.92	1792.25	2.99071	1.0374	13.7549	8.13301	2.89528e-22	down
Zm00001d031429	4278.53	3804.36	4641.96	6885.62	8270.12	6899.04	-0.793416	3.85888e-10	up
Zm00001d031447	1266.42	1301.83	1338.47	911.17	539.446	788.939	0.802394	6.11554e-05	down
Zm00001d031484	35.8703	39.2708	39.7173	66.7926	70.5429	112.986	-1.12478	0.00497118	up
Zm00001d031543	1893.15	2837.32	2256.94	1049.74	468.903	700.515	1.65466	0.000121316	down
Zm00001d031545	44.8378	50.0703	74.47	147.542	130.712	93.3366	-1.13315	0.00153845	up
Zm00001d031554	552.004	550.773	391.216	312.031	274.91	325.204	0.711531	0.000519657	down
Zm00001d031599	661.607	689.203	638.456	193.399	424.295	294.747	1.1251	2.28706e-05	down
Zm00001d031602	5064.68	6189.08	5525.68	1259.09	1380.77	1559.21	1.99849	7.87518e-61	down
Zm00001d031611	5784.08	4720.35	5478.01	7424.94	8862.47	8109.47	-0.6102	1.28988e-06	up
Zm00001d031619	23.9135	37.3073	47.6608	1.99381	7.26177	5.89494	2.84938	7.45474e-05	down
Zm00001d031640	3251.24	2530.02	2781.21	3848.05	5323.92	4393.7	-0.663824	5.38385e-05	up
Zm00001d031653	3107.76	3498.05	3141.64	738.706	737.588	1034.56	1.95655	2.76329e-39	down
Zm00001d031678	2141.26	1887.95	2288.71	2930.9	3229.41	2803.04	-0.504544	6.83515e-05	up
Zm00001d031691	2404.3	1956.67	2121.9	2678.68	3610.14	3287.41	-0.562792	0.000362653	up
Zm00001d031701	1560.36	1209.54	1384.15	2657.75	3433.78	2911.12	-1.1158	1.2236e-14	up
Zm00001d031703	919.674	846.287	837.043	1202.27	1494.89	1299.83	-0.618571	4.66366e-06	up
Zm00001d031705	2090.44	2365.09	2185.45	1522.27	1404.63	1540.54	0.571844	1.38646e-07	down
Zm00001d031724	684.524	784.435	787.396	443.622	521.81	467.665	0.65524	5.86719e-06	down
Zm00001d031733	17.9351	1.96354	12.9081	0	0	0	5.88543	0.0025911	down
Zm00001d031753	152.449	137.448	148.94	199.381	253.125	215.165	-0.604996	0.00755422	up
Zm00001d031866	252.088	255.26	289.937	192.402	177.395	166.041	0.573371	0.00465258	down
Zm00001d031871	747.297	681.349	812.22	520.384	380.724	395.943	0.788557	7.69091e-06	down
Zm00001d031875	3494.36	3785.71	4065.07	100.687	4.14958	56.0019	6.13986	6.33979e-08	down
Zm00001d031898	1655.01	1955.69	2068.28	971.981	1211.68	1008.03	0.831555	1.02763e-08	down
Zm00001d031908	1469.68	995.516	2094.1	827.43	853.777	904.873	0.81799	0.00149887	down
Zm00001d031939	2994.17	2285.56	2935.11	4064.38	5201.5	4371.1	-0.731196	2.58419e-06	up
Zm00001d031991	583.888	599.862	554.057	376.83	309.144	407.733	0.667385	5.35646e-05	down
Zm00001d031993	477.274	580.227	437.884	319.009	186.731	245.623	0.992393	2.83951e-05	down
Zm00001d032030	102.629	82.4688	64.5407	339.944	301.882	250.535	-1.83777	2.12967e-14	up
Zm00001d032114	3426.61	3568.74	4212.02	1182.33	1307.12	1250.71	1.58335	1.89971e-43	down
Zm00001d032115	8.96757	10.7995	12.9081	0	0	0	5.88021	0.000813675	down
Zm00001d032116	390.587	382.891	362.421	267.17	214.741	249.552	0.634379	0.000318248	down
Zm00001d032155	706.445	439.833	513.347	759.641	948.18	809.572	-0.601049	0.00703158	up
Zm00001d032162	373.649	268.023	357.456	482.501	583.016	600.301	-0.737632	0.000174357	up
Zm00001d032163	525.101	409.398	510.368	652.972	817.468	681.848	-0.574786	0.00137713	up
Zm00001d032175	206.254	181.628	223.41	481.505	357.902	356.644	-0.968605	2.20543e-06	up
Zm00001d032181	1015.33	864.94	869.81	1189.31	1536.38	1386.29	-0.580268	0.000148716	up
Zm00001d032186	45.8342	33.3802	40.7103	2.99071	3.11219	3.92996	3.57729	3.12607e-07	down
Zm00001d032209	761.247	848.25	766.545	104.675	63.2811	127.724	3.00391	9.12844e-45	down
Zm00001d032220	2028.66	2222.73	2053.39	1490.37	1423.31	1389.24	0.551167	7.29647e-08	down
Zm00001d032229	324.825	384.854	389.23	664.935	504.174	656.303	-0.732451	5.36927e-05	up
Zm00001d032249	139.496	154.138	111.209	65.7957	67.4307	79.5817	0.927385	0.00142277	down
Zm00001d032283	658.618	581.208	579.873	861.325	1313.34	919.611	-0.765643	0.000103155	up
Zm00001d032287	35.8703	87.3776	32.7668	9.96904	2.07479	4.91245	3.19685	1.203e-05	down
Zm00001d032295	785.16	996.497	826.121	2169.26	1393.22	2342.26	-1.17915	9.32311e-09	up
Zm00001d032300	400.551	536.047	544.128	244.241	183.619	206.323	1.22295	7.74699e-10	down
Zm00001d032311	326.818	397.617	420.011	725.746	579.904	495.175	-0.653911	0.00190382	up
Zm00001d032368	37.8631	34.362	39.7173	0	0	0.98249	6.6948	3.19884e-06	down
Zm00001d032386	2727.14	2636.05	2134.81	4315.6	4437.98	4463.45	-0.817813	1.59581e-11	up
Zm00001d032404	1036.25	1153.58	1091.23	746.681	571.605	618.969	0.759942	1.96128e-07	down
Zm00001d032434	64.7658	62.8333	92.3428	159.505	154.572	143.444	-1.05677	0.000133706	up
Zm00001d032458	10.9604	90.3229	30.7809	1.99381	8.29917	10.8074	2.64624	0.00570822	down
Zm00001d032468	54.8018	51.0521	35.7456	20.935	5.18698	11.7899	1.89715	0.00202936	down
Zm00001d032475	53.8054	118.794	82.4135	28.9102	16.5983	41.2646	1.55272	0.00208346	down
Zm00001d032481	24.9099	32.3984	51.6325	0.996904	9.33656	0.98249	3.28408	0.000210106	down
Zm00001d032485	118.571	158.065	178.728	331.969	234.451	325.204	-0.969799	0.00012672	up
Zm00001d032498	737.333	838.432	770.516	421.69	491.726	471.595	0.760749	2.68218e-08	down
Zm00001d032515	162.413	185.555	181.707	108.663	112.039	106.109	0.696984	0.0026174	down
Zm00001d032516	1660	1841.8	1636.35	1092.61	1189.89	1179.97	0.569538	4.33558e-07	down
Zm00001d032522	87.6829	53.9974	28.7951	148.539	267.648	171.936	-1.7863	2.07337e-05	up
Zm00001d032532	387.598	757.927	452.778	355.895	167.021	265.272	1.01957	0.00360818	down
Zm00001d032536	16223.3	23579.2	16394.3	3244.92	1686.81	3236.32	2.78239	5.09705e-15	down
Zm00001d032539	147.467	212.063	215.467	38.8793	56.0194	51.0895	1.97874	3.29304e-12	down
Zm00001d032540	1001.38	1292.01	1072.37	797.523	652.522	690.69	0.652747	4.5201e-05	down
Zm00001d032547	856.901	1029.88	964.138	665.932	593.39	609.144	0.609521	9.51882e-06	down
Zm00001d032552	32.8811	33.3802	20.8516	101.684	53.9446	58.9494	-1.30088	0.00608073	up
Zm00001d032555	893.768	996.497	1020.74	762.631	629.699	624.864	0.529097	0.000402309	down
Zm00001d032576	361.692	365.219	411.074	769.61	550.857	607.179	-0.760588	2.96711e-05	up
Zm00001d032587	1251.47	1202.67	1367.27	2022.72	2086.2	1739.01	-0.613721	1.14348e-06	up
Zm00001d032618	40.8523	31.4167	34.7527	1.99381	15.5609	10.8074	1.9199	0.00918536	down
Zm00001d032669	5.97838	14.7266	14.894	59.8142	50.8324	41.2646	-2.09214	0.000101414	up
Zm00001d032670	1332.18	1006.32	1121.02	1947.95	1821.67	1493.38	-0.6053	0.000346163	up
Zm00001d032691	7.97117	25.526	14.894	0	1.0374	0.98249	4.58854	0.00296022	down
Zm00001d032692	667.586	710.802	688.103	461.567	381.762	433.278	0.694474	7.87501e-07	down
Zm00001d032703	2858.66	3316.42	2757.38	1294.98	1616.26	1493.38	1.02018	4.26936e-15	down
Zm00001d032733	272.016	308.276	294.901	181.437	213.704	167.023	0.639552	0.00155406	down
Zm00001d032760	3248.25	2611.51	3067.17	4419.28	5443.22	4556.79	-0.69173	5.2054e-07	up
Zm00001d032810	110.6	161.01	145.961	618.08	213.704	330.117	-1.47655	8.85139e-05	up
Zm00001d032831	258.067	241.516	209.509	123.616	123.45	152.286	0.827648	0.000188114	down
Zm00001d032850	1273.39	1657.23	1573.8	524.371	245.863	428.366	1.90947	2.21927e-15	down
Zm00001d032889	249.099	193.409	250.219	406.737	451.267	406.751	-0.868504	1.25302e-06	up
Zm00001d032916	100.636	132.539	130.074	73.7709	49.795	57.9669	0.999926	0.00164419	down
Zm00001d032956	1868.24	1978.27	1817.07	1432.55	1108.98	1161.3	0.612983	1.06764e-05	down
Zm00001d032961	141.488	185.555	131.067	96.6997	69.5055	81.5467	0.886223	0.00274127	down
Zm00001d032968	853.912	826.651	785.41	500.446	442.968	554.124	0.719062	3.6497e-07	down
Zm00001d032994	162.413	197.336	175.749	88.7244	97.5152	82.5292	0.995413	2.72711e-05	down
Zm00001d033019	2003.75	1295.94	1369.26	2526.15	3489.8	3541.88	-1.03361	4.94354e-07	up
Zm00001d033046	385.605	410.38	335.612	511.412	525.96	602.266	-0.535127	0.00157728	up
Zm00001d033047	1069.13	1272.38	1204.43	6.97833	3.11219	7.85992	7.61553	1.99658e-93	down
Zm00001d033048	476.278	519.357	366.392	115.641	167.021	159.163	1.6247	6.54927e-14	down
Zm00001d033054	502.184	555.682	538.17	395.771	289.433	350.749	0.62302	0.000481673	down
Zm00001d033077	57.791	53.0156	72.4842	122.619	136.936	123.794	-1.06441	0.000176282	up
Zm00001d033092	145.474	139.411	96.3146	63.8019	50.8324	72.7043	1.02363	0.00181685	down
Zm00001d033104	3191.46	3821.05	3485.2	2353.69	2340.36	2310.82	0.583678	7.14989e-08	down
Zm00001d033110	2053.57	2024.41	2024.59	1054.72	1152.55	1297.87	0.799838	4.51902e-12	down
Zm00001d033128	8357.77	6609.28	7671.4	10747.6	14601.3	12768.4	-0.751665	6.07478e-07	up
Zm00001d033147	3178.5	2390.61	2693.83	4375.41	5527.24	4850.55	-0.836288	1.38004e-08	up
Zm00001d033158	5125.46	4291.32	4171.31	6947.42	9206.89	7310.71	-0.788137	1.17543e-07	up
Zm00001d033160	129.532	90.3229	147.947	208.353	321.593	262.325	-1.10694	7.55722e-05	up
Zm00001d033171	489.231	566.482	409.089	354.898	223.04	289.835	0.754848	0.00146553	down
Zm00001d033175	277.995	318.094	275.043	196.39	198.143	206.323	0.535878	0.00517251	down
Zm00001d033176	250.096	297.477	315.753	156.514	196.068	179.796	0.697977	0.000969327	down
Zm00001d033187	115.582	137.448	141.99	18.9412	25.9349	21.6148	2.57265	6.40814e-16	down
Zm00001d033194	70.7441	63.8151	86.3852	161.498	119.301	117.899	-0.852004	0.00591817	up
Zm00001d033215	553	451.615	582.852	620.074	1082	802.694	-0.657751	0.00702131	up
Zm00001d033225	6999.69	6508.16	7451.97	9108.71	10768.2	10587.3	-0.539484	2.94007e-06	up
Zm00001d033246	2038.63	2029.32	2092.11	3215.02	3125.67	3016.24	-0.603078	7.20489e-12	up
Zm00001d033283	496.205	384.854	408.096	662.941	611.026	661.216	-0.586316	0.000315378	up
Zm00001d033301	2181.11	1751.48	2224.17	2873.08	3354.94	3089.93	-0.597832	1.71164e-05	up
Zm00001d033307	2104.39	2395.52	2133.81	1401.65	1501.11	1568.05	0.569295	5.29462e-07	down
Zm00001d033316	84.6937	96.2135	35.7456	10.9659	1.0374	1.96498	3.94969	9.4869e-08	down
Zm00001d033339	208.247	171.81	120.145	95.7028	40.4584	66.8093	1.29983	0.00084215	down
Zm00001d033365	1255.46	1048.53	1376.21	2017.73	1869.39	1890.31	-0.650729	2.10054e-06	up
Zm00001d033401	108.607	121.74	96.3146	52.8359	69.5055	59.9319	0.842768	0.00735342	down
Zm00001d033421	700.467	525.247	847.965	1181.33	1694.07	1239.9	-0.988729	5.73473e-06	up
Zm00001d033477	512.148	433.943	529.234	771.604	1055.03	857.714	-0.863365	4.66178e-07	up
Zm00001d033489	24.9099	6.8724	10.9223	128.601	328.854	152.286	-3.8367	9.78083e-15	up
Zm00001d033544	52.809	71.6693	69.5053	26.9164	29.0471	27.5097	1.21711	0.00258568	down
Zm00001d033551	585.881	569.427	474.622	1372.74	1689.92	1346.99	-1.43566	5.80731e-23	up
Zm00001d033567	410.515	535.065	432.919	237.263	219.928	204.358	1.05941	3.46145e-09	down
Zm00001d033594	674.56	785.417	717.891	487.486	484.464	561.984	0.505467	0.000788424	down
Zm00001d033629	3.98559	6.8724	3.97173	185.424	56.0194	149.338	-4.71899	4.77352e-15	up
Zm00001d033683	412.508	362.273	333.626	51.839	20.7479	37.3346	3.3302	2.69609e-34	down
Zm00001d033707	946.577	1035.77	1074.35	484.495	595.465	582.617	0.878738	1.66025e-10	down
Zm00001d033730	211.236	202.245	222.417	334.96	333.004	279.027	-0.574273	0.00271313	up
Zm00001d033786	557.982	488.922	540.156	387.796	376.575	347.801	0.513055	0.000858032	down
Zm00001d033797	171.38	210.099	188.657	321.003	396.285	539.387	-1.14036	1.53795e-06	up
Zm00001d033822	103.625	78.5417	100.286	164.489	300.845	253.482	-1.3474	4.01531e-06	up
Zm00001d033846	681.535	641.096	528.241	1775.49	1345.5	1510.09	-1.32324	1.11587e-17	up
Zm00001d033855	1111.98	1375.46	1182.58	2632.82	1618.34	1980.7	-0.763933	0.000134604	up
Zm00001d033924	0.996396	0.981771	0.992934	22.9288	144.198	71.7218	-6.32816	1.88022e-08	up
Zm00001d033925	1086.07	1249.79	1734.65	3203.05	2103.84	2621.28	-0.961835	9.04529e-06	up
Zm00001d033931	34460.4	28365.3	21070.1	44393.1	48491	47939.6	-0.747221	2.98644e-05	up
Zm00001d033976	303.901	281.768	314.76	185.424	143.161	155.233	0.895567	4.34155e-06	down
Zm00001d033993	2611.56	2924.7	2613.4	1402.64	1338.24	1412.82	0.972281	8.84461e-23	down
Zm00001d034025	486.241	423.143	364.407	205.362	276.985	286.887	0.727723	0.000821538	down
Zm00001d034035	391.584	352.456	300.859	455.585	686.756	615.039	-0.749859	0.000477324	up
Zm00001d034037	230.168	139.411	149.933	313.028	433.631	439.173	-1.19083	3.8327e-06	up
Zm00001d034059	4727.9	3301.7	4361.96	6893.59	8367.63	7551.42	-0.88048	1.89923e-08	up
Zm00001d034103	56.7946	58.9063	70.4983	126.607	189.843	169.971	-1.38495	9.79851e-07	up
Zm00001d034104	80.7081	69.7057	75.463	249.226	186.731	230.885	-1.56253	1.45957e-11	up
Zm00001d034160	22.9171	48.1068	27.8021	159.505	158.722	181.761	-2.3379	2.13937e-13	up
Zm00001d034163	188.319	139.411	210.502	290.099	339.228	329.134	-0.832628	0.00018801	up
Zm00001d034175	51.8126	46.1432	71.4912	180.44	163.909	133.619	-1.49611	2.66075e-07	up
Zm00001d034183	967.501	930.719	950.237	518.39	800.87	627.811	0.549268	0.00458078	down
Zm00001d034197	5.97838	4.90885	3.97173	20.935	46.6828	18.6673	-2.53582	0.00145412	up
Zm00001d034206	1356.1	1089.77	1105.14	548.297	840.291	632.724	0.813274	3.07522e-05	down
Zm00001d034250	484.249	520.339	531.219	326.984	357.902	343.872	0.578325	8.29872e-05	down
Zm00001d034254	336.782	351.474	334.619	264.18	241.713	214.183	0.506661	0.00637525	down
Zm00001d034270	126.542	153.156	134.046	23.9257	65.3559	51.0895	1.56132	4.41955e-05	down
Zm00001d034305	11.9568	20.6172	15.8869	1.99381	2.07479	2.94747	2.78597	0.0069021	down
Zm00001d034317	397.562	379.945	415.046	467.548	625.55	638.619	-0.538091	0.00445392	up
Zm00001d034320	1152.83	1091.73	1075.35	1629.94	1939.93	1486.51	-0.606764	1.59953e-05	up
Zm00001d034333	171.38	132.539	126.103	36.8854	79.8795	60.9144	1.27661	0.000328949	down
Zm00001d034372	178.355	212.063	195.608	458.576	247.938	321.274	-0.810822	0.0034856	up
Zm00001d034388	700.467	887.521	686.117	391.783	310.181	452.928	0.977019	4.60575e-07	down
Zm00001d034420	528.09	537.029	705.976	378.823	390.061	406.751	0.591116	0.00118443	down
Zm00001d034422	3684.67	2778.41	3357.11	4944.64	6339.53	5566.79	-0.778996	2.11393e-07	up
Zm00001d034440	1224.57	1107.44	1277.91	1691.75	2253.22	1720.34	-0.650044	3.56934e-05	up
Zm00001d034453	11.9568	4.90885	5.9576	0	0	0	5.36208	0.00741629	down
Zm00001d034487	112.593	115.849	103.265	31.9009	38.3836	53.0545	1.4261	1.14997e-05	down
Zm00001d034501	94.6577	171.81	171.778	29.9071	46.6828	55.0194	1.73548	3.74843e-06	down
Zm00001d034550	875.832	760.872	852.93	1223.2	1473.1	1311.62	-0.686823	1.96128e-07	up
Zm00001d034601	198.283	424.125	290.93	644	437.781	757.5	-1.00999	0.00145915	up
Zm00001d034609	2502.95	2123.57	2493.26	3000.68	3981.52	3292.32	-0.529108	0.000534588	up
Zm00001d034628	1366.06	1273.36	1456.63	1828.32	2482.49	2172.29	-0.662362	8.60904e-06	up
Zm00001d034634	510.155	424.125	436.891	631.04	746.925	669.076	-0.577998	0.000242783	up
Zm00001d034662	408.523	433.943	476.608	776.588	711.653	675.953	-0.714274	4.29597e-07	up
Zm00001d034673	506.169	722.583	776.474	133.585	21.7853	90.3891	3.02793	0.000185953	down
Zm00001d034678	1258.45	1236.05	1247.12	881.263	811.243	897.013	0.530737	1.55613e-06	down
Zm00001d034713	11430.7	14444.8	11317.5	6256.57	6407.99	6899.04	0.926852	1.2659e-13	down
Zm00001d034714	1113.97	1209.54	1064.42	627.053	657.709	648.443	0.809524	2.21905e-12	down
Zm00001d034718	308.883	431.979	383.272	277.139	202.292	252.5	0.618595	0.00749402	down
Zm00001d034729	153.445	151.193	140.004	89.7214	103.74	66.8093	0.774134	0.00718052	down
Zm00001d034733	832.987	938.573	1191.52	1609	1702.37	1748.83	-0.7721	1.05826e-06	up
Zm00001d034779	48.8234	53.0156	44.682	80.7492	134.861	129.689	-1.23622	0.000335411	up
Zm00001d034790	10157.3	7981.8	9458.69	12118.4	16541.3	13963.1	-0.627064	6.78627e-05	up
Zm00001d034827	27.8991	23.5625	23.8304	107.666	60.169	61.8969	-1.60999	0.000210289	up
Zm00001d034839	1551.39	1615.99	2540.92	363.87	252.087	391.031	2.50248	1.03961e-29	down
Zm00001d034844	48.8234	48.1068	66.5265	0	0	0	8.20275	2.47743e-09	down
Zm00001d034897	44.8378	52.0339	70.4983	204.365	126.562	121.829	-1.4359	3.16237e-05	up
Zm00001d034940	1364.07	1639.56	1700.9	1013.85	1140.1	924.523	0.612084	4.11355e-05	down
Zm00001d034948	140.492	141.375	151.919	90.7183	82.9917	85.4766	0.742738	0.00327782	down
Zm00001d035007	89.6757	91.3047	103.265	8.97214	16.5983	20.6323	2.6206	4.39834e-11	down
Zm00001d035087	4157.96	3207.45	3957.83	5229.76	6643.48	6231.93	-0.677112	5.92233e-06	up
Zm00001d035094	3696.63	2816.7	3422.64	5211.81	6552.19	5833.04	-0.824592	1.03689e-08	up
Zm00001d035156	126066	143723	134670	54332.3	59798.6	65769.8	1.16879	1.07363e-28	down
Zm00001d035161	373.649	348.529	531.219	78.7554	170.133	60.9144	2.0183	1.62856e-08	down
Zm00001d035201	11717.6	8487.41	10514.2	14489	22131.8	17784.1	-0.824587	9.32515e-06	up
Zm00001d035300	19.9279	10.7995	22.8375	0	0	0	6.59295	3.81991e-05	down
Zm00001d035303	2115.35	2493.7	2361.2	1204.26	981.376	1406.93	0.955944	8.08114e-10	down
Zm00001d035309	299.915	340.675	290.93	173.461	81.9543	168.988	1.13284	0.000170834	down
Zm00001d035312	724.38	609.68	784.418	1012.85	1140.1	1099.41	-0.618478	2.49157e-05	up
Zm00001d035321	404.537	388.781	477.601	561.257	695.055	561.002	-0.515632	0.00465258	up
Zm00001d035336	183.337	158.065	226.389	549.294	516.623	464.718	-1.43081	4.88556e-15	up
Zm00001d035337	6243.42	7797.22	7182.88	4739.28	4333.2	4594.12	0.634995	6.97613e-08	down
Zm00001d035367	454.357	475.177	576.894	1081.64	1149.43	1008.03	-1.10435	3.46629e-15	up
Zm00001d035440	250.096	236.607	295.894	480.508	402.51	412.646	-0.727578	5.74668e-05	up
Zm00001d035447	333.793	323.003	364.407	451.597	542.558	500.087	-0.548938	0.000804741	up
Zm00001d035475	469.303	472.232	548.099	796.526	658.746	737.85	-0.558277	0.000325644	up
Zm00001d035561	124.55	124.685	108.23	67.7895	59.1316	68.7743	0.868463	0.00228731	down
Zm00001d035562	264.045	319.076	279.014	90.7183	64.3185	69.7568	1.93857	9.40559e-19	down
Zm00001d035578	2138.27	1688.65	1905.44	2856.13	3312.4	2832.52	-0.650929	1.55613e-06	up
Zm00001d035597	2364.45	1912.49	2635.25	4907.76	4403.75	4344.57	-0.982369	1.97549e-12	up
Zm00001d035616	7903.42	10243.8	8090.42	3037.57	2039.52	3404.33	1.62916	4.75309e-18	down
Zm00001d035628	1384.99	1350.92	1939.2	2582.98	2491.82	2103.51	-0.618625	0.000786563	up
Zm00001d035629	1602.21	1488.36	1362.3	833.412	563.306	602.266	1.15527	1.6354e-11	down
Zm00001d035659	116.578	90.3229	81.4206	176.452	187.769	193.551	-0.952211	0.000120105	up
Zm00001d035662	107.611	101.122	193.622	1309.93	1413.97	1134.78	-3.26169	1.20511e-48	up
Zm00001d035681	26.9027	14.7266	38.7244	0	2.07479	7.85992	3.00777	0.00338808	down
Zm00001d035737	80.7081	58.9063	91.3499	182.433	123.45	143.444	-0.960883	0.00227386	up
Zm00001d035764	1755.65	1296.92	1703.87	2699.62	3771.97	2734.27	-0.952616	1.6081e-07	up
Zm00001d035838	132.521	117.813	124.117	227.294	315.368	253.482	-1.08778	7.11278e-07	up
Zm00001d035871	150.456	144.32	154.898	44.8607	40.4584	45.1945	1.78388	5.62136e-12	down
Zm00001d035898	407.526	366.201	418.025	578.204	654.597	534.475	-0.568162	0.000409318	up
Zm00001d035925	4765.76	5300.58	5210.92	2657.75	3171.32	3419.07	0.724152	1.06878e-08	down
Zm00001d035962	118.571	169.846	122.131	4.98452	2.07479	3.92996	5.21627	1.39058e-21	down
Zm00001d036006	681.535	619.497	627.534	230.285	373.462	325.204	1.05433	1.13309e-07	down
Zm00001d036020	229.171	279.805	244.262	546.303	378.649	399.873	-0.81471	0.000137473	up
Zm00001d036023	26.9027	33.3802	30.7809	7.97523	8.29917	6.87743	1.97707	0.00177716	down
Zm00001d036079	325.822	307.294	318.732	441.628	469.94	440.156	-0.505859	0.000895785	up
Zm00001d036162	108.607	81.487	30.7809	23.9257	9.33656	16.7023	2.14189	0.000472876	down
Zm00001d036245	530.083	523.284	463.7	323.994	321.593	342.889	0.61785	4.40426e-05	down
Zm00001d036250	1832.37	1238.99	1934.23	2559.05	3564.49	2555.46	-0.793947	0.000221581	up
Zm00001d036331	26.9027	21.599	20.8516	6.97833	4.14958	1.96498	2.40665	0.00343208	down
Zm00001d036337	2575.68	3048.4	2615.39	1922.03	1375.59	1828.41	0.684555	2.53033e-05	down
Zm00001d036356	793.132	650.914	874.774	1124.51	1363.14	1101.37	-0.630091	0.000213584	up
Zm00001d036410	782.171	892.43	877.753	422.687	660.821	546.264	0.647561	0.00108957	down
Zm00001d036420	2231.93	2411.23	1949.13	1117.53	1160.85	1145.58	0.945171	6.39235e-16	down
Zm00001d036480	10255.9	8940.99	9949.19	13409.4	17048.6	14127.2	-0.613243	2.23918e-06	up
Zm00001d036485	296.926	325.948	351.498	132.588	192.956	146.391	1.04704	8.8032e-07	down
Zm00001d036537	1421.86	1479.53	1251.1	615.09	552.932	684.796	1.16389	2.36547e-18	down
Zm00001d036565	2818.81	2382.76	2599.5	3494.15	4347.73	3933.89	-0.594045	5.23119e-06	up
Zm00001d036567	2520.88	2001.83	2179.49	3281.81	4223.24	3659.78	-0.73622	3.75931e-07	up
Zm00001d036570	2072.5	1515.85	2142.75	3106.35	3579.02	2920.94	-0.745151	7.86062e-06	up
Zm00001d036575	53.8054	38.2891	85.3923	8.97214	20.7479	25.5447	1.683	0.00400044	down
Zm00001d036615	66.7586	78.5417	67.5195	3.98762	5.18698	3.92996	4.02489	5.19763e-13	down
Zm00001d036651	427.454	417.253	420.011	270.161	266.611	321.274	0.559171	0.000918878	down
Zm00001d036678	848.93	915.01	647.393	371.845	185.694	241.693	1.59268	3.96172e-10	down
Zm00001d036715	132.521	172.792	194.615	56.8235	92.3282	73.6868	1.16701	0.00011978	down
Zm00001d036718	692.496	827.633	841.015	394.774	387.986	445.068	0.943135	1.14175e-10	down
Zm00001d036727	89.6757	80.5052	49.6467	28.9102	35.2715	28.4922	1.24724	0.00365003	down
Zm00001d036750	96.6505	92.2865	116.173	38.8793	34.2341	35.3696	1.49141	2.81167e-06	down
Zm00001d036761	100.636	172.792	186.672	0	9.33656	8.84241	4.66326	1.78197e-05	down
Zm00001d036778	75.7261	87.3776	74.47	31.9009	32.1593	36.3521	1.24203	0.000413341	down
Zm00001d036784	265.041	284.714	272.064	125.61	154.572	119.864	1.03985	1.68834e-07	down
Zm00001d036796	1529.47	1376.44	1434.79	1980.85	2459.67	2053.4	-0.58104	1.0197e-05	up
Zm00001d036839	697.478	385.836	415.046	1462.46	2370.45	1760.62	-1.90039	9.52914e-15	up
Zm00001d036941	14.9459	17.6719	12.9081	46.8545	34.2341	69.7568	-1.72941	0.00118169	up
Zm00001d036951	87.6829	78.5417	109.223	213.337	192.956	162.111	-1.04512	4.82267e-05	up
Zm00001d036984	79.7117	74.6146	65.5336	92.7121	206.442	162.111	-1.06838	0.00412662	up
Zm00001d036985	478.27	451.615	449.799	775.591	897.347	830.204	-0.859246	1.55973e-11	up
Zm00001d036986	570.935	638.151	562	439.635	327.817	383.171	0.621822	0.000346223	down
Zm00001d037029	439.411	530.156	619.591	301.065	253.125	269.202	0.948402	4.3711e-07	down
Zm00001d037035	391.584	594.953	471.643	245.238	274.91	247.587	0.925896	6.13754e-06	down
Zm00001d037111	2383.38	1615.01	2279.78	3824.12	4412.04	3323.76	-0.880701	1.14965e-06	up
Zm00001d037115	3799.26	4433.68	4311.32	1725.64	1682.66	1816.62	1.26348	9.17995e-36	down
Zm00001d037148	222.196	243.479	271.071	97.6966	84.0291	129.689	1.2409	2.4226e-07	down
Zm00001d037220	1085.08	1074.06	987.969	648.984	710.616	747.675	0.578618	4.16351e-06	down
Zm00001d037233	524.105	618.516	512.354	358.885	380.724	344.854	0.610198	0.000126388	down
Zm00001d037265	813.06	834.505	782.432	507.424	559.156	605.214	0.539484	7.66556e-05	down
Zm00001d037267	778.186	627.352	638.456	892.229	1057.11	994.28	-0.526158	0.000781379	up
Zm00001d037297	229.171	203.227	216.46	106.669	123.45	102.179	0.96624	6.14163e-06	down
Zm00001d037352	619.759	438.852	470.651	725.746	716.84	744.727	-0.516497	0.005075	up
Zm00001d037371	893.768	719.638	780.446	521.381	611.026	489.28	0.562181	0.000732538	down
Zm00001d037384	174.369	154.138	169.792	92.7121	53.9446	56.9844	1.29012	1.26653e-05	down
Zm00001d037385	17.9351	24.5443	15.8869	4.98452	2.07479	2.94747	2.54075	0.00507775	down
Zm00001d037386	414.501	580.227	613.633	167.48	156.647	139.514	1.7948	3.69805e-19	down
Zm00001d037401	5406.45	5652.06	5217.87	8283.27	9624.96	9431.9	-0.74822	7.28624e-14	up
Zm00001d037410	2.98919	4.90885	8.9364	45.8576	16.5983	29.4747	-2.45024	0.00205713	up
Zm00001d037448	1180.73	1341.1	1066.41	807.492	704.392	899.961	0.572887	0.000366352	down
Zm00001d037468	45.8342	43.1979	38.7244	4.98452	0	0	4.67046	3.22244e-07	down
Zm00001d037479	807.081	617.534	751.651	1080.64	1529.12	1387.28	-0.877042	8.63314e-07	up
Zm00001d037513	149.459	157.083	212.488	12.9598	3.11219	13.7549	4.11101	8.42127e-24	down
Zm00001d037518	726.373	758.909	732.785	449.604	393.173	413.628	0.819774	1.42797e-10	down
Zm00001d037543	11.9568	10.7995	16.8799	46.8545	106.852	55.0194	-2.39569	5.44311e-06	up
Zm00001d037603	5619.68	4636.9	5269.5	7392.04	9588.65	8410.11	-0.709596	2.14221e-07	up
Zm00001d037615	142.485	158.065	164.827	81.7461	85.0665	101.196	0.795577	0.00188018	down
Zm00001d037620	1679.92	1425.53	1558.91	1981.84	2605.94	2336.36	-0.569897	0.0001115	up
Zm00001d037650	1188.7	1224.27	1372.23	568.235	240.676	391.031	1.65695	1.49098e-10	down
Zm00001d037651	206.254	288.641	314.76	6.97833	2.07479	6.87743	5.65625	1.8064e-36	down
Zm00001d037672	210.24	219.917	175.749	133.585	60.169	65.8268	1.22222	0.000569393	down
Zm00001d037684	67.755	56.9427	79.4347	187.418	171.17	175.866	-1.38901	1.3637e-08	up
Zm00001d037713	116.578	85.4141	123.124	179.443	202.292	176.848	-0.780801	0.00241695	up
Zm00001d037719	231.164	193.409	284.972	387.796	373.462	335.029	-0.627704	0.0038928	up
Zm00001d037732	2279.76	1985.14	2211.26	2800.3	3946.25	3419.07	-0.650435	2.80815e-05	up
Zm00001d037759	174.369	266.06	151.919	89.7214	56.0194	112.986	1.19369	0.000927149	down
Zm00001d037777	824.02	959.19	696.046	448.607	316.406	425.418	1.05797	4.27623e-08	down
Zm00001d037828	250.096	200.281	199.58	152.526	122.413	123.794	0.704542	0.00345454	down
Zm00001d037873	17755.8	15364.7	17798.3	19889.2	28801.2	23440.2	-0.502404	0.00250527	up
Zm00001d037875	11878	10105.4	10707.8	14182	18591.2	16328	-0.586842	1.78121e-05	up
Zm00001d037877	17014.5	14218	16649.5	21216.1	27796	23867.6	-0.606027	1.55242e-05	up
Zm00001d037886	95.6541	57.9245	67.5195	115.641	154.572	138.531	-0.886543	0.00650728	up
Zm00001d037894	5.97838	20.6172	6.95053	94.7059	26.9723	98.249	-2.7121	8.3959e-05	up
Zm00001d037929	4548.55	3672.8	4245.78	5431.13	6998.27	6382.26	-0.593483	3.716e-05	up
Zm00001d037932	4902.27	4905.91	3960.81	2629.83	1757.35	2610.48	0.976354	5.33651e-08	down
Zm00001d037941	1072.12	844.323	861.866	1204.26	1453.39	1355.84	-0.530615	0.000808585	up
Zm00001d037985	98.6432	129.594	98.3004	311.034	131.749	267.237	-1.12109	0.00198306	up
Zm00001d038003	57.791	47.125	91.3499	405.74	372.425	300.642	-2.45882	7.51294e-21	up
Zm00001d038006	1368.05	1329.32	1348.4	2176.24	2180.61	1857.89	-0.619174	5.85807e-08	up
Zm00001d038035	856.901	824.688	767.538	367.858	329.892	397.908	1.15991	6.86672e-18	down
Zm00001d038036	1097.03	1337.17	1096.2	239.257	224.077	267.237	2.27221	3.19287e-56	down
Zm00001d038048	276.998	293.549	230.361	158.508	104.777	136.566	1.00125	2.62892e-05	down
Zm00001d038054	568.942	507.576	515.333	809.486	814.356	857.714	-0.640688	3.40353e-07	up
Zm00001d038062	1714.8	1787.8	1665.15	1126.5	1321.64	1118.07	0.535418	1.14616e-05	down
Zm00001d038146	990.418	1188.92	952.223	482.501	372.425	465.7	1.24524	2.69879e-15	down
Zm00001d038153	322.832	280.786	343.555	198.384	188.806	174.883	0.752923	6.69066e-05	down
Zm00001d038163	20164.1	17535.4	19850.7	32317.6	33358.5	31964.3	-0.76266	1.29408e-16	up
Zm00001d038167	439.411	660.732	462.707	330.972	243.788	364.504	0.734131	0.00343283	down
Zm00001d038192	1407.91	1478.55	1658.2	579.201	516.623	446.05	1.55964	5.26671e-30	down
Zm00001d038218	2653.4	3043.49	2888.44	1081.64	1432.64	1265.45	1.18379	2.22813e-19	down
Zm00001d038223	2911.47	2909.97	2635.25	2311.82	1569.58	1795.99	0.574762	0.000731517	down
Zm00001d038224	204.261	193.409	204.544	546.303	327.817	452.928	-1.14034	3.47999e-07	up
Zm00001d038225	1818.42	1957.65	1603.59	3026.6	2727.31	2793.22	-0.667923	1.92834e-08	up
Zm00001d038267	508.162	445.724	429.94	696.836	672.232	657.286	-0.550278	0.000111358	up
Zm00001d038275	11.9568	10.7995	10.9223	23.9257	46.6828	35.3696	-1.6528	0.00686647	up
Zm00001d038299	99.6396	136.466	112.201	33.8947	30.0845	38.3171	1.76649	2.60497e-08	down
Zm00001d038302	10647.5	11120.5	11365.1	4849.94	3136.05	4634.41	1.39244	4.37545e-18	down
Zm00001d038304	481.259	543.901	485.545	288.105	255.199	284.922	0.866779	1.1545e-08	down
Zm00001d038325	81.7045	122.721	54.6113	0	8.29917	4.91245	4.30348	5.20707e-11	down
Zm00001d038342	266.038	279.805	357.456	500.446	478.239	450.963	-0.662365	0.000312852	up
Zm00001d038343	1417.87	1493.27	1379.18	918.149	924.32	1030.63	0.57834	4.15663e-07	down
Zm00001d038346	511.151	417.253	548.099	741.697	856.889	747.675	-0.668103	4.35471e-05	up
Zm00001d038358	645.665	622.443	770.516	925.127	1189.89	1010	-0.616103	0.000180715	up
Zm00001d038365	442.4	449.651	538.17	258.198	200.217	295.729	0.922439	4.95519e-06	down
Zm00001d038374	4462.86	3490.2	4132.59	5573.69	7366.55	6401.9	-0.678436	7.32804e-06	up
Zm00001d038383	429.447	322.021	399.159	228.291	201.255	193.551	0.884727	5.08158e-06	down
Zm00001d038389	2408.29	3188.79	2644.18	1396.66	1390.11	1269.38	1.02285	2.12967e-14	down
Zm00001d038404	356.71	355.401	340.576	245.238	201.255	184.708	0.737914	9.23357e-05	down
Zm00001d038446	42.845	88.3594	87.3782	12.9598	35.2715	18.6673	1.71171	0.00170018	down
Zm00001d038453	733.348	1067.18	706.969	3352.59	1656.72	2828.59	-1.64424	7.34078e-11	up
Zm00001d038467	3453.51	3019.93	4015.42	5194.87	5645.51	4563.67	-0.554424	0.000269801	up
Zm00001d038494	166.398	183.591	185.679	121.622	111.001	81.5467	0.770556	0.00355802	down
Zm00001d038523	137.503	89.3412	109.223	200.378	189.843	183.726	-0.772523	0.00299589	up
Zm00001d038529	931.631	970.971	906.548	477.517	432.594	495.175	0.998886	1.42051e-16	down
Zm00001d038535	8355.78	6507.18	7544.31	10189.4	12966.4	11750.6	-0.639517	8.80822e-06	up
Zm00001d038547	407.526	406.453	526.255	566.241	825.767	611.109	-0.579453	0.00924748	up
Zm00001d038555	857.897	765.781	816.191	1072.67	1426.42	1147.55	-0.579558	0.000233999	up
Zm00001d038576	78.7153	118.794	91.3499	5.98142	17.6357	15.7198	2.8792	1.07627e-10	down
Zm00001d038582	102.629	110.94	93.3358	38.8793	44.608	65.8268	1.03821	0.00305463	down
Zm00001d038618	568.942	619.497	776.474	179.443	63.2811	135.584	2.37552	6.64928e-15	down
Zm00001d038619	219.207	267.042	210.502	122.619	51.8698	121.829	1.2319	0.000398559	down
Zm00001d038625	9352.18	10488.3	11328.4	4693.42	6290.77	4552.86	1.00446	3.25808e-11	down
Zm00001d038642	311.872	296.495	433.912	57.8204	170.133	68.7743	1.81435	3.02847e-06	down
Zm00001d038648	1112.97	1203.65	1101.16	680.885	733.439	726.06	0.675308	3.0358e-09	down
Zm00001d038650	459.339	503.648	452.778	278.136	383.836	305.554	0.549933	0.00451626	down
Zm00001d038717	450.371	522.302	300.859	1312.92	707.504	835.117	-1.16497	3.21751e-05	up
Zm00001d038718	630.719	513.466	583.845	861.325	746.925	848.871	-0.508152	0.000892292	up
Zm00001d038724	791.139	768.727	812.22	302.062	290.471	330.117	1.36183	2.72824e-27	down
Zm00001d038730	129.532	115.849	89.364	52.8359	28.0097	43.2296	1.42981	7.76238e-05	down
Zm00001d038732	127.539	136.466	145.961	46.8545	36.3089	41.2646	1.71917	5.53565e-10	down
Zm00001d038751	1101.02	1346.99	1279.89	131.591	112.039	194.533	3.08722	2.84479e-57	down
Zm00001d038752	1285.35	1516.84	1285.85	935.096	724.102	811.537	0.726298	1.13405e-06	down
Zm00001d038764	49.8198	170.828	142.982	11.9628	7.26177	12.7724	3.50347	1.00427e-10	down
Zm00001d038773	980.454	1192.85	970.096	626.056	570.568	617.004	0.793349	1.37266e-08	down
Zm00001d038783	85.6901	94.25	134.046	169.474	274.91	235.798	-1.11488	0.000172337	up
Zm00001d038784	45.8342	60.8698	46.6679	111.653	79.8795	95.3015	-0.90343	0.00983595	up
Zm00001d038820	80.7081	111.922	116.173	31.9009	31.1219	42.2471	1.55138	7.22603e-06	down
Zm00001d038830	278.991	289.622	300.859	175.455	168.058	213.2	0.642482	0.00128452	down
Zm00001d038832	7737.02	7335.79	7393.38	11041.7	14381.4	11745.7	-0.726308	6.91201e-09	up
Zm00001d038845	601.823	618.516	533.205	392.78	282.172	377.276	0.7362	6.52067e-05	down
Zm00001d038862	159.423	149.229	141.99	89.7214	44.608	77.6167	1.08636	0.000861019	down
Zm00001d038865	6195.59	4657.52	6323	8774.75	11006.8	10086.2	-0.798185	2.51001e-07	up
Zm00001d038866	3616.92	3964.39	3751.3	1526.26	1210.64	1578.86	1.39255	6.96741e-29	down
Zm00001d038867	32.8811	29.4531	16.8799	0.996904	1.0374	0.98249	4.71533	5.05164e-05	down
Zm00001d038884	43.8414	88.3594	60.5689	16.9474	6.22437	19.6498	2.16584	9.39001e-05	down
Zm00001d038891	685.521	645.023	1049.53	1502.33	2603.86	1855.92	-1.32475	5.70337e-08	up
Zm00001d038923	9840.41	7707.88	9926.36	13314.6	16964.5	13786.3	-0.681538	8.05345e-06	up
Zm00001d038925	927.645	992.57	763.566	667.926	510.399	642.548	0.559332	0.00225328	down
Zm00001d038932	346.746	281.768	342.562	449.604	573.68	490.263	-0.640082	0.000518823	up
Zm00001d038948	425.461	465.359	481.573	300.068	358.939	303.589	0.51228	0.00290548	down
Zm00001d038998	44.8378	51.0521	45.6749	145.548	114.114	149.338	-1.53114	5.95341e-08	up
Zm00001d039000	968.497	785.417	1101.16	1223.2	1870.42	1691.85	-0.745094	0.000324214	up
Zm00001d039020	3690.65	2938.44	3317.39	5084.21	6132.05	5384.05	-0.738933	1.57221e-08	up
Zm00001d039022	54.8018	65.7786	53.6184	7.97523	4.14958	8.84241	3.0486	7.19434e-09	down
Zm00001d039045	154.441	140.393	128.088	82.743	71.5803	86.4591	0.811767	0.00241568	down
Zm00001d039062	1051.2	863.958	1080.31	1517.29	1481.4	1466.86	-0.576137	1.30474e-05	up
Zm00001d039106	1018.32	670.55	762.573	1304.95	1420.19	1426.58	-0.760162	2.02396e-05	up
Zm00001d039116	969.494	1006.32	1195.49	114.644	104.777	116.916	3.23641	2.74322e-97	down
Zm00001d039131	18366.6	19178.9	13528.7	12764.4	7523.19	10711.1	0.720368	0.00112897	down
Zm00001d039143	76.7225	67.7422	76.4559	34.8916	18.6731	13.7549	1.71417	0.000159507	down
Zm00001d039166	3528.24	2975.75	3211.15	3890.92	5605.05	4993.01	-0.57662	0.000503094	up
Zm00001d039173	454.357	457.505	671.223	346.923	339.228	327.169	0.643646	0.00291811	down
Zm00001d039183	398.559	1067.18	947.259	129.598	151.46	139.514	2.52064	4.18778e-16	down
Zm00001d039226	91.6685	67.7422	78.4418	45.8576	38.3836	37.3346	0.967816	0.00857564	down
Zm00001d039299	1018.32	823.706	966.124	1490.37	2010.47	1666.3	-0.879664	1.94899e-08	up
Zm00001d039312	370.659	491.867	442.848	330.972	151.46	168.006	1.00465	0.00189054	down
Zm00001d039316	1952.94	1495.24	1643.31	2431.45	3123.6	2768.66	-0.709112	4.09737e-06	up
Zm00001d039335	132.521	124.685	138.018	65.7957	80.9169	53.0545	0.98607	0.000716485	down
Zm00001d039368	52.809	31.4167	120.145	255.207	144.198	227.938	-1.61866	0.0006993	up
Zm00001d039414	69.7478	65.7786	46.6679	4.98452	0	7.85992	3.81037	6.36739e-09	down
Zm00001d039416	505.173	490.885	432.919	315.022	154.572	234.815	1.01977	0.000115603	down
Zm00001d039453	285.966	355.401	290.93	427.672	428.444	475.525	-0.514338	0.00440774	up
Zm00001d039468	560.971	464.378	480.58	723.752	625.55	785.992	-0.504174	0.00306178	up
Zm00001d039495	717.405	793.271	731.792	1465.45	800.87	1199.62	-0.628343	0.00816749	up
Zm00001d039499	2296.69	2322.87	2239.07	1506.32	1403.6	1677.11	0.580164	2.44812e-07	down
Zm00001d039506	53.8054	71.6693	59.576	29.9071	18.6731	23.5798	1.35724	0.00169019	down
Zm00001d039512	1595.23	1663.12	2119.91	2602.92	2542.66	3068.32	-0.610995	0.000113712	up
Zm00001d039514	1131.91	1069.15	1505.29	446.613	703.354	528.58	1.14314	4.54688e-08	down
Zm00001d039518	7236.83	6648.55	6675.49	10010.9	10312.8	8883.67	-0.506406	1.49842e-06	up
Zm00001d039521	464.321	498.74	526.255	771.604	749	726.06	-0.593076	4.95622e-06	up
Zm00001d039533	153.445	94.25	57.5901	533.344	1867.31	1223.2	-3.5693	4.28681e-07	up
Zm00001d039567	53.8054	49.0885	50.6396	17.9443	7.26177	19.6498	1.77017	0.000670993	down
Zm00001d039590	578.906	422.161	497.46	781.573	851.702	814.484	-0.707989	1.06627e-05	up
Zm00001d039613	1316.24	1176.16	1281.88	1976.86	2032.26	2014.1	-0.674371	1.71593e-11	up
Zm00001d039619	1182.72	1252.74	834.064	716.774	543.595	726.06	0.71866	0.000655503	down
Zm00001d039631	2478.04	2407.3	2394.96	1495.36	1925.41	1718.38	0.502618	0.000133478	down
Zm00001d039658	257.07	221.88	231.354	392.78	389.023	411.663	-0.748905	3.40256e-06	up
Zm00001d039715	8.96757	9.81771	17.8728	69.7833	26.9723	31.4397	-1.80701	0.00749514	up
Zm00001d039718	2959.3	2297.34	2921.21	4330.55	4253.32	3935.85	-0.614427	5.29698e-06	up
Zm00001d039754	312.868	380.927	333.626	208.353	177.395	200.428	0.809245	1.25089e-05	down
Zm00001d039790	3013.1	1844.75	2703.76	3423.37	4679.69	3637.18	-0.634679	0.00384367	up
Zm00001d039851	542.04	629.315	727.82	1184.32	869.338	1020.81	-0.695108	0.000144462	up
Zm00001d039908	1394.96	1004.35	1356.35	2505.22	3251.2	2404.15	-1.11957	1.36538e-10	up
Zm00001d039914	4209.78	4086.13	3147.6	2504.22	1696.14	2366.82	0.801069	1.92746e-05	down
Zm00001d039933	116.578	110.94	99.2934	21.9319	20.7479	19.6498	2.39066	5.74116e-13	down
Zm00001d039936	27.8991	18.6536	23.8304	0.996904	3.11219	1.96498	3.54169	0.000185733	down
Zm00001d039941	132.521	72.651	32.7668	25.9195	18.6731	27.5097	1.72115	0.00370012	down
Zm00001d039963	65.7622	272.932	242.276	14.9536	1.0374	17.6848	4.10637	0.000918878	down
Zm00001d040014	53.8054	60.8698	70.4983	24.9226	28.0097	30.4572	1.15077	0.00517031	down
Zm00001d040027	2461.1	2996.36	2274.81	1025.81	892.16	898.978	1.45673	9.8068e-27	down
Zm00001d040028	3245.26	3592.3	3035.4	2310.82	1151.51	1801.89	0.907135	0.000107232	down
Zm00001d040046	518.126	358.346	432.919	7.97523	4.14958	11.7899	5.7646	1.16492e-55	down
Zm00001d040109	558.978	455.542	564.979	950.049	834.066	755.535	-0.685229	2.81898e-05	up
Zm00001d040144	53.8054	77.5599	95.3216	28.9102	18.6731	41.2646	1.34856	0.0042988	down
Zm00001d040155	434.429	459.469	496.467	797.523	607.914	699.533	-0.59859	0.000310564	up
Zm00001d040213	296.926	257.224	307.809	435.647	452.305	362.539	-0.536558	0.00472601	up
Zm00001d040238	279.987	223.844	276.036	366.861	357.902	452.928	-0.595183	0.00351431	up
Zm00001d040302	1295.32	1429.46	1151.8	879.269	798.795	891.118	0.593341	1.39735e-05	down
Zm00001d040364	180.348	170.828	204.544	133.585	78.8421	100.214	0.828787	0.00389999	down
Zm00001d040446	788.15	753.018	812.22	956.031	1555.06	1191.76	-0.653697	0.00113705	up
Zm00001d040463	66.7586	64.7969	58.5831	211.344	181.544	164.076	-1.55045	1.74202e-10	up
Zm00001d040519	957.537	771.672	939.315	599.139	425.332	479.455	0.82697	4.23118e-06	down
Zm00001d040563	1320.23	1483.46	1242.16	902.198	706.467	937.295	0.667925	2.5048e-05	down
Zm00001d040578	43.8414	47.125	43.6891	20.935	16.5983	9.8249	1.50915	0.00392086	down
Zm00001d040606	768.222	759.891	821.156	1419.59	909.796	1204.53	-0.589279	0.00231261	up
Zm00001d040617	1654.02	1230.16	1447.7	2056.61	2544.73	2441.49	-0.701174	6.59732e-06	up
Zm00001d040619	51.8126	116.831	59.576	11.9628	11.4114	28.4922	2.13449	0.000145494	down
Zm00001d040621	353.721	485.977	378.308	89.7214	94.403	109.056	2.05431	1.09936e-23	down
Zm00001d040651	261.056	161.01	122.131	510.415	777.009	586.547	-1.78386	2.10608e-10	up
Zm00001d040659	14.9459	35.3438	9.92934	0.996904	0	3.92996	3.5948	0.00338547	down
Zm00001d040672	1447.76	1303.79	1127.97	1072.67	657.709	816.449	0.606963	0.00515078	down
Zm00001d040682	46.8306	30.4349	24.8233	121.622	137.974	84.4941	-1.75263	3.96648e-06	up
Zm00001d040684	151.452	165.919	219.438	89.7214	85.0665	89.4066	1.02257	9.5287e-05	down
Zm00001d040695	1523.49	1907.58	1448.69	1149.43	596.503	858.696	0.905531	0.000181757	down
Zm00001d040697	2275.77	1881.07	1922.32	2952.83	3597.69	2741.15	-0.611985	5.79267e-05	up
Zm00001d040784	309.879	404.49	312.774	198.384	211.629	220.078	0.705131	0.000467376	down
Zm00001d040805	738.33	803.089	621.576	473.529	365.163	450.963	0.74566	2.45933e-05	down
Zm00001d040834	483.252	416.271	471.643	718.768	646.298	707.393	-0.596242	2.7482e-05	up
Zm00001d040842	6.97478	12.763	14.894	0	0	0	5.96424	0.00069045	down
Zm00001d041204	53.8054	58.9063	104.258	1.99381	1.0374	0.98249	5.75428	2.08206e-10	down
Zm00001d041217	217.214	209.117	236.318	521.381	314.331	548.229	-1.06301	1.43159e-05	up
Zm00001d041226	368.667	304.349	379.301	31.9009	37.3462	41.2646	3.25087	1.56555e-45	down
Zm00001d041236	671.571	734.365	851.937	324.991	239.638	321.274	1.34903	1.12045e-14	down
Zm00001d041246	4969.03	4562.29	4424.51	7530.61	7566.76	5651.28	-0.572116	0.000119496	up
Zm00001d041298	169.387	170.828	144.968	105.672	88.1786	76.6342	0.843212	0.0014004	down
Zm00001d041354	60.7802	55.9609	53.6184	102.681	92.3282	115.934	-0.868806	0.00506935	up
Zm00001d041362	252.088	255.26	246.248	199.381	159.759	141.479	0.59015	0.00993993	down
Zm00001d041363	218.211	248.388	225.396	169.474	145.235	132.636	0.629541	0.00460317	down
Zm00001d041453	209.243	225.807	170.785	627.053	231.339	367.451	-1.01703	0.00539946	up
Zm00001d041455	4159.96	4790.06	5358.86	2957.81	3658.89	2916.03	0.586041	0.000120397	down
Zm00001d041489	1716.79	1634.65	1958.07	2407.52	3220.08	2551.53	-0.623272	6.29835e-05	up
Zm00001d041568	4866.4	3671.82	4607.21	6653.34	7817.81	6488.36	-0.67303	4.65774e-06	up
Zm00001d041578	1923.05	2283.6	2000.76	955.034	1136.99	937.295	1.0353	1.3473e-15	down
Zm00001d041597	735.341	664.659	695.053	872.291	1195.08	1005.09	-0.552201	0.000819193	up
Zm00001d041604	24.9099	24.5443	27.8021	67.7895	69.5055	70.7393	-1.42921	0.000136275	up
Zm00001d041606	1146.85	982.753	1174.64	1615.98	1749.05	1475.7	-0.550822	4.9779e-05	up
Zm00001d041711	2228.94	1756.39	1887.57	779.579	599.615	1134.78	1.22377	4.31037e-08	down
Zm00001d041727	911.703	741.237	980.025	1246.13	1341.35	1173.09	-0.514229	0.00104294	up
Zm00001d041740	174.369	211.081	187.664	115.641	134.861	113.969	0.653902	0.00605606	down
Zm00001d041748	133.517	151.193	188.657	100.687	98.5526	87.4416	0.723844	0.00929799	down
Zm00001d041750	1225.57	1126.09	1259.04	1823.34	1936.82	1908.98	-0.650863	3.35624e-10	up
Zm00001d041757	541.043	580.227	583.845	270.161	431.557	363.521	0.679206	0.0011815	down
Zm00001d041760	13497.2	10364.6	12364	16773.9	20950.2	18275.3	-0.628391	1.25089e-05	up
Zm00001d041948	2506.93	2676.31	2671.98	1625.95	1875.61	1860.84	0.550839	5.32546e-07	down
Zm00001d041955	195.294	288.641	212.488	139.567	96.4778	165.058	0.794995	0.00941444	down
Zm00001d041965	15.9423	13.7448	18.8657	0	2.07479	0	4.58563	0.00222106	down
Zm00001d041972	270.023	255.26	241.283	460.57	336.116	345.836	-0.575965	0.00647751	up
Zm00001d042007	447.382	358.346	572.923	802.508	896.31	624.864	-0.753032	0.00114987	up
Zm00001d042022	204.261	315.148	384.265	33.8947	16.5983	31.4397	3.4598	1.88264e-25	down
Zm00001d042023	1436.8	1093.69	1392.09	1881.16	2771.92	2201.76	-0.805255	1.22931e-05	up
Zm00001d042030	23.9135	19.6354	35.7456	71.7771	67.4307	54.037	-1.2852	0.00360467	up
Zm00001d042035	506.169	378.964	523.276	697.833	668.083	644.513	-0.513569	0.00497118	up
Zm00001d042042	87.6829	92.2865	102.272	173.461	191.918	186.673	-0.967715	1.75635e-05	up
Zm00001d042045	402.544	374.055	390.223	1648.88	1818.55	1536.61	-2.10041	1.04466e-71	up
Zm00001d042050	2381.39	2003.79	1981.9	3051.52	3460.75	3395.49	-0.637929	2.20377e-07	up
Zm00001d042057	321.836	250.352	257.17	495.461	426.37	402.821	-0.675697	0.000429113	up
Zm00001d042059	2485.01	2878.55	2737.52	1084.63	1093.42	1243.83	1.2432	6.77063e-29	down
Zm00001d042099	46.8306	95.2318	172.77	4.98452	6.22437	7.85992	4.04424	2.49266e-11	down
Zm00001d042108	390.587	409.398	400.152	263.183	148.348	238.745	0.883105	0.000275856	down
Zm00001d042127	270.023	230.716	318.732	402.749	496.913	424.436	-0.692076	0.00052904	up
Zm00001d042142	388.595	378.964	320.718	27.9133	18.6731	39.2996	3.65826	4.27987e-45	down
Zm00001d042207	3.98559	16.6901	14.894	0	1.0374	0	5.04125	0.00620016	down
Zm00001d042209	161.416	310.24	335.612	6.97833	16.5983	12.7724	4.47693	1.0452e-28	down
Zm00001d042244	115.582	142.357	107.237	75.7647	66.3933	57.9669	0.868141	0.00449078	down
Zm00001d042270	763.24	810.943	692.075	412.718	386.949	497.14	0.8049	3.14295e-07	down
Zm00001d042302	2510.92	2060.74	2591.56	3577.89	3519.88	3339.48	-0.543086	1.94901e-05	up
Zm00001d042308	5584.8	4268.74	5118.57	7621.33	10506.7	8760.86	-0.844721	9.34798e-08	up
Zm00001d042367	6411.81	7285.72	9256.13	4024.5	6003.41	4495.87	0.660358	0.00112442	down
Zm00001d042376	85.6901	134.503	152.912	6.97833	0	2.94747	5.21814	1.48599e-17	down
Zm00001d042382	3.98559	0.981771	2.9788	6.97833	35.2715	29.4747	-3.17554	0.00258741	up
Zm00001d042386	183.337	175.737	191.636	322	329.892	383.171	-0.910699	2.62171e-07	up
Zm00001d042395	812.063	791.307	802.29	431.659	660.821	560.019	0.542148	0.00525589	down
Zm00001d042409	34.8739	76.5781	75.463	3.98762	16.5983	19.6498	2.21643	0.000495648	down
Zm00001d042436	522.112	486.958	584.838	808.489	822.655	704.445	-0.551089	0.000268456	up
Zm00001d042446	20.9243	16.6901	17.8728	95.7028	76.7673	56.0019	-2.0418	1.35339e-06	up
Zm00001d042463	163.409	168.865	112.201	89.7214	63.2811	80.5642	0.927385	0.00307487	down
Zm00001d042494	1481.64	1872.24	1507.27	890.235	703.354	861.644	0.985219	1.11625e-10	down
Zm00001d042507	1474.67	1465.78	1395.07	924.13	850.665	977.578	0.655268	5.00955e-09	down
Zm00001d042512	870.851	896.357	801.297	372.842	375.537	419.523	1.13675	4.95931e-19	down
Zm00001d042525	17249.6	14824.7	16521.4	22473.2	26712.9	25435.7	-0.618764	5.46429e-08	up
Zm00001d042527	2441.17	1851.62	2170.55	1225.19	1473.1	1183.9	0.73556	1.87028e-06	down
Zm00001d042528	1437.8	1093.69	1542.03	2189.2	2478.34	1855.92	-0.679311	0.000172771	up
Zm00001d042609	247.106	334.784	190.643	788.551	434.669	774.202	-1.3706	1.48867e-06	up
Zm00001d042618	217.214	198.318	183.693	146.545	128.637	112.986	0.626589	0.00918536	down
Zm00001d042661	689.506	767.745	904.562	460.57	470.978	427.383	0.797609	3.03267e-07	down
Zm00001d042684	29.8919	33.3802	22.8375	89.7214	212.666	156.216	-2.41212	9.93409e-10	up
Zm00001d042730	8187.39	6107.6	8701.08	9897.26	13305.6	10656.1	-0.558141	0.00270189	up
Zm00001d042749	74.7297	129.594	123.124	37.8823	15.5609	15.7198	2.24203	8.94958e-07	down
Zm00001d042772	4045.37	3031.71	3654.99	5471.01	7463.03	6484.43	-0.85549	8.22978e-08	up
Zm00001d042777	8.96757	17.6719	15.8869	64.7988	93.3656	47.1595	-2.26943	5.34565e-06	up
Zm00001d042843	314.861	259.188	350.506	564.248	568.493	462.753	-0.787089	2.45981e-05	up
Zm00001d042845	430.443	372.091	387.244	618.08	515.586	561.002	-0.510626	0.00163645	up
Zm00001d042850	231.164	207.154	269.085	337.95	410.809	344.854	-0.628224	0.00179162	up
Zm00001d042868	453.36	439.833	545.121	741.697	565.381	766.342	-0.52802	0.00704231	up
Zm00001d042872	219.207	245.443	246.248	153.523	152.497	168.988	0.581412	0.00499043	down
Zm00001d042874	1528.47	1697.48	1594.65	827.43	979.302	953.998	0.804314	1.49924e-11	down
Zm00001d042899	21.9207	45.1615	25.8163	6.97833	4.14958	11.7899	2.01433	0.0064097	down
Zm00001d042906	23.9135	36.3255	37.7315	0	1.0374	1.96498	5.02312	6.72503e-06	down
Zm00001d042907	729.362	1190.89	1123.01	468.545	627.624	392.014	1.03251	2.44887e-05	down
Zm00001d042922	117.575	56.9427	79.4347	43.8638	22.8227	26.5272	1.44456	0.00216559	down
Zm00001d042930	4788.68	3587.39	4713.46	6011.33	7718.22	6383.24	-0.619684	0.000159211	up
Zm00001d042935	2372.42	2706.74	2389.99	46.8545	32.1593	94.319	5.42775	6.42335e-34	down
Zm00001d042950	1433.81	1503.09	1571.81	1012.85	1132.84	955.963	0.539959	1.0681e-05	down
Zm00001d042953	4.98198	21.599	10.9223	0	1.0374	0	5.11781	0.00496123	down
Zm00001d042954	1232.54	882.612	1157.76	1440.53	2107.99	1761.6	-0.698118	0.000423781	up
Zm00001d042966	4222.73	3491.18	3678.82	5880.74	7547.05	7158.42	-0.853558	2.3622e-10	up
Zm00001d042996	141.488	120.758	151.919	244.241	211.629	212.218	-0.690152	0.00200687	up
Zm00001d043026	279.987	357.365	314.76	237.263	182.582	182.743	0.659852	0.00266463	down
Zm00001d043086	22630.2	23258.2	21267.6	10590.1	12378.2	11835.1	0.948305	1.12042e-22	down
Zm00001d043091	222.196	239.552	260.149	136.576	154.572	139.514	0.745762	0.000269801	down
Zm00001d043105	208.247	257.224	236.318	176.452	145.235	135.584	0.618078	0.00837287	down
Zm00001d043155	550.011	539.974	523.276	813.474	895.273	737.85	-0.600492	1.42701e-05	up
Zm00001d043174	803.096	844.323	701.011	272.155	143.161	179.796	1.97978	8.58294e-19	down
Zm00001d043182	445.389	506.594	459.728	295.084	335.079	349.766	0.526777	0.0015783	down
Zm00001d043190	62.773	57.9245	58.5831	229.288	81.9543	147.374	-1.35581	0.00112292	up
Zm00001d043229	658.618	569.427	613.633	800.514	1039.47	781.08	-0.508847	0.00403962	up
Zm00001d043254	407.526	433.943	485.545	333.963	266.611	294.747	0.567321	0.00177392	down
Zm00001d043257	261.056	288.641	259.156	197.387	120.338	133.619	0.841104	0.000962367	down
Zm00001d043266	391.584	448.669	422.99	23.9257	69.5055	40.2821	3.24382	1.23171e-28	down
Zm00001d043272	453.36	524.266	432.919	315.022	216.816	352.714	0.67248	0.00403962	down
Zm00001d043275	2340.54	2540.82	2509.14	1639.91	1731.41	1830.38	0.506668	1.20232e-06	down
Zm00001d043286	249.099	419.216	357.456	112.65	95.4404	116.916	1.65765	1.54972e-11	down
Zm00001d043291	2103.39	2259.05	2157.64	871.294	903.572	881.294	1.29565	4.72226e-44	down
Zm00001d043296	1483.63	1654.28	1652.24	1749.57	2545.77	2858.06	-0.578546	0.00430719	up
Zm00001d043302	968.497	807.016	935.343	2594.94	1198.19	2855.12	-1.29428	0.0055182	up
Zm00001d043314	985.436	939.555	1048.54	596.149	757.299	712.305	0.525694	0.000419965	down
Zm00001d043323	79.7117	86.3958	57.5901	395.771	188.806	417.558	-2.16382	4.15389e-11	up
Zm00001d043327	1071.13	1373.5	1125.99	734.718	632.811	622.899	0.843104	2.40335e-08	down
Zm00001d043348	1300.3	1445.17	974.068	929.114	590.278	641.566	0.783336	0.000714361	down
Zm00001d043378	325.822	332.82	288.944	428.669	485.501	472.578	-0.549188	0.000748562	up
Zm00001d043383	224.189	209.117	221.424	57.8204	47.7202	23.5798	2.34397	1.66021e-14	down
Zm00001d043392	3546.17	3288.93	2961.92	2078.54	2279.16	2502.4	0.514076	7.68517e-05	down
Zm00001d043444	314.861	407.435	338.59	24.9226	25.9349	25.5447	3.79584	5.20653e-52	down
Zm00001d043464	228.175	220.898	220.431	1022.82	295.658	956.945	-1.76506	0.00621343	up
Zm00001d043470	68.7514	74.6146	63.5477	140.563	129.674	117.899	-0.907232	0.000911308	up
Zm00001d043474	47.827	51.0521	50.6396	103.678	82.9917	87.4416	-0.874709	0.00801509	up
Zm00001d043480	30.8883	26.5078	42.6961	78.7554	85.0665	101.196	-1.40545	0.000120153	up
Zm00001d043490	1030.27	1145.73	974.068	581.195	666.008	674.971	0.71275	1.28143e-07	down
Zm00001d043509	998.389	717.675	686.117	1374.73	1302.97	1409.87	-0.76702	9.49669e-06	up
Zm00001d043511	5339.69	5547.01	6127.39	7236.53	8499.38	8401.27	-0.504515	1.7195e-05	up
Zm00001d043512	77.7189	89.3412	87.3782	45.8576	49.795	30.4572	1.01456	0.00604548	down
Zm00001d043515	100.636	141.375	166.813	71.7771	63.2811	56.0019	1.09775	0.000637506	down
Zm00001d043517	1648.04	1325.39	1041.59	2775.38	2132.89	2856.1	-0.951551	1.07816e-06	up
Zm00001d043540	3897.9	4619.23	4020.39	2405.53	2615.27	2358.96	0.764708	6.06857e-12	down
Zm00001d043551	2450.14	1954.71	2066.29	6256.57	6472.31	6549.28	-1.57492	5.23329e-47	up
Zm00001d043573	44.8378	84.4323	79.4347	269.164	118.263	154.251	-1.37608	0.000789957	up
Zm00001d043581	120.564	105.049	199.58	425.678	424.295	417.558	-1.57603	1.75172e-10	up
Zm00001d043598	2224.95	2467.19	2295.66	423.684	243.788	491.245	2.59155	5.07545e-35	down
Zm00001d043610	126.542	262.133	264.12	10.9659	33.1967	29.4747	3.14994	6.30781e-14	down
Zm00001d043621	2190.08	2106.88	2335.38	29.9071	11.4114	58.9494	6.04555	2.16174e-22	down
Zm00001d043625	8220.27	6397.22	7474.8	10749.6	12246.5	10902.7	-0.617685	1.74955e-06	up
Zm00001d043632	6972.78	5555.84	6378.61	9097.75	11000.5	9386.71	-0.641029	1.53268e-06	up
Zm00001d043653	527.094	625.388	514.34	1454.48	620.363	1220.25	-0.983384	0.000804741	up
Zm00001d043665	26.9027	64.7969	43.6891	0.996904	6.22437	4.91245	3.48555	2.61268e-06	down
Zm00001d043686	309.879	311.221	318.732	442.625	476.165	482.403	-0.576156	0.000105216	up
Zm00001d043694	577.91	570.409	554.057	352.904	384.874	390.049	0.594052	1.92079e-05	down
Zm00001d043701	39.8559	53.0156	21.8445	91.7152	71.5803	97.2665	-1.18361	0.00688842	up
Zm00001d043735	179.351	209.117	159.862	1.99381	1.0374	1.96498	6.77028	1.25754e-20	down
Zm00001d043762	2014.71	3145.59	2919.22	1067.68	1335.13	1207.48	1.16227	1.63744e-10	down
Zm00001d043766	293.937	361.292	282.986	183.43	209.554	148.356	0.794384	0.000413255	down
Zm00001d043795	46.8306	102.104	155.891	6.97833	13.4861	5.89494	3.5374	8.54615e-10	down
Zm00001d043843	3062.92	2573.22	2670	3898.89	4297.93	4109.76	-0.567176	5.97981e-07	up
Zm00001d043850	804.092	724.547	809.241	1149.43	1165	1011.96	-0.508656	0.000105171	up
Zm00001d043860	331.8	311.221	285.965	529.356	611.026	580.652	-0.889401	1.84835e-09	up
Zm00001d043870	27.8991	44.1797	30.7809	0.996904	7.26177	2.94747	3.21033	4.01822e-05	down
Zm00001d043898	3.98559	10.7995	17.8728	0	0	0	5.87952	0.0015886	down
Zm00001d043900	2956.31	3085.71	2788.16	2064.59	1768.76	2035.72	0.589175	1.81771e-07	down
Zm00001d043911	668.582	988.643	784.418	1785.45	934.694	1433.45	-0.766598	0.00382871	up
Zm00001d043921	28.8955	42.2161	40.7103	0.996904	14.5235	7.85992	2.26413	0.00369399	down
Zm00001d043923	82.7009	98.1771	82.4135	28.9102	24.8975	40.2821	1.48236	4.40426e-05	down
Zm00001d043942	3556.14	2915.86	3621.23	4522.95	5634.1	4855.47	-0.572752	6.6593e-05	up
Zm00001d043965	184.333	128.612	205.537	87.7275	109.964	88.4241	0.858287	0.00398914	down
Zm00001d043988	60.7802	51.0521	32.7668	7.97523	14.5235	11.7899	2.07848	0.000172528	down
Zm00001d043998	674.56	671.531	669.237	1076.66	1231.39	1103.34	-0.75914	6.6795e-11	up
Zm00001d044017	49.8198	48.1068	39.7173	73.7709	255.199	134.601	-1.75102	0.000182997	up
Zm00001d044024	470.299	530.156	613.633	1215.23	2505.31	1857.89	-1.78902	3.67948e-14	up
Zm00001d044065	548.018	489.904	597.746	1234.17	960.628	932.383	-0.935094	1.08885e-08	up
Zm00001d044078	661.607	572.372	688.103	2220.11	1371.44	2373.7	-1.63409	6.52763e-16	up
Zm00001d044104	265.041	277.841	282.986	163.492	76.7673	118.881	1.20015	2.84336e-05	down
Zm00001d044106	17.9351	53.9974	50.6396	1.99381	3.11219	4.91245	3.61041	7.22603e-06	down
Zm00001d044111	206.254	161.01	169.792	78.7554	123.45	84.4941	0.906954	0.00166885	down
Zm00001d044112	94.6577	105.049	90.357	0.996904	2.07479	1.96498	5.85081	1.6376e-14	down
Zm00001d044121	13037.8	13407.1	11553.8	9198.43	9464.16	8098.67	0.505834	1.28092e-05	down
Zm00001d044122	84.6937	76.5781	65.5336	36.8854	29.0471	43.2296	1.05311	0.00610746	down
Zm00001d044132	30.8883	90.3229	81.4206	0	6.22437	5.89494	4.0677	4.98785e-08	down
Zm00001d044133	1294.32	1381.35	1066.41	398.762	257.274	481.42	1.71735	3.46128e-15	down
Zm00001d044156	293.937	620.479	599.732	18.9412	48.7576	38.3171	3.83824	5.1641e-28	down
Zm00001d044186	6913.99	7628.36	6346.83	4952.62	4118.46	5160.04	0.553648	4.43999e-05	down
Zm00001d044188	585.881	701.966	607.675	439.635	303.957	379.241	0.755008	6.33741e-05	down
Zm00001d044189	3072.89	3943.77	3482.22	1274.04	1187.82	1106.28	1.55705	4.68922e-36	down
Zm00001d044202	269.027	227.771	253.198	366.861	389.023	325.204	-0.52729	0.00495926	up
Zm00001d044217	209.243	243.479	253.198	162.495	135.899	136.566	0.698473	0.00145412	down
Zm00001d044287	8699.54	6781.09	7748.85	9708.85	12424.9	11200.4	-0.521035	0.000503094	up
Zm00001d044423	162.413	138.43	184.686	227.294	286.321	248.57	-0.650349	0.00480006	up
Zm00001d044437	208.247	207.154	182.7	137.573	115.151	128.706	0.648433	0.00444263	down
Zm00001d044442	1088.06	1744.61	1188.54	3422.37	2079.98	3936.84	-1.23107	1.23032e-06	up
Zm00001d044469	931.631	896.357	1016.76	1283.02	1557.13	1280.18	-0.534268	0.000153568	up
Zm00001d044490	827.009	636.188	821.156	1198.28	1368.33	1067.97	-0.669903	7.59713e-05	up
Zm00001d044515	430.443	417.253	483.559	651.975	661.858	641.566	-0.554671	6.69066e-05	up
Zm00001d044518	79.7117	70.6875	57.5901	14.9536	13.4861	18.6673	2.14045	4.43995e-07	down
Zm00001d044541	3646.81	4093	4184.22	16.9474	3.11219	27.5097	7.96612	1.02281e-28	down
Zm00001d044542	318.847	326.93	343.555	159.505	232.377	143.444	0.887367	0.000161456	down
Zm00001d044555	1036.25	1085.84	884.704	722.755	548.782	708.375	0.602445	0.000436233	down
Zm00001d044564	56.7946	115.849	114.187	201.375	312.256	181.761	-1.2768	0.000370109	up
Zm00001d044566	1945.96	2308.14	1596.64	913.164	792.57	923.541	1.15383	3.77681e-13	down
Zm00001d044584	747.297	738.292	737.75	1319.9	1066.44	1188.81	-0.685463	1.17543e-07	up
Zm00001d044615	587.874	521.32	548.099	661.944	928.469	801.712	-0.529255	0.00328635	up
Zm00001d044629	176.362	191.445	153.905	68.7864	51.8698	51.0895	1.60267	6.99048e-10	down
Zm00001d044654	56.7946	47.125	53.6184	21.9319	15.5609	15.7198	1.56502	0.000641572	down
Zm00001d044664	5111.51	3650.22	4836.58	7282.38	9287.8	7394.22	-0.817453	8.56313e-07	up
Zm00001d044683	226.182	264.096	175.749	131.591	86.1038	112.004	1.01363	0.000257458	down
Zm00001d044686	795.124	673.495	651.364	297.077	406.659	425.418	0.908861	1.19098e-06	down
Zm00001d044698	813.06	802.107	858.888	1126.5	1324.75	1101.37	-0.521773	9.62268e-05	up
Zm00001d044726	933.623	1297.9	1212.37	666.929	837.178	636.654	0.686273	0.000268758	down
Zm00001d044823	798.114	1014.17	829.1	386.799	457.492	399.873	1.08655	1.56591e-12	down
Zm00001d044841	18.9315	14.7266	10.9223	67.7895	37.3462	46.177	-1.76399	0.000856192	up
Zm00001d044869	836.973	720.62	869.81	1268.06	1306.08	1267.41	-0.662323	7.86819e-08	up
Zm00001d044874	1532.46	2219.78	2369.14	61.808	181.544	171.936	3.88186	1.41399e-13	down
Zm00001d044915	1322.22	1539.42	1281.88	832.415	825.767	955.963	0.664383	1.04749e-06	down
Zm00001d044970	269.027	280.786	269.085	141.56	146.273	179.796	0.807718	5.04102e-05	down
Zm00001d045000	2968.27	2127.5	2886.46	4258.77	5772.07	4491.94	-0.863433	1.05663e-06	up
Zm00001d045030	530.083	412.344	582.852	153.523	93.3656	176.848	1.84635	1.59127e-13	down
Zm00001d045031	320.84	315.148	377.315	52.8359	37.3462	76.6342	2.59953	4.24947e-24	down
Zm00001d045041	3629.87	4073.37	3411.72	2393.57	1912.96	2178.18	0.7773	1.86405e-09	down
Zm00001d045047	15.9423	18.6536	74.47	2.99071	0	2.94747	4.1857	9.78858e-05	down
Zm00001d045048	141.488	124.685	211.495	346.923	288.396	227.938	-0.853795	0.00380041	up
Zm00001d045069	4107.15	3404.78	3878.4	5304.53	6632.07	6122.88	-0.664934	4.2e-07	up
Zm00001d045112	607.802	691.167	592.781	1287	856.889	1086.63	-0.772206	2.58619e-05	up
Zm00001d045121	514.141	407.435	482.566	767.616	954.404	717.218	-0.796536	5.28811e-06	up
Zm00001d045136	463.324	451.615	536.184	255.207	320.555	280.01	0.762347	1.02283e-05	down
Zm00001d045139	24711.6	26858.3	22998.3	13293.7	13725.8	13128	0.893262	3.48886e-22	down
Zm00001d045141	131.524	131.557	159.862	42.8669	33.1967	35.3696	1.92348	1.81806e-11	down
Zm00001d045145	966.505	1059.33	998.891	579.201	267.648	417.558	1.25789	4.59452e-07	down
Zm00001d045174	188.319	170.828	155.891	326.984	324.705	326.187	-0.925046	1.26871e-07	up
Zm00001d045210	24.9099	102.104	73.4771	3.98762	3.11219	4.91245	4.05785	2.75824e-08	down
Zm00001d045254	616.769	751.055	766.545	479.511	195.03	376.294	1.02175	0.000828621	down
Zm00001d045261	2232.92	2206.04	1663.16	1514.3	1362.1	1405.94	0.510881	0.00132147	down
Zm00001d045305	230.168	314.167	295.894	174.458	119.301	184.708	0.811405	0.00187827	down
Zm00001d045321	75.7261	67.7422	73.4771	31.9009	6.22437	34.3872	1.57701	0.00768657	down
Zm00001d045340	688.51	479.104	390.223	800.514	905.646	788.939	-0.679526	0.00375392	up
Zm00001d045370	16.9387	10.7995	16.8799	51.839	40.4584	33.4047	-1.49486	0.00605606	up
Zm00001d045390	213.229	171.81	142.982	896.217	1853.83	974.63	-2.8183	2.0385e-25	up
Zm00001d045391	51.8126	29.4531	64.5407	644	1395.3	703.463	-4.23368	1.23332e-16	up
Zm00001d045392	1305.28	998.461	1253.08	3050.53	5578.08	3961.4	-1.82359	1.08232e-18	up
Zm00001d045394	381.62	391.727	412.067	259.195	214.741	286.887	0.63893	0.000577075	down
Zm00001d045404	64.7658	70.6875	86.3852	17.9443	32.1593	36.3521	1.35961	0.00146553	down
Zm00001d045431	201631	202520	176298	75781.6	107387	99058.6	1.04031	5.85794e-13	down
Zm00001d045448	3674.71	3021.89	3501.08	4855.92	6281.43	5426.29	-0.699752	5.23984e-07	up
Zm00001d045507	1205.64	936.609	954.209	641.009	761.448	702.48	0.556953	0.000718677	down
Zm00001d045537	3121.71	3810.25	3008.59	533.344	417.033	609.144	2.6717	5.47362e-65	down
Zm00001d045540	498.198	530.156	442.848	245.238	311.219	271.167	0.83054	1.30696e-06	down
Zm00001d045564	1645.05	1758.35	1793.24	416.706	435.706	532.51	1.90739	7.64973e-51	down
Zm00001d045621	1146.85	1270.41	1207.41	975.969	716.84	841.994	0.515734	0.00120638	down
Zm00001d045649	2712.19	1868.31	2949.01	4502.02	6090.55	4211.93	-0.975385	2.35869e-06	up
Zm00001d045655	1434.81	1366.63	1303.72	1741.59	2228.33	1915.86	-0.519656	0.000160782	up
Zm00001d045887	773.204	807.016	733.778	513.406	473.052	490.263	0.647872	3.10577e-07	down
Zm00001d045889	1893.15	1592.43	1857.78	2773.39	3572.79	2970.07	-0.801941	9.16023e-09	up
Zm00001d045975	37.8631	29.4531	37.7315	99.6904	78.8421	110.039	-1.45912	2.03606e-05	up
Zm00001d045988	602.82	414.307	392.209	1970.88	657.709	1521.88	-1.55832	0.00966411	up
Zm00001d046055	29.8919	4.90885	13.9011	33.8947	130.712	55.0194	-2.17314	0.00389542	up
Zm00001d046118	70.7441	52.0339	77.4488	106.669	131.749	122.811	-0.851342	0.006641	up
Zm00001d046210	438.414	488.922	599.732	808.489	778.047	869.504	-0.685685	3.20353e-05	up
Zm00001d046235	1232.54	1183.03	1320.6	765.622	858.964	712.305	0.677292	1.28773e-07	down
Zm00001d046277	343.757	471.25	481.573	237.263	295.658	248.57	0.730963	0.000602668	down
Zm00001d046317	1020.31	862.977	1017.76	1649.88	2134.96	1784.2	-0.94077	4.83206e-11	up
Zm00001d046322	243.121	269.005	341.569	627.053	703.354	507.947	-1.10633	2.93084e-08	up
Zm00001d046352	4733.88	4138.16	4270.61	5510.88	6992.05	6090.46	-0.500498	0.000154451	up
Zm00001d046363	28.8955	27.4896	24.8233	89.7214	94.403	78.5992	-1.69339	8.40793e-07	up
Zm00001d046364	706.445	941.518	775.481	417.703	564.343	442.121	0.767457	4.75565e-05	down
Zm00001d046378	383.613	324.966	316.746	562.254	449.192	453.91	-0.515378	0.00696169	up
Zm00001d046381	2103.39	2463.26	2042.46	1335.85	1370.4	1536.61	0.639365	6.64918e-07	down
Zm00001d046392	8.96757	20.6172	13.9011	103.678	61.2063	65.8268	-2.40657	4.47422e-07	up
Zm00001d046397	252.088	189.482	87.3782	45.8576	11.4114	27.5097	2.63893	2.88515e-07	down
Zm00001d046460	87.6829	69.7057	58.5831	279.133	213.704	165.058	-1.60703	3.67761e-08	up
Zm00001d046500	7914.38	8628.78	8017.94	1059.71	892.16	1439.35	2.85621	1.11419e-71	down
Zm00001d046509	1183.72	1245.87	1120.03	700.823	714.766	701.498	0.745669	1.27267e-11	down
Zm00001d046513	6.97478	7.85417	9.92934	51.839	74.6925	62.8794	-2.93493	2.94461e-09	up
Zm00001d046540	44.8378	60.8698	38.7244	2.99071	5.18698	4.91245	3.46592	4.85582e-08	down
Zm00001d046561	453.36	512.484	410.082	279.133	261.424	332.082	0.656488	0.000449935	down
Zm00001d046583	2965.28	2279.67	2807.02	3597.83	4731.56	4371.1	-0.657461	3.35539e-05	up
Zm00001d046591	1244.5	1202.67	1230.24	1970.88	1925.41	1829.4	-0.63873	3.88399e-11	up
Zm00001d046596	17732.9	13474.8	14424.3	20600	31142.6	21872.2	-0.68994	0.000339188	up
Zm00001d046625	4383.15	5005.07	4327.2	2587.96	2373.56	2626.2	0.853997	5.68258e-16	down
Zm00001d046665	94.6577	85.4141	93.3358	30.904	21.7853	16.7023	1.97852	9.38527e-08	down
Zm00001d046667	291.944	307.294	282.986	48.8483	31.1219	35.3696	2.93362	6.01032e-36	down
Zm00001d046682	3214.37	2891.32	3206.18	5170.94	3969.08	4272.85	-0.526529	0.000150784	up
Zm00001d046697	114.586	98.1771	60.5689	15.9505	7.26177	8.84241	3.0895	1.26037e-10	down
Zm00001d046746	16.9387	18.6536	17.8728	0.996904	2.07479	3.92996	2.92848	0.00337739	down
Zm00001d046766	2251.86	1799.59	2146.72	3781.26	3378.8	3271.69	-0.751113	4.43442e-09	up
Zm00001d046834	144.477	157.083	185.679	4.98452	4.14958	6.87743	4.92228	2.49804e-27	down
Zm00001d046865	299.915	457.505	330.647	80.7492	224.077	128.706	1.32872	0.000281314	down
Zm00001d046929	1412.89	1202.67	1331.52	1772.5	2045.74	2083.86	-0.580469	5.70719e-06	up
Zm00001d046952	755.269	760.872	678.174	983.944	1073.7	1178.99	-0.560773	3.57455e-05	up
Zm00001d046978	500.191	569.427	502.424	366.861	288.396	355.661	0.636458	0.000217277	down
Zm00001d046979	173.373	215.99	212.488	126.607	72.6177	105.126	0.982463	0.000539627	down
Zm00001d047017	227.178	245.443	213.481	360.879	369.313	327.169	-0.623602	0.000378571	up
[truncated: 294 more rows]

## Sheet: DEGs_endosperm
Gene ID	Wild_type_rep1	Wild_type_rep2	Wild_type_rep3	zmros1ab_rep1	zmros1ab_rep2	zmros1ab_rep3	Log2FoldChange	Padj	Type
Zm00001d000004	167.036	217.408	215.371	118.065	121.296	111.983	0.770286	0.000465512	down
Zm00001d000005	232.057	204.543	254.837	298.535	391.683	345.211	-0.580938	0.0035273	up
Zm00001d000021	14920	16670.9	15306	10845.1	8058.57	10182	0.689155	1.13e-06	down
Zm00001d000029	1351.98	1470.4	1338.46	1052.46	779.155	888.286	0.613069	5.51e-05	down
Zm00001d000052	39.2366	24.4423	28.1899	75.0555	69.9134	59.7804	-1.15044	0.00231919	up
Zm00001d000083	8.96837	5.14574	3.38279	0	0	0	5.23549	0.00814406	down
Zm00001d000085	56.0523	45.0252	43.9763	100.355	85.0753	97.6694	-0.962707	0.00154096	up
Zm00001d000086	183.852	149.226	146.588	40.4793	15.1619	67.3582	1.96367	1.26e-05	down
Zm00001d000099	331.83	374.353	313.472	451.176	630.905	505.187	-0.639549	0.000829889	up
Zm00001d000112	301.561	276.584	293.175	143.364	207.213	175.973	0.727153	0.000451683	down
Zm00001d000124	569.491	572.464	635.964	993.431	728.615	847.03	-0.530794	0.00161696	up
Zm00001d000126	677.112	625.207	642.73	312.872	509.61	377.206	0.697323	0.000834093	down
Zm00001d000128	2332.9	1887.2	1232.46	429.25	105.291	222.282	2.84891	1.8e-05	down
Zm00001d000133	366.582	295.88	274.006	651.043	796.002	523.71	-1.07292	2.81e-07	up
Zm00001d000140	6.72628	11.5779	5.63798	0	0	0	5.68112	0.00151894	down
Zm00001d000153	853.116	838.756	971.988	1181.49	1398.27	1242.76	-0.520586	0.000134762	up
Zm00001d000168	93.0468	159.518	128.546	240.346	459.07	287.114	-1.37483	9.76e-06	up
Zm00001d000169	169.278	153.086	175.905	309.498	319.243	299.744	-0.896144	1.6e-07	up
Zm00001d000183	78.4732	42.4524	56.3798	21.9263	8.4233	7.5778	2.22767	4.22e-05	down
Zm00001d000194	16.8157	10.2915	5.63798	0	0	0	6.13894	0.000285871	down
Zm00001d000204	1601.97	1591.32	1804.15	724.412	259.438	465.614	1.7857	8.56e-05	down
Zm00001d000224	1553.77	1573.31	1828.96	1127.52	957.729	988.482	0.689401	2.15e-07	down
Zm00001d000227	2114.29	2026.14	2128.9	2449	3577.37	3052.17	-0.534077	0.0011735	up
Zm00001d000237	3.36314	6.43218	15.7863	29.5162	53.0668	37.047	-2.21903	0.000748943	up
Zm00001d000241	257.841	311.317	301.068	507.678	610.689	580.123	-0.966002	1.31e-09	up
Zm00001d000247	0	1.28644	11.276	29.5162	77.4943	31.9952	-3.44908	0.000152962	up
Zm00001d000256	2573.92	3196.79	2976.85	1133.42	1142.2	1045.74	1.39683	7.14e-31	down
Zm00001d000270	195.062	286.875	218.754	139.148	152.462	159.976	0.631092	0.00689635	down
Zm00001d000321	5.60523	2.57287	11.276	0	0	0	5.39295	0.00615186	down
Zm00001d000329	540.344	638.072	690.089	389.614	227.429	266.907	1.07975	2.4e-06	down
Zm00001d000339	318.377	294.594	235.668	122.281	202.159	173.447	0.769031	0.00277707	down
Zm00001d000357	690.564	800.163	711.513	531.291	485.182	529.604	0.509464	0.000209079	down
Zm00001d000381	253.356	236.704	193.947	780.914	779.155	819.244	-1.79913	1.59e-34	up
Zm00001d000396	695.049	791.158	736.32	479.849	288.919	414.253	0.90944	1.08e-05	down
Zm00001d000418	9472.84	7881.99	8878.69	5003.42	5883.67	5839.12	0.649395	2.15e-07	down
Zm00001d000432	2845.22	2873.9	3166.29	7653.97	5865.99	6606.16	-1.17949	8.64e-20	up
Zm00001d000439	1401.31	1231.12	1257.27	705.015	533.195	577.597	1.09929	9.47e-14	down
Zm00001d000452	1723.05	1969.53	1727.48	1399.07	949.306	1052.47	0.672202	0.000146751	down
Zm00001d001767	125.557	137.649	216.498	257.213	371.467	300.586	-0.952565	0.000522616	up
Zm00001d001771	45.9629	18.0101	29.3175	0.84332	5.89631	5.05187	2.98796	0.000115059	down
Zm00001d001772	247.751	248.282	290.92	121.438	97.7103	114.509	1.23858	4.03e-10	down
Zm00001d001773	65.0207	69.4675	78.9317	124.811	109.503	120.403	-0.732474	0.00583256	up
Zm00001d001799	275.777	279.156	320.237	460.453	532.352	480.769	-0.751014	1.6e-06	up
Zm00001d001831	38.1156	24.4423	37.2107	165.291	229.956	206.285	-2.5832	1.95e-19	up
Zm00001d001838	420.392	398.795	373.234	308.655	203.001	243.332	0.65938	0.00157927	down
Zm00001d001862	558.281	496.564	360.831	188.06	204.686	219.756	1.20841	4.7e-09	down
Zm00001d001879	443.934	501.71	357.448	796.094	753.885	832.716	-0.872255	8.95e-08	up
Zm00001d001883	4418.04	4170.62	3085.1	1852.77	1279.5	1374.11	1.37318	5.32e-13	down
Zm00001d001894	330.709	214.835	319.11	88.5486	133.088	99.3534	1.43136	3.04e-08	down
Zm00001d001909	469.718	439.961	367.596	325.521	248.487	264.381	0.60714	0.00182581	down
Zm00001d001932	121.073	101.628	118.398	142.521	203.844	194.497	-0.663152	0.00966893	up
Zm00001d001937	16.8157	21.8694	20.2967	43.0093	69.9134	51.3606	-1.48131	0.000839057	up
Zm00001d001961	34.7524	29.588	27.0623	10.1198	10.9503	9.26175	1.59204	0.00341135	down
Zm00001d001968	1387.86	1447.24	1439.94	1125.83	914.77	969.958	0.505819	0.000103761	down
Zm00001d001971	15.6946	28.3016	55.2522	0	0	0	7.73878	1.27e-07	down
Zm00001d001982	14.5736	16.7237	11.276	0.84332	4.21165	0.841978	2.84941	0.006083	down
Zm00001d001989	28.0262	20.583	21.4243	63.249	53.9091	84.1978	-1.52003	0.000178061	up
Zm00001d001996	60.5365	72.0404	68.7834	28.6729	7.58097	11.7877	2.06693	5.76e-05	down
Zm00001d001999	6939.28	8521.35	7082.43	3183.53	2082.24	2374.38	1.56094	2.5e-19	down
Zm00001d002004	15.6946	16.7237	21.4243	89.3919	159.2	102.721	-2.7039	7.8e-12	up
Zm00001d002006	252.235	283.016	359.703	380.337	560.992	479.085	-0.66604	0.00349354	up
Zm00001d002028	1558.25	1417.65	1441.07	938.615	1015.01	1140.04	0.51395	7.48e-05	down
Zm00001d002032	541.465	578.896	605.519	367.687	264.492	316.584	0.86316	5.08e-07	down
Zm00001d002046	323.982	290.734	271.751	188.06	129.719	151.556	0.917677	1.46e-05	down
Zm00001d002051	1623.27	1344.32	1543.68	3696.27	5957.8	5258.99	-1.72471	2.44e-21	up
Zm00001d002052	174.883	174.955	182.671	411.54	338.617	334.265	-1.02576	7.67e-09	up
Zm00001d002064	330.709	324.182	147.715	501.775	408.53	564.125	-0.878459	0.00523377	up
Zm00001d002066	140.131	93.9098	102.611	13.4931	21.0582	10.1037	2.91604	2.66e-14	down
Zm00001d002067	119.952	75.8997	94.7181	10.9632	12.6349	12.6297	3.00634	8.45e-15	down
Zm00001d002068	40.3577	33.4473	36.0831	152.641	180.259	140.61	-2.10434	1.98e-14	up
Zm00001d002085	13.4526	18.0101	18.0415	48.0692	48.8551	44.6248	-1.51898	0.000623045	up
Zm00001d002090	359.856	356.343	411.573	451.176	721.877	614.644	-0.664246	0.00201313	up
Zm00001d002103	41.4787	43.7388	58.635	166.977	347.04	223.966	-2.35739	1.11e-12	up
Zm00001d002122	4518.94	5264.09	4014.24	2766.09	1411.74	1996.33	1.16	6.22e-07	down
Zm00001d002128	2202.86	2435.22	2004.87	1401.6	850.753	1131.62	0.972957	5.24e-07	down
Zm00001d002141	2698.36	2574.16	2240.53	1611.58	1600.43	1657.01	0.625673	7.46e-08	down
Zm00001d002158	411.424	344.765	322.493	138.304	229.114	249.225	0.807003	0.00218212	down
Zm00001d002159	511.197	352.483	365.341	107.102	160.043	176.815	1.46974	3.83e-09	down
Zm00001d002160	438.329	230.272	248.071	75.8988	158.358	151.556	1.24941	0.000522511	down
Zm00001d002161	244.388	149.226	130.801	70.8389	96.0256	81.6718	1.07854	0.000713587	down
Zm00001d002164	1044.82	986.696	966.35	741.278	581.208	585.174	0.652225	1.34e-05	down
Zm00001d002186	255.599	245.709	305.579	355.038	565.203	442.88	-0.755682	0.000842508	up
Zm00001d002234	3.36314	7.71861	16.9139	48.9125	144.038	74.936	-3.25434	1.4e-07	up
Zm00001d002239	110.984	108.061	100.356	69.9955	47.1705	60.6224	0.845024	0.00396621	down
Zm00001d002257	1797.04	1857.61	1810.92	1347.62	998.161	1235.18	0.609958	2.92e-05	down
Zm00001d002260	4838.44	5202.34	5780.06	2766.93	2718.2	2520.04	0.982842	6.37e-19	down
Zm00001d002261	10.0894	18.0101	34.9555	94.4518	80.8637	79.9879	-2.01448	7.16e-06	up
Zm00001d002275	459.629	419.378	414.955	744.651	868.442	895.022	-0.954407	9.49e-12	up
Zm00001d002283	4.48418	7.71861	10.1484	31.2028	33.6932	42.0989	-2.26114	0.000142909	up
Zm00001d002299	165.915	158.232	156.736	5.90324	0.84233	4.20989	5.45639	2.25e-29	down
Zm00001d002315	404.698	412.946	396.914	289.259	213.109	246.699	0.69707	9.18e-05	down
Zm00001d002323	39.2366	51.4574	37.2107	76.7421	90.9716	71.5681	-0.908994	0.00746222	up
Zm00001d002326	1360.95	2067.3	2376.97	3950.95	2849.6	2677.49	-0.707336	0.00360698	up
Zm00001d002330	859.842	783.439	871.632	1254.86	2060.34	1833.83	-1.03353	1.12e-07	up
Zm00001d002338	1107.59	1143.64	1094.9	653.573	640.171	692.106	0.752499	6.82e-12	down
Zm00001d002339	7042.41	7920.58	8293.47	8358.99	14486.4	11656.3	-0.569047	0.00660352	up
Zm00001d002342	87.4416	75.8997	66.5282	176.254	144.881	159.976	-1.06516	1.42e-05	up
Zm00001d002349	12.3315	24.4423	19.1691	45.5393	112.872	66.5162	-2.01514	6.31e-05	up
Zm00001d002359	2459.58	2774.84	2401.78	1901.69	1511.98	1667.96	0.587313	1.66e-05	down
Zm00001d002362	253.356	307.458	241.306	432.623	378.206	391.52	-0.58628	0.000951245	up
Zm00001d002364	119.952	119.638	62.0178	37.9494	24.4276	28.6272	1.72703	1.02e-05	down
Zm00001d002369	217.483	272.724	214.243	145.894	148.25	158.292	0.63646	0.00205299	down
Zm00001d002372	247.751	262.433	295.43	448.646	518.033	595.278	-0.954932	6.3e-08	up
Zm00001d002377	1667	2179.22	2116.5	1579.54	1223.91	1273.07	0.548392	0.0013737	down
Zm00001d002410	17.9367	36.0202	13.5312	150.954	127.192	190.287	-2.81335	7.79e-14	up
Zm00001d002415	22.4209	11.5779	15.7863	2.52996	1.68466	5.05187	2.43002	0.00628257	down
Zm00001d002416	95.2889	79.759	89.0801	44.6959	32.0085	55.5705	0.999085	0.00340721	down
Zm00001d002422	5.60523	7.71861	13.5312	90.2352	53.0668	83.3558	-3.07262	1.03e-09	up
Zm00001d002426	145.736	141.508	137.567	253.839	350.409	310.69	-1.10683	5.1e-08	up
Zm00001d002428	354.251	385.931	380	504.305	592.158	577.597	-0.580164	9.71e-05	up
Zm00001d002431	78.4732	83.6183	76.6766	49.7559	32.8509	42.0989	0.936256	0.00488901	down
Zm00001d002432	3.36314	9.00505	4.51039	20.2397	42.1165	13.4716	-2.18621	0.00808324	up
Zm00001d002436	13.4526	12.8644	15.7863	38.7927	113.715	116.193	-2.6719	4.63e-07	up
Zm00001d002480	13.4526	20.583	7.89317	1.68664	0	0	4.63151	0.00180116	down
Zm00001d002483	579.581	602.052	576.202	901.509	1154.83	1057.52	-0.825195	5.94e-09	up
Zm00001d002500	137.889	171.096	187.181	38.7927	8.4233	15.1556	2.99184	3.31e-11	down
Zm00001d002510	390.124	367.92	317.982	676.342	936.671	869.763	-1.20648	6.23e-12	up
Zm00001d002511	830.695	939.098	805.104	635.863	560.149	550.653	0.559168	6.81e-05	down
Zm00001d002512	73.989	52.7438	41.7211	11.8065	10.9503	17.6815	2.05944	1.1e-05	down
Zm00001d002520	168.157	199.397	202.967	134.088	129.719	120.403	0.569527	0.00837299	down
Zm00001d002522	134.526	162.091	131.929	68.3089	88.4446	76.62	0.874688	0.000571961	down
Zm00001d002523	97.531	84.9047	109.377	59.0324	43.8012	58.9384	0.853129	0.00545474	down
Zm00001d002534	22.4209	21.8694	38.3383	88.5486	154.989	114.509	-2.11036	2.78e-08	up
Zm00001d002535	293.714	298.453	230.03	37.1061	36.2202	40.4149	2.85284	1.12e-34	down
Zm00001d002544	265.688	222.553	213.116	449.489	395.053	437.828	-0.869653	2.52e-07	up
Zm00001d002547	15.6946	55.3167	12.4036	4.2166	2.52699	1.68396	3.29939	0.00035995	down
Zm00001d002576	71.747	90.0505	68.7834	33.7328	28.6392	37.889	1.19864	0.00042974	down
Zm00001d002589	12.3315	11.5779	11.276	26.1429	59.8054	53.0446	-1.98155	0.000364472	up
Zm00001d002595	280.262	280.443	283.027	224.323	161.727	196.181	0.535242	0.00871765	down
Zm00001d002630	1051.54	860.625	893.056	389.614	625.851	573.387	0.820404	7.39e-05	down
Zm00001d002642	214.12	221.267	219.881	105.415	99.3949	107.773	1.06762	2.47e-08	down
Zm00001d002662	65.0207	61.7489	78.9317	102.042	160.043	111.141	-0.857654	0.00633197	up
Zm00001d002668	142.373	128.644	134.184	241.189	261.965	237.438	-0.868856	3.51e-06	up
Zm00001d002676	282.504	328.041	305.579	420.817	590.473	522.026	-0.743959	6.95e-05	up
Zm00001d002679	32.5103	28.3016	29.3175	2.52996	5.89631	4.20989	2.83522	1.43e-05	down
Zm00001d002687	6.72628	12.8644	48.4866	69.9955	169.308	104.405	-2.33067	0.000272783	up
Zm00001d002688	180.488	246.996	244.688	361.784	304.923	332.581	-0.57363	0.00528098	up
Zm00001d002693	192.82	209.689	177.033	134.931	79.179	118.719	0.799281	0.00309622	down
Zm00001d002695	14.5736	9.00505	15.7863	44.6959	49.6975	26.9433	-1.61482	0.00317889	up
Zm00001d002705	1209.61	1189.95	1151.28	427.563	235.01	271.959	1.92585	1.9e-19	down
Zm00001d002707	8.96837	6.43218	3.38279	13.4931	53.0668	42.0989	-2.53256	0.000984794	up
Zm00001d002708	970.826	1017.57	818.635	587.794	358.833	502.661	0.953427	3.84e-06	down
Zm00001d002739	502.229	616.202	656.261	340.701	203.844	312.374	1.05014	3.9e-06	down
Zm00001d002744	54.9313	78.4725	34.9555	24.4563	24.4276	24.4174	1.19441	0.00923077	down
Zm00001d002789	168.157	183.96	147.715	206.613	340.301	334.265	-0.819209	0.0016955	up
Zm00001d002811	612.091	478.554	426.231	338.171	371.467	356.999	0.508508	0.00858188	down
Zm00001d002814	86.3206	79.759	95.8457	183	162.57	173.447	-0.984428	1.1e-05	up
Zm00001d002822	334.072	383.358	394.659	501.775	700.818	537.182	-0.646006	0.000725653	up
Zm00001d002823	561.644	612.343	683.323	1695.07	1714.98	1480.2	-1.39662	7.15e-27	up
Zm00001d002824	4666.92	4705.78	6162.31	3579.05	2980.16	3327.5	0.652055	2.55e-05	down
Zm00001d002850	57.1734	48.8845	49.6142	0.84332	0.84233	0	6.53028	4.07e-08	down
Zm00001d002856	45.9629	50.171	55.2522	14.3364	16.8466	13.4716	1.76138	3.29e-05	down
Zm00001d002862	14.5736	11.5779	13.5312	0	0	0	6.4169	4.53e-05	down
Zm00001d002864	38.1156	37.3066	29.3175	87.7053	85.9176	81.6718	-1.2873	5.98e-05	up
Zm00001d002874	1163.65	1452.39	1339.58	613.937	355.463	505.187	1.42336	4.82e-12	down
Zm00001d002876	118.831	115.779	85.6973	166.977	159.2	186.077	-0.679006	0.00574598	up
Zm00001d002882	232.057	210.975	218.754	306.968	362.202	435.302	-0.738283	0.000214692	up
Zm00001d002884	19.0578	15.4372	11.276	0.84332	0	0	5.65945	0.000269158	down
Zm00001d002905	702.896	523.579	561.543	862.716	1020.9	1094.57	-0.735162	2.12e-05	up
Zm00001d002917	774.643	692.102	575.074	111.318	25.2699	58.9384	3.38444	8.27e-08	down
Zm00001d002943	872.174	797.59	837.804	1193.3	1384.79	1244.44	-0.607779	7.42e-07	up
Zm00001d002945	1982.01	2139.34	1943.98	1536.53	1198.64	1365.69	0.564458	3.42e-05	down
Zm00001d002950	1032.48	1060.02	1130.98	1639.41	1586.95	1666.27	-0.601871	9.01e-09	up
Zm00001d002960	298.198	201.97	168.012	97.8251	58.9631	126.297	1.23955	0.000372561	down
Zm00001d002967	24.663	23.1558	39.4659	107.945	105.291	64.8323	-1.66684	2.41e-05	up
Zm00001d002969	587.428	595.619	744.214	848.38	1405.01	1124.88	-0.809429	0.000170337	up
Zm00001d002980	134.526	122.211	130.801	205.77	232.483	204.601	-0.728878	0.000287562	up
Zm00001d002987	14.5736	9.00505	9.02077	0	0	0	6.13383	0.000204293	down
Zm00001d002991	899.079	1093.47	789.317	64.0923	6.73864	8.41978	5.1335	1.82e-06	down
Zm00001d003017	625.544	566.031	506.291	276.609	230.798	223.124	1.21676	1.85e-13	down
Zm00001d003040	523.529	343.478	471.335	719.352	1188.53	871.447	-1.05309	8.55e-06	up
Zm00001d003048	25.7841	29.588	15.7863	64.9356	48.0128	49.6767	-1.19886	0.00659012	up
Zm00001d003058	196.183	303.599	327.003	465.512	471.705	367.102	-0.658664	0.00715497	up
Zm00001d003062	14.5736	11.5779	18.0415	37.9494	49.6975	47.1507	-1.60201	0.000728148	up
Zm00001d003072	1021.27	843.901	833.294	1445.45	1886.82	1758.89	-0.915481	3.81e-09	up
Zm00001d003086	451.782	490.132	324.748	277.452	127.192	208.81	1.04546	0.000622581	down
Zm00001d003096	17.9367	15.4372	10.1484	0	0	0	6.54795	2.76e-05	down
Zm00001d003116	67.2628	72.0404	125.163	31.2028	16.0043	16.8396	2.04745	3.38e-06	down
Zm00001d003142	5.60523	9.00505	9.02077	0	0	0	5.66566	0.00147054	down
Zm00001d003158	25.7841	48.8845	18.0415	0	0	0	7.63438	1.41e-07	down
Zm00001d003181	53.8102	41.1659	36.0831	66.6223	125.507	113.667	-1.22106	0.00130271	up
Zm00001d003224	145.736	167.237	112.76	69.1522	89.287	84.1978	0.808782	0.00361916	down
Zm00001d003229	28.0262	34.7337	24.8071	5.05992	0	5.05187	3.11242	6.95e-05	down
Zm00001d003246	204.03	146.654	190.564	276.609	296.5	267.749	-0.632293	0.0019699	up
Zm00001d003248	378.914	415.519	328.131	138.304	162.57	215.546	1.11935	3.59e-07	down
Zm00001d003249	4.48418	10.2915	10.1484	57.3457	76.652	82.5138	-3.12971	1.98e-10	up
Zm00001d003266	25.7841	39.8795	34.9555	122.281	137.3	179.341	-2.13093	1.16e-11	up
Zm00001d003276	25.7841	14.1508	20.2967	5.05992	5.89631	3.36791	2.07695	0.00545749	down
Zm00001d003277	186.094	337.046	250.326	126.498	53.9091	47.9927	1.75877	9.78e-06	down
Zm00001d003298	11.2105	18.0101	5.63798	0	0	0	6.22267	0.00020503	down
Zm00001d003309	1928.2	1996.55	2078.16	2987.04	3320.46	2968.81	-0.627887	1.76e-09	up
Zm00001d003310	43.7208	43.7388	47.359	150.111	219.848	222.282	-2.13447	1.05e-14	up
Zm00001d003312	235.42	289.448	293.175	180.47	147.408	162.502	0.73745	0.000231829	down
Zm00001d003319	63.8996	46.3117	41.7211	26.9862	8.4233	13.4716	1.63719	0.00263049	down
Zm00001d003329	1163.65	1219.54	1071.22	656.103	558.465	685.37	0.862139	1.98e-10	down
Zm00001d003334	191.699	183.96	136.439	107.945	58.9631	104.405	0.915864	0.00393671	down
Zm00001d003345	353.13	288.161	342.789	416.6	757.255	582.649	-0.835027	0.000655552	up
Zm00001d003349	12.3315	15.4372	32.7003	15.1798	74.9674	163.344	-2.06534	0.00848377	up
Zm00001d003368	4.48418	7.71861	4.51039	33.7328	56.4361	32.8371	-2.89557	5.63e-06	up
Zm00001d003369	1992.1	1964.39	1655.31	1319.8	1208.74	1300.01	0.551459	1.4e-05	down
Zm00001d003374	42.5998	33.4473	34.9555	7.58988	0	5.89384	3.04238	2.81e-05	down
Zm00001d003378	1189.43	1117.91	1280.95	2028.18	1456.39	1704.16	-0.531804	0.00110427	up
Zm00001d003398	1566.1	1433.09	1310.27	618.153	566.046	613.802	1.26115	5.06e-25	down
Zm00001d003399	5.60523	11.5779	9.02077	33.7328	54.7514	31.1532	-2.2024	0.000186067	up
Zm00001d003408	79.5943	97.7691	76.6766	31.2028	16.0043	50.5187	1.37688	0.00237361	down
Zm00001d003409	50.4471	59.176	39.4659	19.3964	10.9503	24.4174	1.44231	0.00265868	down
Zm00001d003423	441.692	411.659	559.288	698.269	1115.24	880.709	-0.930768	1.65e-05	up
Zm00001d003432	52.6892	34.7337	46.2314	18.553	18.5313	18.5235	1.26913	0.00438959	down
Zm00001d003438	624.423	657.368	622.433	982.467	1111.88	1198.13	-0.790367	1.63e-09	up
Zm00001d003464	84.0785	66.8946	76.6766	206.613	327.666	229.86	-1.74452	2.32e-11	up
Zm00001d003508	145.736	87.4776	142.077	41.3227	50.5398	52.2026	1.38469	1.18e-05	down
Zm00001d003509	457.387	568.604	467.952	792.721	588.789	755.254	-0.517453	0.00569884	up
Zm00001d003515	124.436	146.654	119.525	247.936	251.857	276.169	-0.993183	2.73e-07	up
Zm00001d003534	50.4471	57.8896	33.8279	129.871	114.557	149.872	-1.47718	1.14e-06	up
Zm00001d003539	2122.14	2563.87	2442.37	1562.67	1755.42	1635.12	0.524916	3e-05	down
Zm00001d003545	15.6946	20.583	21.4243	4.2166	2.52699	1.68396	2.77447	0.000786142	down
Zm00001d003554	40.3577	24.4423	16.9139	2.52996	0.84233	1.68396	4.01601	8.85e-06	down
Zm00001d003577	50.4471	69.4675	81.1869	10.1198	2.52699	9.26175	3.198	8.26e-10	down
Zm00001d003578	33.6314	51.4574	24.8071	4.2166	3.36932	4.20989	3.21477	1.17e-06	down
Zm00001d003593	364.34	320.322	292.047	50.5992	41.2742	55.5705	2.72796	6.68e-37	down
Zm00001d003600	159.189	92.6233	146.588	75.8988	52.2245	68.2002	1.02422	0.00151119	down
Zm00001d003619	76.2311	96.4826	121.78	0	0	0	9.30706	1.24e-12	down
Zm00001d003620	21.2999	16.7237	40.5935	0	0	0.841978	6.44337	1.27e-05	down
Zm00001d003632	3.36314	6.43218	11.276	44.6959	51.3821	56.4125	-2.85294	3.07e-07	up
Zm00001d003644	180.488	144.081	188.309	369.374	358.833	383.1	-1.11228	2.09e-10	up
Zm00001d003672	1980.89	2080.17	2559.64	2777.9	4894.78	4034.76	-0.822303	0.000168877	up
Zm00001d003673	201.788	185.247	240.178	299.379	407.688	434.46	-0.862549	7.89e-05	up
Zm00001d003680	2538.05	2862.32	2725.4	3143.9	4697.67	3842.79	-0.524106	0.0025004	up
Zm00001d003683	3155.74	3519.69	3895.85	5210.87	7881.68	6171.7	-0.865781	8.02e-07	up
Zm00001d003709	457.387	297.167	538.991	100.355	170.993	200.391	1.45626	2.2e-06	down
Zm00001d003726	8.96837	6.43218	5.63798	0	0	0	5.50098	0.00275216	down
Zm00001d003750	2805.98	3266.26	2608.13	1603.99	1296.35	1627.54	0.938659	1.28e-10	down
Zm00001d003773	469.718	587.901	511.929	344.074	244.276	303.112	0.815215	1.77e-05	down
Zm00001d003796	96.41	91.3369	84.5697	156.014	181.101	159.976	-0.868317	0.000137094	up
Zm00001d003797	2.24209	1.28644	0	10.1198	19.3736	9.26175	-3.45966	0.00823692	up
Zm00001d003822	3053.73	4099.87	3241.84	1520.51	1222.22	1401.89	1.32636	3.5e-18	down
Zm00001d003855	147.978	150.513	171.395	293.475	264.492	224.808	-0.735597	0.000372765	up
Zm00001d003861	12.3315	5.14574	11.276	59.0324	140.669	79.1459	-3.26173	6.33e-10	up
Zm00001d003894	1534.71	1819.02	1578.63	2712.96	3186.53	2739.8	-0.809125	2.35e-10	up
Zm00001d003924	1061.63	1132.06	1482.79	484.066	138.984	325.003	1.95531	0.000806953	down
Zm00001d003929	339.677	285.589	243.561	118.908	87.6023	110.299	1.45566	6.18e-11	down
Zm00001d003937	171.52	156.945	184.926	226.01	283.023	263.539	-0.588095	0.00375223	up
Zm00001d003941	895.716	1102.47	1167.06	535.508	432.115	439.512	1.16934	4.37e-13	down
Zm00001d003945	4832.83	4189.92	4464.15	2249.98	1917.14	2185.77	1.08622	2.29e-21	down
Zm00001d003958	613.212	572.464	577.329	511.052	330.193	356.157	0.558299	0.00818001	down
Zm00001d003983	471.96	432.242	436.38	802.84	839.803	761.148	-0.841893	2.22e-11	up
Zm00001d004006	371.066	430.956	298.813	230.226	261.122	257.645	0.553929	0.0067233	down
Zm00001d004009	1017.91	1264.57	1451.22	1506.17	2169	1866.66	-0.569829	0.00438061	up
Zm00001d004022	197.304	228.985	323.62	430.093	394.21	394.046	-0.699345	0.00183411	up
Zm00001d004048	0	0	0	7.58988	8.4233	5.89384	-5.07721	0.00497845	up
Zm00001d004070	431.603	446.393	491.632	539.725	883.604	628.115	-0.582736	0.00887093	up
Zm00001d004075	25.7841	7.71861	6.76558	40.4793	54.7514	37.889	-1.71427	0.00581663	up
Zm00001d004086	128.92	132.503	136.439	69.1522	86.76	76.62	0.774815	0.00176945	down
Zm00001d004087	7.84732	12.8644	5.63798	0.84332	0	0	4.85691	0.00541594	down
Zm00001d004120	468.597	560.886	567.181	403.107	315.031	324.161	0.614829	0.000576795	down
Zm00001d004125	4161.32	4153.9	4711.1	8911.36	11550.9	9868.82	-1.2193	6.01e-21	up
Zm00001d004128	89.6837	96.4826	60.8902	3.37328	0	1.68396	5.60924	1.94e-14	down
Zm00001d004129	4.48418	2.57287	2.25519	19.3964	25.2699	20.2075	-2.79223	0.000747289	up
Zm00001d004130	6.72628	1.28644	11.276	53.9725	96.0256	69.0422	-3.47423	1.56e-09	up
Zm00001d004133	3.36314	1.28644	11.276	18.553	47.1705	33.6791	-2.61959	0.00117331	up
Zm00001d004138	2.24209	3.85931	13.5312	23.613	25.2699	37.047	-2.11885	0.00584803	up
Zm00001d004147	345.282	337.046	205.223	64.0923	32.0085	36.205	2.74545	1.25e-17	down
Zm00001d004154	505.592	451.539	563.798	769.951	763.151	678.634	-0.53901	0.000373717	up
Zm00001d004166	4.48418	6.43218	5.63798	0	0	0	5.15194	0.00889854	down
Zm00001d004167	94.1679	54.0303	67.6558	116.378	164.254	111.983	-0.858711	0.00988771	up
Zm00001d004171	0	0	1.1276	10.1198	14.3196	9.26175	-4.73683	0.00389142	up
Zm00001d004198	29.1472	59.176	91.3353	136.618	162.57	152.398	-1.32988	0.000672836	up
Zm00001d004216	2.24209	16.7237	42.8487	0	0	0	7.05552	4.24e-05	down
Zm00001d004236	6.72628	10.2915	10.1484	0	0	0	5.86687	0.000629535	down
Zm00001d004335	6.72628	1.28644	4.51039	16.0231	42.1165	33.6791	-2.84838	0.000357294	up
Zm00001d004340	20.1788	18.0101	22.5519	31.2028	78.3367	57.2545	-1.45483	0.00441099	up
Zm00001d004347	25.7841	23.1558	18.0415	1.68664	0.84233	1.68396	3.99049	2.28e-05	down
Zm00001d004361	292.593	283.016	280.771	147.581	191.209	172.605	0.743923	7.16e-05	down
Zm00001d004363	5.60523	5.14574	14.6588	25.2996	97.7103	62.3063	-2.85653	2.61e-05	up
Zm00001d004412	26.9051	15.4372	6.76558	0	0	0	6.72353	2.68e-05	down
Zm00001d004413	9356.25	10044.5	8539.29	5453.75	5077.56	5640.41	0.788772	2.15e-13	down
Zm00001d004415	1023.52	1056.16	1001.31	478.162	330.193	411.727	1.33629	7.63e-17	down
Zm00001d004438	3070.55	3237.96	2710.74	1027.16	438.012	749.36	2.02596	2.1e-15	down
Zm00001d004473	1831.79	1915.5	2301.42	3485.44	5715.21	4868.31	-1.21774	2.55e-10	up
Zm00001d004481	161.431	204.543	206.35	132.401	82.5483	103.563	0.844687	0.00154096	down
Zm00001d004513	212.999	232.845	251.454	299.379	457.385	367.944	-0.689776	0.00171383	up
Zm00001d004523	54.9313	43.7388	50.7418	16.8664	29.4815	10.1037	1.40571	0.00591587	down
Zm00001d004547	112.105	105.488	148.843	57.3457	38.7472	42.0989	1.40855	4.36e-06	down
Zm00001d004558	10.0894	12.8644	19.1691	0	0.84233	0	5.54051	0.000464252	down
Zm00001d004564	233.178	178.814	207.478	487.439	523.087	458.878	-1.2435	6.08e-14	up
Zm00001d004620	695.049	704.966	762.255	538.038	402.634	413.411	0.67538	5.45e-05	down
Zm00001d004649	58.2944	77.1861	101.484	150.111	139.827	133.032	-0.835657	0.00387615	up
Zm00001d004691	15.6946	20.583	33.8279	68.3089	134.773	116.193	-2.18466	3.64e-07	up
Zm00001d004734	3146.78	3339.59	3247.48	2592.36	1789.95	2234.61	0.556801	0.000525396	down
Zm00001d004747	49.326	39.8795	40.5935	9.27652	6.73864	9.26175	2.36173	2.22e-06	down
Zm00001d004771	59.4154	90.0505	80.0593	149.268	166.781	134.716	-0.977786	0.000257729	up
Zm00001d004821	760.069	828.464	836.676	971.504	1510.3	1281.49	-0.634017	0.000803043	up
Zm00001d004837	8225.12	9064.22	9480.83	5985.04	6276.2	6466.39	0.515432	6.8e-07	down
Zm00001d004864	25.7841	56.6031	5.63798	0	0	0	7.55995	1.9e-06	down
Zm00001d004866	7.84732	16.7237	13.5312	2.52996	0	0	3.90997	0.00432242	down
Zm00001d004877	72.868	81.0454	73.2938	42.166	30.3239	35.3631	1.07373	0.00126664	down
Zm00001d004908	32.5103	34.7337	13.5312	4.2166	10.108	6.73582	1.93588	0.00674924	down
Zm00001d004917	173.762	141.508	124.036	69.1522	73.2827	88.4077	0.928856	0.000482767	down
Zm00001d004927	417.029	423.237	429.614	589.48	697.449	627.273	-0.592063	2.65e-05	up
Zm00001d004953	44.8418	43.7388	48.4866	7.58988	0	5.89384	3.34615	4.84e-07	down
Zm00001d004983	186.094	205.83	260.475	379.494	430.431	396.571	-0.886272	2.42e-06	up
Zm00001d005001	0	3.85931	1.1276	29.5162	21.9006	22.7334	-3.96329	9.03e-05	up
Zm00001d005002	12.3315	19.2965	32.7003	142.521	89.287	143.136	-2.54091	4.78e-10	up
Zm00001d005012	451.782	460.544	409.317	283.355	219.848	223.124	0.863231	7.66e-07	down
Zm00001d005016	190.578	191.679	190.564	578.517	541.618	554.021	-1.54738	3.89e-28	up
Zm00001d005018	265.688	253.428	214.243	131.558	127.192	168.396	0.779386	0.000364343	down
Zm00001d005019	42.5998	34.7337	67.6558	113.848	141.511	101.037	-1.29189	0.000173176	up
Zm00001d005047	205.151	214.835	165.757	411.54	502.871	488.347	-1.26164	1.8e-12	up
Zm00001d005073	139.01	79.759	82.3145	5.05992	0.84233	2.52593	5.16088	4.57e-17	down
Zm00001d005081	80.7153	72.0404	93.5905	129.871	156.673	165.028	-0.871544	0.000635327	up
Zm00001d005082	192.82	186.533	181.543	89.3919	99.3949	79.9879	1.0614	7.02e-07	down
Zm00001d005089	247.751	271.438	348.427	428.406	694.08	559.915	-0.954955	4.39e-05	up
Zm00001d005100	7364.15	8378.55	7384.63	5455.44	3946.32	4491.95	0.735103	8.68e-07	down
Zm00001d005124	51.5681	52.7438	39.4659	11.8065	1.68466	2.52593	3.16576	2.37e-06	down
Zm00001d005154	160.31	91.3369	57.5074	3.37328	5.05398	0	5.19801	2.35e-14	down
Zm00001d005164	167.036	183.96	186.053	497.559	443.908	454.668	-1.37902	6.64e-19	up
Zm00001d005171	16.8157	11.5779	9.02077	0	0	0	6.33141	8.4e-05	down
Zm00001d005172	19.0578	32.1609	22.5519	1.68664	0.84233	0.841978	4.44796	9.5e-06	down
Zm00001d005179	280.262	248.282	271.751	435.996	535.722	452.142	-0.830056	4.71e-07	up
Zm00001d005182	323.982	293.307	258.22	173.724	154.146	133.032	0.925678	4.04e-06	down
Zm00001d005185	301.561	262.433	317.982	192.277	179.416	189.445	0.653945	0.000266046	down
Zm00001d005199	265.688	285.589	320.237	566.711	582.892	600.33	-1.00546	2.38e-12	up
Zm00001d005200	672.628	729.409	718.279	775.854	1625.7	1236.87	-0.779135	0.00261195	up
Zm00001d005205	877.779	955.821	916.736	1284.38	1268.55	1353.9	-0.506879	4.59e-06	up
Zm00001d005228	397.971	358.915	434.125	487.439	714.296	604.54	-0.600002	0.00239345	up
Zm00001d005230	41861	42866.6	42046.9	12674.3	8602.72	9577.5	2.03871	1.12e-42	down
Zm00001d005250	274.656	210.975	266.113	361.784	391.683	396.571	-0.610807	0.00062438	up
Zm00001d005252	116.589	101.628	109.377	228.54	173.52	262.697	-1.0196	2.79e-05	up
Zm00001d005270	228.693	214.835	179.288	129.028	112.03	110.299	0.825458	0.000137807	down
Zm00001d005293	5.60523	6.43218	5.63798	36.2627	47.1705	42.0989	-2.83231	1.17e-06	up
Zm00001d005342	8.96837	21.8694	9.02077	0	1.68466	0.841978	3.97146	0.00266963	down
Zm00001d005346	394.608	468.262	421.721	672.969	790.105	771.252	-0.799796	3.81e-08	up
Zm00001d005347	1978.65	2067.3	2146.94	2651.4	3125.04	3144.79	-0.526645	1.14e-05	up
Zm00001d005361	306.046	335.76	310.089	267.332	170.151	181.867	0.619582	0.00876368	down
Zm00001d005393	181.609	140.221	135.312	316.245	310.82	274.485	-0.978099	1.01e-06	up
Zm00001d005396	721.954	686.956	606.647	387.927	341.144	383.1	0.857629	2.71e-09	down
Zm00001d005421	300.44	331.9	264.985	111.318	86.76	126.297	1.46692	7.41e-12	down
Zm00001d005424	476.445	492.705	487.122	388.77	210.582	251.751	0.774818	0.00187158	down
Zm00001d005431	125.557	99.0555	118.398	73.3688	69.9134	58.0965	0.770638	0.00555153	down
Zm00001d005442	596.397	609.77	617.923	374.434	403.476	458.036	0.561511	0.000121944	down
Zm00001d005451	704.017	683.097	713.768	1016.2	1169.15	1240.23	-0.705113	7.03e-08	up
Zm00001d005456	8.96837	16.7237	13.5312	43.8526	57.2784	39.573	-1.8525	0.000184507	up
Zm00001d005459	65.0207	63.0353	72.1662	134.088	119.611	155.766	-1.03078	8.08e-05	up
Zm00001d005478	1397.94	1431.8	1231.34	2015.53	2072.97	2302.81	-0.654597	7.46e-08	up
Zm00001d005485	982.036	969.972	967.478	1774.34	2542.99	1970.23	-1.10677	2.07e-12	up
Zm00001d005489	408.061	559.599	553.65	944.518	834.749	873.973	-0.803415	1.46e-06	up
Zm00001d005495	390.124	370.493	333.769	215.047	213.952	277.853	0.630497	0.00099525	down
Zm00001d005504	215.241	214.835	180.415	128.185	133.088	128.823	0.645274	0.00170693	down
Zm00001d005513	368.824	366.634	474.718	601.287	1184.32	1007.01	-1.20598	2.49e-06	up
Zm00001d005530	131.162	189.106	62.0178	0	0	0	9.68122	4.9e-13	down
Zm00001d005546	7810.33	9900.4	9523.68	5985.88	4489.62	4802.64	0.833908	9.73e-08	down
Zm00001d005547	179.367	204.543	174.777	272.392	294.815	266.065	-0.578759	0.00163142	up
Zm00001d005554	86.3206	92.6233	103.739	59.0324	48.8551	40.4149	0.930903	0.00271637	down
Zm00001d005563	54.9313	51.4574	60.8902	102.042	113.715	130.507	-1.04763	0.000181158	up
Zm00001d005579	385.64	418.091	295.43	261.429	90.9716	167.554	1.07955	0.00283372	down
Zm00001d005587	67.2628	70.7539	90.2077	143.364	134.773	125.455	-0.820905	0.00165414	up
Zm00001d005617	52.6892	57.8896	64.273	5.05992	0.84233	3.36791	4.23768	4.78e-12	down
Zm00001d005624	249.993	205.83	183.798	519.485	785.051	676.95	-1.63079	3.75e-15	up
Zm00001d005632	262.325	243.136	240.178	166.134	167.624	159.134	0.597619	0.000975253	down
Zm00001d005645	2019	2116.19	1907.89	1211.85	1090.82	1248.65	0.766686	9.46e-12	down
Zm00001d005649	4092.94	4103.73	4390.86	4720.9	7813.45	6498.38	-0.59647	0.00200058	up
Zm00001d005653	306.046	295.88	359.703	181.314	144.881	169.238	0.957667	3.88e-07	down
Zm00001d005654	102.015	115.779	60.8902	21.9263	12.6349	20.2075	2.34494	1.13e-08	down
Zm00001d005674	403.577	443.82	392.404	546.471	810.321	729.153	-0.751242	7.73e-05	up
Zm00001d005679	284.746	388.503	311.217	42.166	17.6889	25.2593	3.53101	4.23e-33	down
Zm00001d005696	61.6575	56.6031	59.7626	175.411	245.96	186.077	-1.76944	2.37e-12	up
Zm00001d005705	19.0578	29.588	28.1899	44.6959	110.345	59.7804	-1.48663	0.00246008	up
Zm00001d005712	44.8418	33.4473	27.0623	0.84332	0	0.841978	5.96691	1.68e-06	down
Zm00001d005716	117.71	133.789	162.374	23.613	16.8466	19.3655	2.7907	7.43e-19	down
Zm00001d005726	605.365	670.233	541.246	415.757	293.131	345.211	0.784761	2.44e-05	down
Zm00001d005733	51.5681	52.7438	55.2522	21.9263	5.05398	19.3655	1.78375	0.00106727	down
Zm00001d005736	806.032	861.912	790.445	679.716	320.928	433.618	0.77729	0.00390142	down
Zm00001d005742	373.308	559.599	435.252	9.27652	0	13.4716	5.91029	1.12e-06	down
Zm00001d005754	515.681	497.85	527.715	397.204	311.662	303.954	0.606022	0.000384556	down
Zm00001d005756	764.553	730.695	838.932	1189.08	1326.67	1199.82	-0.670059	5.67e-08	up
Zm00001d005764	10.0894	25.7287	12.4036	66.6223	58.1208	58.0965	-1.94176	2.71e-05	up
Zm00001d005777	42.5998	29.588	48.4866	0	0	0.841978	7.06106	3.79e-07	down
Zm00001d005793	45498.8	49579.2	38787.1	8058.76	3291.83	5146.17	3.02052	7.11e-14	down
Zm00001d005795	340.798	361.488	369.852	250.466	122.98	222.282	0.847708	0.00237361	down
Zm00001d005805	48.205	46.3117	45.1039	0	0	0	8.23034	1.09e-09	down
Zm00001d005818	4808.17	5507.23	5618.81	8907.99	7063.78	7804.29	-0.577437	1.67e-05	up
Zm00001d005847	511.197	506.855	395.786	359.254	288.077	287.956	0.595572	0.00198319	down
Zm00001d005849	438.329	410.373	340.534	139.991	170.151	127.981	1.44037	1.07e-13	down
Zm00001d005850	473.081	586.614	586.35	209.987	63.1747	116.193	2.07974	3.42e-09	down
Zm00001d005851	71.747	81.0454	94.7181	154.328	154.989	148.188	-0.885997	0.000219695	up
Zm00001d005852	38.1156	42.4524	34.9555	89.3919	66.5441	74.094	-0.996363	0.00368702	up
Zm00001d005865	179.367	213.548	201.84	134.931	114.557	145.662	0.588685	0.00790623	down
Zm00001d005866	1345.26	1843.46	1746.65	1027.16	729.458	887.444	0.900106	1e-06	down
Zm00001d005867	1.12105	3.85931	1.1276	10.1198	31.1662	19.3655	-3.35107	0.00143332	up
Zm00001d005874	58.2944	48.8845	57.5074	16.0231	16.8466	13.4716	1.83126	7.81e-06	down
Zm00001d005879	39.2366	32.1609	29.3175	5.90324	4.21165	4.20989	2.81454	3.97e-06	down
Zm00001d005905	229.814	165.95	375.49	104.572	176.047	120.403	0.945059	0.00867	down
Zm00001d005926	4.48418	12.8644	14.6588	32.8895	58.1208	80.8299	-2.43115	4e-05	up
Zm00001d005928	2.24209	6.43218	2.25519	22.7696	27.7969	21.8914	-2.76189	0.000492731	up
Zm00001d005940	61.6575	47.5981	47.359	25.2996	24.4276	26.1013	1.04818	0.00852519	down
Zm00001d005952	272.414	277.87	264.985	188.06	96.0256	113.667	1.0353	0.000223876	down
Zm00001d005976	422.634	432.242	442.018	597.07	755.57	729.153	-0.682784	8.22e-06	up
Zm00001d005978	355.372	301.026	466.825	163.604	177.732	202.075	1.04892	1.94e-06	down
Zm00001d005984	95.2889	97.7691	95.8457	59.8757	53.0668	53.0446	0.799235	0.00444384	down
Zm00001d005989	21.2999	15.4372	4.51039	0	0.84233	0.841978	4.61254	0.00233289	down
Zm00001d005995	163.673	222.553	251.454	497.559	459.07	397.413	-1.08709	1.64e-07	up
Zm00001d005997	440.571	450.252	440.89	658.633	900.451	778.829	-0.812096	5.35e-07	up
Zm00001d005998	284.746	306.172	363.086	120.595	129.719	160.818	1.21469	2.63e-09	down
Zm00001d006001	29.1472	30.8744	29.3175	121.438	135.615	117.877	-2.07061	1.33e-12	up
Zm00001d006008	8221.75	9015.34	10499	15965.7	23166.6	18527.7	-1.0558	2.19e-10	up
Zm00001d006019	121.073	118.352	146.588	91.9218	59.8054	76.62	0.758511	0.00867202	down
Zm00001d006029	97.531	133.789	90.2077	31.2028	29.4815	29.4692	1.83112	7.84e-09	down
Zm00001d006036	3517.84	3427.06	4502.49	7061.96	11312.5	10710.8	-1.34519	8.58e-12	up
Zm00001d006040	257.841	239.277	270.623	401.42	363.044	390.678	-0.588143	0.000226806	up
Zm00001d006056	34.7524	69.4675	48.4866	0	1.68466	2.52593	5.17637	1.15e-09	down
Zm00001d006057	959.616	846.474	814.125	628.273	390.841	414.253	0.870409	4.09e-05	down
Zm00001d006059	33.6314	30.8744	34.9555	9.27652	8.4233	11.7877	1.75522	0.000884458	down
Zm00001d006080	454.024	608.484	557.033	743.808	1016.69	852.081	-0.690828	0.000209064	up
Zm00001d006089	422.634	522.293	460.059	284.199	149.935	190.287	1.16946	3.36e-06	down
Zm00001d006099	62.7786	74.6132	67.6558	37.9494	29.4815	41.2569	0.914076	0.00954949	down
Zm00001d006103	1.12105	1.28644	4.51039	15.1798	24.4276	22.7334	-3.15358	0.00079615	up
Zm00001d006109	318.377	351.197	314.599	201.553	243.433	209.652	0.587245	0.000930488	down
Zm00001d006125	1274.63	1300.59	1339.58	1571.95	2262.5	2054.43	-0.589047	0.000352137	up
Zm00001d006127	244.388	329.327	292.047	147.581	203.001	184.393	0.693027	0.00185622	down
Zm00001d006131	1172.61	1183.52	1057.69	804.527	504.556	660.11	0.793666	3.15e-05	down
Zm00001d006132	225.33	349.91	253.709	502.619	430.431	464.772	-0.75674	0.00029465	up
Zm00001d006160	4574.99	4424.05	4007.48	9429.16	5904.73	7141.65	-0.789137	1.55e-05	up
Zm00001d006161	36.9945	21.8694	27.0623	5.05992	0.84233	0.841978	3.67456	1.34e-05	down
Zm00001d006177	462.992	409.086	401.424	313.715	208.055	250.909	0.721185	0.000439507	down
Zm00001d006179	107.62	74.6132	107.122	46.3826	59.8054	32.8371	1.06023	0.00317483	down
Zm00001d006190	106.499	136.362	118.398	0.84332	0	0	8.63853	3.27e-11	down
Zm00001d006212	161.431	189.106	171.395	116.378	96.0256	117.877	0.658742	0.00380688	down
Zm00001d006220	8541.25	7921.87	6421.66	6069.37	4389.38	5061.97	0.560174	0.00130387	down
Zm00001d006221	10.0894	6.43218	10.1484	26.1429	27.7969	31.1532	-1.66414	0.0053972	up
Zm00001d006232	60.5365	55.3167	81.1869	118.908	137.3	137.242	-0.99407	0.000306634	up
Zm00001d006237	0	3.85931	4.51039	20.2397	53.0668	35.3631	-3.71688	1.63e-05	up
Zm00001d006238	579.581	608.484	688.961	1000.18	1170.84	1164.46	-0.829205	1.79e-09	up
Zm00001d006243	1366.56	1151.36	1054.3	934.398	737.039	788.933	0.538114	0.00129284	down
Zm00001d006250	50.4471	75.8997	58.635	152.641	264.492	194.497	-1.72996	8.92e-09	up
Zm00001d006251	264.567	239.277	225.519	139.148	126.349	130.507	0.881431	3.35e-06	down
Zm00001d006293	40.3577	38.5931	41.7211	149.268	97.7103	157.45	-1.74373	3.22e-08	up
Zm00001d006295	733.164	806.595	734.065	608.034	451.489	509.396	0.53492	0.00117333	down
Zm00001d006306	2379.98	2282.14	2452.52	726.942	225.744	477.401	2.3147	6.85e-06	down
Zm00001d006320	954.01	1106.33	1079.11	659.476	618.27	653.375	0.700595	1.41e-08	down
Zm00001d006327	22.4209	11.5779	12.4036	3.37328	0.84233	2.52593	2.7869	0.00413306	down
Zm00001d006336	466.355	379.498	345.044	212.517	238.379	229.018	0.809122	1.18e-05	down
Zm00001d006342	1960.71	2279.56	1641.78	1283.53	1046.17	1156.04	0.754449	3.46e-06	down
Zm00001d006351	6.72628	2.57287	9.02077	26.1429	42.9588	21.8914	-2.29278	0.00117027	up
Zm00001d006357	189.457	140.221	204.095	256.369	289.761	261.013	-0.593235	0.0065706	up
Zm00001d006358	4.48418	5.14574	7.89317	22.7696	56.4361	28.6272	-2.61772	0.000183005	up
Zm00001d006361	1477.54	1696.81	1640.65	2319.97	2479.82	2202.61	-0.540668	3.15e-06	up
Zm00001d006368	400.213	344.765	302.196	208.3	157.516	167.554	0.973483	1.8e-06	down
Zm00001d006373	302.682	322.895	249.199	218.42	171.835	182.709	0.6093	0.00349328	down
Zm00001d006415	590.791	550.594	546.884	419.13	347.882	381.416	0.556151	0.000180581	down
Zm00001d006443	58.2944	59.176	72.1662	146.738	127.192	152.398	-1.16713	5.14e-06	up
Zm00001d006454	255.599	294.594	157.863	128.185	105.291	135.558	0.938341	0.00110305	down
Zm00001d006455	1227.55	1375.2	1467	1810.61	2307.98	2002.22	-0.588867	5.02e-05	up
Zm00001d006456	13.4526	15.4372	15.7863	88.5486	185.313	106.931	-3.09278	6.14e-13	up
Zm00001d006493	1.12105	10.2915	6.76558	40.4793	61.4901	54.7285	-3.13676	3.83e-07	up
Zm00001d006494	341.919	365.348	392.404	546.471	722.719	660.952	-0.811639	1.08e-06	up
Zm00001d006499	239.904	192.965	197.329	303.595	368.94	321.635	-0.656262	0.000606646	up
Zm00001d006522	2.24209	11.5779	23.6795	0	0	0	6.33398	0.000399924	down
Zm00001d006548	938.316	775.72	823.145	465.512	631.747	627.273	0.557456	0.00197618	down
Zm00001d006549	7.84732	3.85931	4.51039	39.636	36.2202	42.0989	-2.84957	2.87e-06	up
Zm00001d006553	26.9051	24.4423	33.8279	60.719	139.827	100.195	-1.81701	1.52e-05	up
Zm00001d006575	66.1417	68.1811	42.8487	1.68664	0	1.68396	5.71458	1.15e-10	down
Zm00001d006576	91.9258	90.0505	57.5074	5.05992	1.68466	5.05187	4.34237	4.77e-15	down
Zm00001d006593	226.451	177.528	191.691	264.802	374.837	293.008	-0.645333	0.00398739	up
Zm00001d006602	2999.92	2931.79	2661.13	1926.14	1768.05	1914.66	0.615347	8.57e-09	down
Zm00001d006605	2280.21	2562.58	2178.52	1606.52	1223.91	1438.94	0.717468	7.58e-07	down
Zm00001d006606	673.749	662.514	552.522	394.674	379.891	418.463	0.662371	9.93e-06	down
Zm00001d006625	501.108	521.006	466.825	362.627	325.982	355.315	0.511646	0.000493327	down
Zm00001d006630	73.989	78.4725	91.3353	188.904	350.409	270.275	-1.731	7.12e-10	up
Zm00001d006640	451.782	437.388	440.89	652.729	734.512	628.957	-0.599941	1.36e-05	up
Zm00001d006644	430.482	319.036	384.51	277.452	263.649	253.435	0.515028	0.00583256	down
Zm00001d006647	557.16	590.474	588.605	301.908	213.109	274.485	1.1368	3.34e-11	down
Zm00001d006650	77.3522	63.0353	58.635	91.0785	159.2	141.452	-0.975938	0.00288297	up
Zm00001d006651	1665.87	1395.78	1559.47	2338.53	3616.12	3216.35	-0.988594	3.67e-08	up
Zm00001d006663	161.431	141.508	163.501	4.2166	6.73864	6.73582	4.7215	3.55e-31	down
Zm00001d006667	1309.38	1484.55	1489.55	2068.66	3177.27	2688.43	-0.889456	4.2e-07	up
Zm00001d006677	159.189	136.362	139.822	80.9587	92.6563	92.6175	0.710661	0.00290126	down
Zm00001d006678	42.5998	57.8896	65.4006	87.7053	127.192	120.403	-1.01645	0.00166389	up
Zm00001d006692	10.0894	9.00505	4.51039	0	0	0	5.6644	0.00167776	down
Zm00001d006713	140.131	111.92	72.1662	32.0461	21.0582	24.4174	2.06412	4.25e-08	down
Zm00001d006727	31.3893	18.0101	30.4451	5.90324	5.05398	7.5778	2.11194	0.00112125	down
Zm00001d006738	828.453	991.841	815.252	668.753	603.951	520.342	0.554939	0.000739736	down
Zm00001d006750	2816.07	2338.74	2952.05	1676.52	1159.05	1806.88	0.804435	3.26e-05	down
Zm00001d006753	17.9367	27.0151	78.9317	141.678	162.57	133.032	-1.81553	0.000191884	up
Zm00001d006759	375.55	400.081	310.089	855.97	783.367	1028.05	-1.29791	1.52e-14	up
Zm00001d006760	10833.8	11147	11259	13315.2	18209.5	18095.8	-0.578027	0.000119788	up
Zm00001d006768	97.531	60.4625	72.1662	40.4793	27.7969	35.3631	1.15419	0.00191253	down
Zm00001d006787	21.2999	23.1558	23.6795	60.719	81.706	39.573	-1.418	0.00184227	up
Zm00001d006788	11.2105	14.1508	13.5312	28.6729	59.8054	37.889	-1.70291	0.00191057	up
Zm00001d006834	261.204	275.297	262.73	363.471	387.472	415.095	-0.545576	0.000591563	up
Zm00001d006837	221.967	271.438	253.709	203.24	133.088	119.561	0.711915	0.00817357	down
Zm00001d006845	94.1679	93.9098	83.4421	188.904	139.827	199.549	-0.960978	0.00014457	up
Zm00001d006854	67.2628	91.3369	64.273	31.2028	10.108	25.2593	1.74118	0.000173988	down
Zm00001d006862	58.2944	52.7438	45.1039	0	0	0	8.39151	4.26e-10	down
Zm00001d006863	15.6946	21.8694	10.1484	0	0.84233	0	5.71497	0.000243836	down
Zm00001d006864	4246.52	4326.28	4413.41	2788.02	2755.26	2787.79	0.640408	2.17e-14	down
Zm00001d006866	396.85	387.217	560.415	1695.07	2626.38	2125.15	-2.26071	7.16e-29	up
Zm00001d006871	3626.58	3788.55	4323.2	4377.67	8368.55	6416.71	-0.707071	0.00216746	up
Zm00001d006877	38.1156	46.3117	36.0831	0.84332	0.84233	2.52593	4.83634	9.76e-09	down
Zm00001d006885	473.081	569.891	540.119	371.904	318.401	395.73	0.542894	0.00127439	down
Zm00001d006894	126.678	141.508	145.46	225.166	247.645	206.285	-0.715853	0.000429754	up
Zm00001d006899	6653.41	6986.63	6556.97	8127.92	11897.1	9741.68	-0.559586	0.000492064	up
Zm00001d006900	3708.42	3279.12	3309.5	2278.65	1860.71	2073.79	0.72895	4.14e-09	down
Zm00001d006903	13.4526	37.3066	5.63798	133.245	54.7514	89.2496	-2.31419	0.000178061	up
Zm00001d006916	1014.55	982.836	825.401	569.241	474.232	572.545	0.804436	1.27e-07	down
Zm00001d006917	954.01	950.676	767.893	1615.8	1712.46	1817.83	-0.945718	1.34e-12	up
Zm00001d006918	881.142	903.077	912.225	667.909	496.975	647.481	0.573157	0.000347099	down
Zm00001d006928	299.319	265.006	285.282	399.734	456.543	448.774	-0.618084	8.58e-05	up
Zm00001d006947	7.84732	19.2965	20.2967	58.1891	69.071	78.3039	-2.12306	2.32e-06	up
Zm00001d006948	1.12105	3.85931	3.38279	22.7696	10.9503	16.8396	-2.61221	0.00660585	up
Zm00001d007012	244.388	286.875	243.561	543.098	1063.86	767.884	-1.61675	4.51e-11	up
Zm00001d007018	155.825	135.076	133.056	59.8757	70.7557	51.3606	1.22076	2.23e-06	down
Zm00001d007035	96.41	92.6233	113.887	51.4425	52.2245	43.7828	1.0401	0.000304349	down
Zm00001d007044	354.251	312.604	302.196	204.083	217.321	247.541	0.535136	0.0036658	down
Zm00001d007069	504.471	513.288	548.012	404.793	320.085	372.154	0.51343	0.00144855	down
Zm00001d007091	81.8364	60.4625	75.549	13.4931	8.4233	14.3136	2.59038	3.31e-10	down
Zm00001d007092	376.672	389.79	321.365	579.361	598.897	697.158	-0.786727	7.38e-07	up
Zm00001d007097	165.915	154.372	102.611	30.3595	65.7017	67.3582	1.37106	0.000282743	down
Zm00001d007103	427.119	429.669	414.955	597.07	670.495	634.851	-0.581243	1.29e-05	up
Zm00001d007105	12.3315	10.2915	7.89317	24.4563	43.8012	33.6791	-1.74013	0.00292053	up
Zm00001d007107	16.8157	11.5779	16.9139	29.5162	38.7472	52.2026	-1.40407	0.00731697	up
Zm00001d007124	119.952	90.0505	82.3145	51.4425	19.3736	48.8347	1.28942	0.00272319	down
Zm00001d007141	114.347	77.1861	74.4214	131.558	164.254	166.712	-0.795804	0.0051227	up
Zm00001d007145	884.505	886.354	852.463	1019.57	1546.52	1295.8	-0.557981	0.00217649	up
Zm00001d007153	3949.45	4031.69	3344.45	1868.8	1725.09	1803.52	1.06909	1.56e-20	down
Zm00001d007163	137.889	135.076	166.884	16.8664	9.26563	13.4716	3.47424	5.4e-25	down
Zm00001d007167	47.0839	39.8795	23.6795	17.7097	10.108	12.6297	1.45089	0.00890744	down
Zm00001d007169	1392.34	1614.48	1427.54	852.596	668.81	868.921	0.891155	2.25e-09	down
Zm00001d007173	53.8102	38.5931	27.0623	102.885	158.358	127.139	-1.69985	9.94e-07	up
Zm00001d007182	10.0894	43.7388	2.25519	0	0	0	6.9077	0.000101058	down
Zm00001d007185	67.2628	66.8946	90.2077	167.821	112.03	117.877	-0.824053	0.0075692	up
Zm00001d007186	656.933	596.906	610.03	807.9	1059.65	992.692	-0.617488	6.84e-05	up
Zm00001d007194	431.603	508.142	478.101	569.241	857.492	870.605	-0.696787	0.000785336	up
Zm00001d007200	273.535	277.87	313.472	500.089	677.233	584.332	-1.02592	3.39e-09	up
Zm00001d007202	1603.1	1671.08	1667.71	2186.73	2612.91	2465.31	-0.555979	1.81e-06	up
Zm00001d007207	94.1679	129.93	74.4214	179.627	160.043	156.608	-0.738553	0.00854385	up
Zm00001d007229	225.33	194.252	205.223	123.125	90.1293	101.879	0.988408	7.77e-06	down
Zm00001d007236	14.5736	10.2915	7.89317	0	0	0	6.13951	0.000203888	down
Zm00001d007240	41.4787	50.171	57.5074	28.6729	16.8466	13.4716	1.33815	0.00487168	down
Zm00001d007287	918.137	822.032	946.053	520.328	337.774	394.046	1.10153	3.08e-09	down
Zm00001d007292	12.3315	20.583	18.0415	0.84332	0	0.841978	4.91541	0.00034293	down
Zm00001d007293	58.2944	48.8845	45.1039	0	0	3.36791	5.49837	1.29e-09	down
Zm00001d007296	1032.48	1063.88	1136.62	871.993	696.607	698.841	0.511874	0.000569264	down
Zm00001d007301	1382.25	873.489	1140	622.37	803.583	798.195	0.611134	0.00392824	down
Zm00001d007302	141.252	141.508	134.184	329.738	306.608	325.003	-1.20566	1.12e-12	up
Zm00001d007320	66.1417	75.8997	77.8041	167.821	101.08	140.61	-0.898147	0.00302506	up
Zm00001d007335	67.2628	88.764	71.0386	5.90324	5.89631	3.36791	3.90195	3.25e-15	down
Zm00001d007361	22.4209	50.171	10.1484	2.52996	0	0	5.02693	5.98e-05	down
Zm00001d007365	905.805	900.505	1267.42	415.757	324.297	393.204	1.43992	1.02e-14	down
Zm00001d007366	69.5049	95.1962	86.8249	239.503	315.874	250.067	-1.68241	2.09e-13	up
Zm00001d007422	2026.85	2078.88	2104.09	2743.32	3333.94	3140.58	-0.569901	1.3e-06	up
Zm00001d007486	62.7786	34.7337	38.3383	7.58988	1.68466	6.73582	3.08753	8.16e-07	down
Zm00001d007487	45.9629	36.0202	48.4866	5.05992	0.84233	0	4.46879	1.67e-08	down
Zm00001d007488	34.7524	32.1609	58.635	11.8065	0.84233	3.36791	2.97244	8.75e-05	down
Zm00001d007498	25.7841	25.7287	25.9347	10.9632	8.4233	7.5778	1.5223	0.00992337	down
Zm00001d007508	1553.77	1543.72	1659.82	1850.24	2707.25	2292.71	-0.525922	0.00181799	up
Zm00001d007581	6.72628	11.5779	24.8071	36.2627	38.7472	58.0965	-1.6224	0.0064071	up
Zm00001d007594	1260.06	1466.54	1340.71	887.172	815.375	864.711	0.663292	2.69e-08	down
Zm00001d007610	177.125	164.664	153.353	222.636	267.019	230.702	-0.540768	0.00754057	up
Zm00001d007616	73.989	102.915	95.8457	2.52996	0	1.68396	6.01517	4.1e-15	down
Zm00001d007633	5488.64	5568.98	4372.82	3288.1	3419.02	3272.77	0.628565	1.43e-06	down
Zm00001d007637	5.60523	18.0101	11.276	1.68664	0	0	4.36546	0.00532024	down
Zm00001d007638	1062.75	1036.87	1160.3	2141.19	2627.23	2268.29	-1.10977	7.86e-19	up
Zm00001d007655	107.62	169.809	120.653	37.1061	8.4233	33.6791	2.32801	7.95e-07	down
Zm00001d007657	75.1101	60.4625	67.6558	14.3364	14.3196	17.6815	2.13457	2.82e-08	down
Zm00001d007719	840.785	887.64	1100.53	1429.43	1479.13	1518.93	-0.645865	6.7e-06	up
Zm00001d007754	878.9	756.424	891.929	1099.69	1468.18	1151.83	-0.557025	0.000866383	up
Zm00001d007755	2025.73	2063.44	2046.59	2556.95	3319.62	3055.54	-0.541793	5.3e-05	up
Zm00001d007760	347.524	346.051	338.279	484.066	562.676	460.562	-0.546816	0.000527277	up
Zm00001d007763	69.5049	50.171	74.4214	111.318	121.296	115.351	-0.836768	0.00314067	up
Zm00001d007764	104.257	195.538	68.7834	308.655	304.081	426.041	-1.4997	2.36e-05	up
Zm00001d007775	66.1417	51.4574	63.1454	27.8296	14.3196	21.0494	1.51819	0.000275479	down
Zm00001d007789	0	0	0	17.7097	5.89631	26.1013	-6.25929	0.000108827	up
Zm00001d007791	116.589	154.372	128.546	21.9263	0.84233	4.20989	3.88831	0.00129998	down
Zm00001d007807	755.585	931.379	1075.73	1378.83	1523.77	1286.54	-0.600675	0.000406804	up
Zm00001d007814	1.12105	9.00505	29.3175	0	0	0	6.40817	0.000687213	down
Zm00001d007822	202.909	200.684	164.629	108.788	114.557	126.297	0.6997	0.00150827	down
Zm00001d007825	705.138	706.253	641.602	484.066	433.8	452.984	0.582334	1.24e-05	down
Zm00001d007827	5.60523	5.14574	3.38279	19.3964	28.6392	33.6791	-2.53479	0.000423098	up
Zm00001d007835	2402.4	2287.28	2174.01	1454.73	1413.43	1401.89	0.684746	4.8e-12	down
Zm00001d007846	1.12105	2.57287	1.1276	5.90324	16.8466	33.6791	-3.57464	0.00292459	up
Zm00001d007849	465.234	459.257	497.27	699.112	666.283	717.365	-0.550347	1.79e-05	up
Zm00001d007854	33.6314	33.4473	14.6588	0	0	0	7.45572	3.08e-07	down
Zm00001d007862	227.572	159.518	183.798	351.664	523.087	471.507	-1.2356	3.25e-08	up
Zm00001d007865	80.7153	104.201	117.27	211.673	163.412	202.917	-0.936453	0.000176459	up
Zm00001d007874	6.72628	16.7237	6.76558	0	0	0	6.01499	0.000483877	down
Zm00001d007875	28.0262	19.2965	14.6588	0	0	0	7.05955	2.03e-06	down
Zm00001d007877	45.9629	51.4574	62.0178	92.7652	144.038	118.719	-1.15638	0.000228418	up
Zm00001d007905	511.197	460.544	536.736	844.163	1038.59	911.862	-0.888613	6.45e-10	up
Zm00001d007932	173.762	99.0555	69.911	54.8158	50.5398	54.7285	1.09949	0.00605597	down
Zm00001d007947	684.959	726.836	741.958	1027.16	1232.33	1054.16	-0.621708	3.17e-06	up
Zm00001d007951	412.545	397.508	508.546	592.01	752.201	591.91	-0.553336	0.0029401	up
Zm00001d007960	2795.89	2952.37	3037.74	4123.83	6079.94	5201.74	-0.810186	3.81e-07	up
Zm00001d007961	323.982	374.353	315.727	248.779	205.528	234.07	0.557517	0.00221566	down
Zm00001d007962	128.92	137.649	126.291	37.9494	53.0668	38.731	1.59755	4.54e-09	down
Zm00001d007966	255.599	310.031	292.047	642.61	1032.7	765.358	-1.50961	1.87e-13	up
Zm00001d007967	0	0	2.25519	102.885	85.9176	47.9927	-6.6602	2.68e-08	up
Zm00001d007978	322.861	257.287	445.401	735.375	876.023	853.765	-1.26338	2.06e-09	up
Zm00001d008177	330.709	401.368	306.706	208.3	166.781	186.919	0.884627	5.22e-06	down
Zm00001d008178	191.699	132.503	147.715	234.443	308.293	298.902	-0.832204	0.00032412	up
Zm00001d008189	14.5736	36.0202	46.2314	10.9632	5.89631	10.1037	1.84289	0.00632763	down
Zm00001d008190	116.589	78.4725	111.632	0	0	0	9.36782	7.45e-13	down
Zm00001d008200	63.8996	79.759	60.8902	12.6498	3.36932	8.41978	3.06353	4.15e-10	down
Zm00001d008203	206.272	239.277	259.347	384.554	504.556	420.147	-0.893608	1.97e-06	up
Zm00001d008210	5.60523	6.43218	9.02077	48.0692	63.1747	14.3136	-2.57376	0.000470095	up
Zm00001d008214	135.647	217.408	160.119	199.867	344.513	356.157	-0.813767	0.00794876	up
Zm00001d008221	11.2105	2.57287	16.9139	53.9725	96.8679	64.8323	-2.78968	4.48e-07	up
Zm00001d008222	38.1156	27.0151	45.1039	5.05992	13.4773	15.1556	1.71322	0.00375468	down
Zm00001d008224	1689.42	1763.7	1824.45	2164.8	3372.69	2797.05	-0.659241	0.000229828	up
Zm00001d008227	6.72628	14.1508	11.276	0.84332	0	0.841978	4.2495	0.00502064	down
Zm00001d008228	28.0262	27.0151	29.3175	59.8757	70.7557	77.4619	-1.30146	0.000303642	up
Zm00001d008230	47.0839	25.7287	40.5935	91.0785	150.777	124.613	-1.68462	1.83e-06	up
Zm00001d008242	1265.66	1394.5	1454.6	1896.63	2984.37	2532.67	-0.849439	3.27e-06	up
Zm00001d008244	450.661	423.237	411.573	705.859	1004.9	934.595	-1.04104	1.48e-09	up
Zm00001d008249	349.766	320.322	401.424	460.453	666.283	578.439	-0.669328	0.000768126	up
Zm00001d008250	63.8996	83.6183	74.4214	114.691	119.611	127.981	-0.710265	0.00770604	up
Zm00001d008266	338.556	339.619	166.884	443.586	796.844	648.323	-1.16125	0.000220047	up
Zm00001d008273	19.0578	10.2915	19.1691	0.84332	0.84233	0	4.85222	0.000497427	down
Zm00001d008274	6.72628	36.0202	4.51039	0	0	0	6.6591	0.000139868	down
Zm00001d008277	57.1734	101.628	98.1009	1.68664	0	0	7.25047	6.45e-10	down
Zm00001d008281	254.477	262.433	257.092	335.641	443.066	400.781	-0.608031	0.000780437	up
Zm00001d008287	330.709	339.619	311.217	527.075	509.61	532.972	-0.678031	8.09e-07	up
Zm00001d008295	169.278	176.242	227.774	407.323	489.394	479.085	-1.26172	1.02e-11	up
Zm00001d008306	1541.44	1596.47	1454.6	1168	948.463	1114.78	0.506985	0.000135871	down
Zm00001d008323	496.623	481.127	474.718	317.932	306.608	300.586	0.650895	2.35e-06	down
Zm00001d008327	1375.52	1290.29	1602.31	1767.6	3372.69	2489.73	-0.837924	0.000338794	up
Zm00001d008333	362.098	353.77	328.131	678.872	740.408	762.832	-1.06387	1.08e-15	up
Zm00001d008367	200.667	283.016	234.54	59.0324	25.2699	41.2569	2.51502	5.51e-16	down
Zm00001d008376	432.724	448.966	492.76	590.324	801.898	790.617	-0.667201	0.000156407	up
Zm00001d008379	374.429	328.041	336.024	446.116	502.029	547.285	-0.525297	0.00136504	up
Zm00001d008380	1186.07	1166.8	1315.9	1663.87	1781.53	1790.04	-0.512659	5.66e-06	up
Zm00001d008382	14.5736	65.6082	18.0415	1.68664	0	0	5.85873	2.54e-05	down
Zm00001d008391	29.1472	38.5931	28.1899	3.37328	0.84233	0	4.50654	6.85e-07	down
Zm00001d008396	1299.29	1313.45	1110.68	718.508	614.901	676.108	0.889468	2.22e-11	down
Zm00001d008398	297.077	343.478	244.688	94.4518	53.0668	47.1507	2.18426	7.04e-14	down
Zm00001d008403	17326.9	16763.5	15486.4	8469.46	7552.33	8978.85	0.987694	8.75e-20	down
Zm00001d008409	224.209	243.136	246.944	433.466	334.405	436.986	-0.754634	4.58e-05	up
Zm00001d008412	910.289	955.821	985.519	815.49	572.784	547.285	0.559018	0.00384959	down
Zm00001d008413	371.066	349.91	332.641	724.412	669.652	643.271	-0.951221	1.99e-12	up
Zm00001d008414	35.8735	75.8997	51.8694	5.05992	0	2.52593	4.42821	1.46e-09	down
Zm00001d008417	179.367	207.116	219.881	121.438	78.3367	100.195	1.01507	3.84e-05	down
Zm00001d008433	105.378	146.654	113.887	242.876	201.317	216.388	-0.856244	0.000151064	up
Zm00001d008435	2.24209	6.43218	13.5312	37.1061	48.8551	41.2569	-2.51492	5.82e-05	up
Zm00001d008452	20.1788	14.1508	15.7863	5.05992	2.52699	0.841978	2.57441	0.00461385	down
Zm00001d008455	106.499	102.915	135.312	54.8158	48.8551	46.3088	1.20226	1.93e-05	down
Zm00001d008465	41.4787	63.0353	34.9555	22.7696	2.52699	6.73582	2.12029	0.0040634	down
Zm00001d008530	69.5049	131.216	110.504	49.7559	41.2742	56.4125	1.07469	0.00250155	down
Zm00001d008540	126.678	158.232	116.142	62.4057	78.3367	82.5138	0.842417	0.00220122	down
Zm00001d008565	22.4209	38.5931	34.9555	66.6223	73.2827	79.9879	-1.20207	0.00110227	up
Zm00001d008588	93.0468	140.221	119.525	270.706	272.073	231.544	-1.13803	3.06e-07	up
Zm00001d008600	295.956	504.283	305.579	44.6959	26.9546	63.1483	3.03494	1.39e-20	down
Zm00001d008602	304.925	275.297	200.712	116.378	123.822	133.032	1.06462	3.25e-06	down
Zm00001d008610	1360.95	1555.3	1267.42	1883.13	2211.96	2163.04	-0.581543	1.97e-05	up
Zm00001d008624	1158.04	1218.25	1261.78	779.227	588.789	785.565	0.756411	9.78e-07	down
Zm00001d008627	23.542	41.1659	47.359	4.2166	4.21165	0.841978	3.59458	6.92e-07	down
Zm00001d008634	26.9051	24.4423	23.6795	8.4332	4.21165	8.41978	1.83305	0.00407229	down
Zm00001d008649	510.076	463.117	401.424	726.098	677.233	777.987	-0.666241	1.31e-05	up
Zm00001d008665	26.9051	27.0151	33.8279	61.5623	58.9631	79.1459	-1.18416	0.00164616	up
Zm00001d008727	44.8418	45.0252	46.2314	101.198	107.818	106.931	-1.21483	1.4e-05	up
Zm00001d008734	229.814	199.397	221.009	91.9218	90.1293	101.037	1.20092	2.18e-09	down
Zm00001d008742	40.3577	34.7337	22.5519	5.90324	2.52699	8.41978	2.53404	0.000115401	down
Zm00001d008744	2568.32	3272.69	3427.89	1932.89	2052.76	1842.25	0.669292	4.1e-06	down
Zm00001d008756	106.499	114.493	42.8487	36.2627	25.2699	30.3112	1.5201	0.00088783	down
Zm00001d008773	90.8047	41.1659	15.7863	0	0	0	8.31294	1.42e-08	down
Zm00001d008815	23.542	29.588	25.9347	53.1291	83.3907	46.3088	-1.2125	0.00548766	up
Zm00001d008820	459.629	563.459	498.398	372.747	330.193	331.739	0.555102	0.000543957	down
Zm00001d008833	38.1156	25.7287	16.9139	0	0	0	7.44105	2.95e-07	down
Zm00001d008841	533.618	713.971	743.086	272.392	194.578	246.699	1.47953	7.45e-14	down
Zm00001d008842	110.984	101.628	91.3353	58.1891	45.4858	48.8347	0.994968	0.000592297	down
Zm00001d008844	80.7153	79.759	60.8902	47.2259	21.0582	35.3631	1.09388	0.00838472	down
Zm00001d008859	497.744	514.574	484.866	333.111	254.384	317.426	0.726098	1.19e-05	down
Zm00001d008880	293.714	338.332	340.534	5.90324	10.9503	15.1556	4.92461	1.62e-56	down
Zm00001d008925	33.6314	18.0101	12.4036	4.2166	4.21165	5.05187	2.25064	0.00417568	down
Zm00001d008929	7.84732	2.57287	12.4036	51.4425	80.0213	54.7285	-3.0034	5.71e-08	up
Zm00001d008941	264.567	226.413	239.05	191.434	147.408	135.558	0.622738	0.00559529	down
Zm00001d008976	38.1156	38.5931	37.2107	118.908	260.28	183.551	-2.30483	3.87e-11	up
Zm00001d008983	23.542	34.7337	36.0831	60.719	64.8594	66.5162	-1.02877	0.00607815	up
Zm00001d008984	162.552	151.799	163.501	360.098	379.891	399.939	-1.25314	9.84e-15	up
Zm00001d008996	558.281	568.604	587.478	697.425	1055.44	911.862	-0.636294	0.000645115	up
Zm00001d008997	309.409	284.302	311.217	667.909	729.458	586.016	-1.13115	6.39e-14	up
Zm00001d008999	45.9629	59.176	60.8902	33.7328	12.6349	20.2075	1.31757	0.00656845	down
Zm00001d009011	43.7208	54.0303	40.5935	88.5486	133.93	77.4619	-1.12002	0.00180725	up
Zm00001d009023	294.835	330.614	363.086	452.863	592.158	571.703	-0.709809	8.53e-05	up
Zm00001d009055	681.596	777.007	799.466	617.31	411.899	469.824	0.590892	0.00255804	down
Zm00001d009060	11.2105	5.14574	10.1484	35.4194	35.3779	43.7828	-2.09664	0.000164704	up
Zm00001d009063	73.989	61.7489	49.6142	37.1061	11.7926	15.9976	1.51426	0.00377661	down
Zm00001d009088	36.9945	46.3117	42.8487	20.2397	0.84233	5.05187	2.27082	0.00601355	down
Zm00001d009090	56.0523	82.3318	67.6558	34.5761	1.68466	16.8396	1.95539	0.00861327	down
Zm00001d009118	1737.62	1381.63	1242.61	785.974	1071.44	1073.52	0.573721	0.00377864	down
Zm00001d009123	143.494	150.513	82.3145	64.0923	21.0582	45.4668	1.52555	0.000643853	down
Zm00001d009127	1202.88	1097.33	1128.72	1991.92	2644.07	2069.58	-0.967394	3.19e-11	up
Zm00001d009132	177.125	140.221	143.205	241.189	267.019	251.751	-0.72069	0.000280825	up
Zm00001d009146	112.105	118.352	91.3353	204.927	296.5	266.907	-1.25753	9.72e-08	up
Zm00001d009181	40.3577	37.3066	28.1899	66.6223	85.0753	71.5681	-1.07806	0.00234163	up
Zm00001d009183	65.0207	51.4574	46.2314	115.535	94.3409	120.403	-1.01992	0.000644771	up
Zm00001d009212	505.592	540.303	606.647	1071.86	1434.49	1108.04	-1.12894	4.77e-12	up
Zm00001d009226	306.046	285.589	259.347	405.637	558.465	480.769	-0.763793	4.07e-05	up
Zm00001d009233	423.755	373.066	480.356	788.504	913.928	768.726	-0.950834	9.59e-10	up
Zm00001d009243	21.2999	27.0151	27.0623	99.5117	118.769	137.242	-2.24057	6.96e-12	up
Zm00001d009248	432.724	333.187	350.682	614.78	647.752	751.886	-0.850007	5.2e-07	up
Zm00001d009271	1618.79	1447.24	1651.93	2452.37	3771.11	3244.98	-1.00476	6.88e-09	up
Zm00001d009292	127620	113536	153271	45158.9	24148.8	43419.9	1.80692	1.18e-15	down
Zm00001d009327	135.647	156.945	174.777	5.90324	5.05398	5.05187	4.86752	1.87e-30	down
Zm00001d009365	249.993	292.021	253.709	160.231	120.453	110.299	1.02412	3.21e-06	down
Zm00001d009387	163.673	158.232	162.374	226.01	302.396	278.695	-0.736554	0.000310142	up
Zm00001d009409	118.831	123.498	129.674	204.083	231.641	228.176	-0.835611	2.36e-05	up
Zm00001d009416	5.60523	7.71861	2.25519	16.0231	52.2245	49.6767	-2.93636	0.000120406	up
Zm00001d009417	3660.22	3879.89	4242.02	4252.86	7244.04	5729.66	-0.548028	0.00789213	up
Zm00001d009418	2328.41	2808.29	2422.08	1139.32	878.55	1108.04	1.27361	1.61e-18	down
Zm00001d009419	16.8157	15.4372	11.276	1.68664	0.84233	3.36791	2.88297	0.0036658	down
Zm00001d009431	56896.5	51860.1	48843	30409.3	25881.4	32474.2	0.828204	4.38e-11	down
Zm00001d009432	888.99	806.595	682.196	382.867	214.794	378.048	1.28506	6.89e-08	down
Zm00001d009436	344.161	298.453	360.831	554.061	594.685	593.594	-0.794293	4.75e-08	up
Zm00001d009480	6644.44	6419.31	6785.87	7369.77	13075.5	10342	-0.633208	0.00224629	up
Zm00001d009481	50.4471	51.4574	33.8279	113.005	65.7017	94.3015	-1.01083	0.00698906	up
Zm00001d009482	651.328	650.936	576.202	326.365	257.753	325.845	1.04538	4.46e-11	down
Zm00001d009503	50.4471	45.0252	64.273	143.364	177.732	180.183	-1.64573	4.73e-10	up
Zm00001d009508	332.951	329.327	313.472	205.77	240.906	240.806	0.505007	0.00354009	down
Zm00001d009509	656.933	724.263	853.59	900.665	1432.8	1198.98	-0.660439	0.00163046	up
Zm00001d009512	45.9629	74.6132	37.2107	20.2397	15.1619	9.26175	1.81623	0.000417541	down
Zm00001d009570	24.663	23.1558	31.5727	1.68664	0	3.36791	3.97465	8.34e-06	down
Zm00001d009578	419.271	425.81	354.065	147.581	82.5483	119.561	1.77751	2.06e-14	down
Zm00001d009597	735.406	886.354	865.994	984.997	1457.23	1144.25	-0.528069	0.00568758	up
Zm00001d009608	26.9051	20.583	25.9347	69.1522	69.9134	89.2496	-1.63162	8.06e-06	up
Zm00001d009626	4.48418	2.57287	2.25519	19.3964	24.4276	19.3655	-2.75431	0.000943093	up
Zm00001d009638	41738.8	50941.5	49448.5	34512.9	26739.8	31169.2	0.620883	1.38e-05	down
Zm00001d009641	95.2889	99.0555	93.5905	43.0093	16.0043	23.5754	1.80152	6.95e-06	down
Zm00001d009642	50.4471	29.588	38.3383	0.84332	0.84233	5.89384	3.96713	2.78e-07	down
Zm00001d009676	938.316	1021.43	966.35	806.214	579.523	653.375	0.520795	0.00181799	down
Zm00001d009690	2349.71	2576.73	2496.5	3190.28	3865.45	3487.47	-0.506409	2.61e-05	up
Zm00001d009700	375.55	482.413	448.783	203.24	152.462	202.075	1.22733	2.01e-10	down
Zm00001d009707	79.5943	51.4574	82.3145	183.844	277.127	313.216	-1.85435	2.06e-10	up
Zm00001d009708	399.092	379.498	404.807	645.14	821.272	637.377	-0.829608	2.63e-07	up
Zm00001d009709	692.807	661.228	508.546	371.904	352.094	399.097	0.729394	2.69e-05	down
Zm00001d009716	100.894	82.3318	84.5697	516.112	653.648	576.755	-2.70288	2.33e-48	up
Zm00001d009717	14.5736	30.8744	23.6795	94.4518	69.9134	106.931	-1.9827	5.85e-07	up
Zm00001d009723	155.825	234.131	210.861	339.015	473.389	283.746	-0.869103	0.00110315	up
Zm00001d009724	720.833	730.695	580.712	1019.57	937.513	1038.16	-0.560273	0.000136757	up
Zm00001d009735	159.189	186.533	181.543	124.811	81.706	85.8817	0.849867	0.00120777	down
Zm00001d009753	873.295	735.841	895.311	1297.03	1341.83	1190.56	-0.611635	5.56e-06	up
Zm00001d009771	1019.03	858.052	940.415	646.826	555.938	700.525	0.566476	0.000196508	down
Zm00001d009774	1371.04	1681.37	1895.49	2415.27	3135.99	2782.74	-0.752267	7.05e-06	up
Zm00001d009779	2645.67	2854.6	2837.03	5980.82	7214.56	6120.34	-1.21222	1.11e-26	up
Zm00001d009783	3512.24	4243.95	4594.96	2858.01	2609.54	2425.74	0.645891	6.26e-06	down
Zm00001d009786	32.5103	38.5931	13.5312	3.37328	0.84233	0.841978	4.0617	1.42e-05	down
Zm00001d009795	1175.98	1125.63	939.288	1726.28	1532.2	1738.68	-0.624948	6.28e-06	up
Zm00001d009797	244.388	267.579	202.967	105.415	65.7017	71.5681	1.55773	9.92e-10	down
Zm00001d009811	757.827	684.383	588.605	1426.9	1662.76	1737	-1.24901	9.84e-18	up
Zm00001d009813	224.209	199.397	197.329	315.402	309.977	297.218	-0.570431	0.000895222	up
Zm00001d009850	4282.4	4139.75	4097.69	6087.93	6432.03	6226.42	-0.582362	1.08e-11	up
Zm00001d009859	260.083	196.825	222.136	465.512	577.838	467.298	-1.15155	2.8e-10	up
Zm00001d009868	6828.29	7179.59	7956.32	9899.73	16318.5	12398.1	-0.814048	1.68e-05	up
Zm00001d009902	1802.64	1662.07	1490.68	572.614	426.219	464.772	1.75948	1.6e-31	down
Zm00001d009908	22.4209	15.4372	31.5727	47.2259	65.7017	78.3039	-1.4534	0.00111989	up
Zm00001d009923	12.3315	20.583	12.4036	3.37328	3.36932	1.68396	2.42139	0.00751028	down
Zm00001d009925	103.136	137.649	105.994	0	0	5.05187	6.10058	2.62e-05	down
Zm00001d009926	107.62	99.0555	120.653	210.83	379.048	278.695	-1.40657	1.44e-07	up
Zm00001d009927	11.2105	37.3066	37.2107	112.162	200.475	129.665	-2.37379	5.77e-08	up
Zm00001d009950	2096.36	2963.95	3215.9	5118.11	5053.14	4560.99	-0.832063	1.81e-06	up
Zm00001d009952	10.0894	7.71861	5.63798	21.9263	26.1122	35.3631	-1.82991	0.00447312	up
Zm00001d009962	113.226	105.488	92.4629	0	0	0	9.38634	4.91e-13	down
Zm00001d009979	80.7153	92.6233	89.0801	14.3364	8.4233	7.5778	3.11208	1.08e-14	down
Zm00001d010009	2249.94	2127.76	2382.61	2435.51	3935.37	3269.4	-0.511891	0.00858889	up
Zm00001d010025	1015.67	932.665	840.059	398.89	301.554	421.831	1.31301	8.41e-15	down
Zm00001d010031	1399.07	1350.76	649.495	2169.86	1834.59	1833.83	-0.780594	0.00495035	up
Zm00001d010043	281.383	253.428	319.11	613.093	672.179	614.644	-1.1519	1.16e-14	up
Zm00001d010044	292.593	259.86	354.065	575.987	763.993	565.809	-1.07057	4.81e-08	up
Zm00001d010056	3372.11	4174.48	4196.91	5381.22	7004.82	5394.55	-0.598535	0.000223919	up
Zm00001d010066	93.0468	63.0353	59.7626	134.931	163.412	157.45	-1.0755	0.000102008	up
Zm00001d010115	11.2105	10.2915	10.1484	33.7328	26.1122	31.9952	-1.53597	0.0062221	up
Zm00001d010128	232.057	245.709	281.899	391.3	421.165	504.345	-0.793246	1.34e-05	up
Zm00001d010131	128.92	101.628	116.142	33.7328	23.5852	31.9952	1.95845	9.76e-11	down
Zm00001d010138	7.84732	9.00505	4.51039	0	0	0	5.51889	0.00273938	down
Zm00001d010152	847.511	818.173	710.386	628.273	417.796	408.359	0.708021	0.000803252	down
Zm00001d010172	16.8157	21.8694	43.9763	112.162	61.4901	54.7285	-1.46283	0.00444656	up
Zm00001d010178	225.33	199.397	157.863	113.848	133.93	130.507	0.622738	0.00977832	down
Zm00001d010181	10.0894	9.00505	27.0623	0	0	0	6.63706	3.74e-05	down
Zm00001d010183	128.92	124.784	134.184	53.1291	64.0171	58.0965	1.14686	4.49e-06	down
Zm00001d010196	99.7731	156.945	151.098	0	0	0	9.77531	4.83e-14	down
Zm00001d010198	252.235	204.543	253.709	350.821	372.31	353.631	-0.59737	0.000566533	up
Zm00001d010202	343.04	328.041	302.196	457.079	554.253	582.649	-0.711841	1.96e-05	up
Zm00001d010214	181.609	212.262	147.715	91.0785	58.1208	96.8274	1.13676	7.8e-05	down
Zm00001d010220	452.903	437.388	525.46	927.652	1476.6	1297.49	-1.38617	9.02e-13	up
Zm00001d010225	293.714	221.267	285.282	355.038	450.646	388.152	-0.574865	0.00398365	up
Zm00001d010230	1226.42	1223.4	1115.19	652.729	825.483	884.919	0.593072	0.000170337	down
Zm00001d010248	301.561	292.021	308.961	204.927	192.894	202.917	0.587749	0.000402733	down
Zm00001d010274	684.959	801.449	739.703	516.112	450.646	421.831	0.680256	4.83e-06	down
Zm00001d010275	34.7524	32.1609	30.4451	129.871	258.595	199.549	-2.59417	1.21e-14	up
Zm00001d010278	39.2366	42.4524	24.8071	4.2166	2.52699	2.52593	3.51986	3.6e-07	down
Zm00001d010279	680.475	816.886	455.549	27.8296	0	22.7334	5.27138	0.000723328	down
Zm00001d010304	4.48418	1.28644	1.1276	15.1798	24.4276	16.8396	-3.01206	0.00183528	up
Zm00001d010321	186887	237906	230400	173993	135725	141004	0.539679	0.000534014	down
Zm00001d010367	19.0578	24.4423	12.4036	1.68664	0	0	5.04827	0.000255695	down
Zm00001d010368	1005.58	1193.81	1303.5	899.822	721.877	759.464	0.556763	0.000685205	down
Zm00001d010371	1035.85	2517.55	1521.13	23.613	10.9503	14.3136	6.6979	2.93e-37	down
Zm00001d010390	215.241	201.97	248.071	131.558	120.453	139.768	0.765215	0.000185432	down
Zm00001d010401	80.7153	60.4625	83.4421	174.567	213.109	164.186	-1.2923	2.53e-07	up
Zm00001d010406	233.178	237.99	280.771	501.775	796.002	568.335	-1.31087	8.43e-10	up
Zm00001d010409	3.36314	3.85931	0	18.553	15.1619	42.9409	-3.43155	0.000526475	up
Zm00001d010411	67.2628	73.3268	82.3145	141.678	148.25	154.082	-0.993937	3.26e-05	up
Zm00001d010416	29.1472	36.0202	21.4243	9.27652	1.68466	0.841978	2.87336	0.000666963	down
Zm00001d010421	785.853	969.972	648.368	1133.42	1092.5	1208.24	-0.515534	0.00428846	up
Zm00001d010425	7337.25	7881.99	6543.44	5486.64	4329.58	4621.62	0.591923	2.2e-05	down
Zm00001d010426	4.48418	6.43218	5.63798	24.4563	29.4815	18.5235	-2.13652	0.00253015	up
Zm00001d010431	2227.52	2668.07	2322.85	1563.51	1702.35	1611.55	0.565154	2.7e-06	down
Zm00001d010434	61.6575	41.1659	25.9347	103.728	285.55	197.865	-2.18822	5.39e-07	up
Zm00001d010445	1441.67	1467.82	1403.86	958.011	863.388	985.114	0.619885	3.9e-08	down
Zm00001d010448	86.3206	74.6132	37.2107	19.3964	4.21165	4.20989	2.83206	1.49e-05	down
Zm00001d010459	797.064	891.5	829.911	288.415	179.416	136.4	2.05925	8.64e-17	down
Zm00001d010461	197.304	192.965	200.712	304.438	473.389	431.093	-1.03228	1.67e-06	up
Zm00001d010488	658.054	661.228	690.089	1249.8	1526.3	1383.37	-1.04953	7.21e-17	up
Zm00001d010504	386.761	421.951	487.122	542.255	1043.65	846.188	-0.90823	0.000296617	up
Zm00001d010507	93.0468	82.3318	90.2077	37.1061	53.0668	45.4668	0.970584	0.00189256	down
Zm00001d010525	140.131	153.086	169.139	306.968	383.26	283.746	-1.07483	1.45e-07	up
Zm00001d010529	708.501	945.53	1221.19	1576.16	1913.77	1705.85	-0.853663	3.99e-05	up
Zm00001d010535	107.62	110.633	95.8457	26.9862	10.108	11.7877	2.68354	3.51e-11	down
Zm00001d010538	5778.99	5489.22	4800.18	3770.48	3343.21	3662.6	0.576329	1.57e-06	down
Zm00001d010566	1347.5	1554.01	1653.06	2475.14	4776.01	3672.71	-1.26214	1.92e-08	up
Zm00001d010572	1511.17	1435.66	1509.85	1103.91	630.063	912.704	0.751868	0.000330224	down
Zm00001d010576	69.5049	70.7539	66.5282	34.5761	34.5355	31.1532	1.04384	0.00179636	down
Zm00001d010578	98.6521	105.488	127.418	182.157	154.989	243.332	-0.807339	0.00301962	up
Zm00001d010585	211.878	294.594	243.561	105.415	90.1293	109.457	1.29611	3.43e-09	down
Zm00001d010599	625.544	600.765	445.401	445.273	342.828	319.952	0.592914	0.00656161	down
Zm00001d010610	468.597	470.835	274.006	275.766	190.367	200.391	0.863666	0.00172083	down
Zm00001d010611	242.146	177.528	227.774	314.558	625.009	394.046	-1.04117	0.000272853	up
Zm00001d010615	230.936	230.272	232.285	162.761	160.043	162.502	0.515058	0.00521574	down
Zm00001d010619	286.988	304.885	343.917	456.236	499.502	435.302	-0.571609	0.000401775	up
Zm00001d010625	315.014	256.001	289.792	516.112	769.047	656.743	-1.17251	1.56e-09	up
Zm00001d010631	3763.35	4368.73	4776.5	5113.05	8366.02	6612.89	-0.638305	0.00148556	up
Zm00001d010653	23.542	34.7337	25.9347	80.1154	51.3821	58.0965	-1.17705	0.00427528	up
Zm00001d010656	20.1788	23.1558	21.4243	47.2259	134.773	75.778	-1.99464	4.22e-05	up
Zm00001d010672	159.189	198.111	187.181	300.222	489.394	406.675	-1.13681	9.11e-07	up
Zm00001d010675	24.663	24.4423	9.02077	34.5761	60.6478	67.3582	-1.48939	0.00602449	up
Zm00001d010693	58.2944	54.0303	48.4866	18.553	21.0582	31.1532	1.18414	0.00471312	down
Zm00001d010704	15.6946	28.3016	22.5519	3.37328	6.73864	3.36791	2.29933	0.00198319	down
Zm00001d010710	659.175	683.097	632.582	1108.12	1086.61	1085.31	-0.732507	2.28e-11	up
Zm00001d010720	5008.83	5536.82	4773.12	3923.12	2934.68	3377.17	0.58169	6.41e-05	down
Zm00001d010722	142.373	119.638	161.246	49.7559	83.3907	59.7804	1.13515	0.000139564	down
Zm00001d010730	367.703	407.8	391.276	271.549	172.678	217.23	0.818435	0.000105326	down
Zm00001d010732	300.44	281.729	302.196	427.563	446.435	546.444	-0.682986	6.29e-05	up
Zm00001d010744	319.498	310.031	355.193	668.753	587.104	639.061	-0.943429	2.92e-11	up
Zm00001d010759	49.326	45.0252	49.6142	11.8065	10.9503	10.9457	2.09588	2.73e-06	down
Zm00001d010790	1286.96	1304.45	1605.7	2026.5	2094.03	1951.7	-0.532502	7.43e-05	up
Zm00001d010800	100.894	81.0454	46.2314	11.8065	30.3239	20.2075	1.87145	0.000124979	down
Zm00001d010814	784.732	608.484	513.056	193.12	148.25	226.492	1.74734	4.76e-15	down
Zm00001d010816	68.3838	52.7438	52.997	148.424	154.146	143.978	-1.35589	6.7e-08	up
Zm00001d010818	35.8735	28.3016	31.5727	74.2121	80.0213	87.5657	-1.33291	6.21e-05	up
Zm00001d010819	353.13	280.443	268.368	149.268	163.412	190.287	0.843325	4.99e-05	down
Zm00001d010849	128.92	163.377	105.994	37.9494	26.1122	44.6248	1.8713	7.18e-09	down
Zm00001d010854	133.404	145.367	117.27	0	0	0	9.73333	4.2e-14	down
Zm00001d010855	4187.11	3244.39	2639.7	1837.59	1995.48	1905.4	0.81155	6.01e-06	down
Zm00001d010869	460.75	389.79	417.211	261.429	285.55	250.067	0.670524	3.04e-05	down
Zm00001d010877	339.677	268.865	255.964	381.181	444.75	449.616	-0.560219	0.00317618	up
Zm00001d010884	223.088	185.247	217.626	291.789	354.621	303.954	-0.600457	0.00158249	up
Zm00001d010918	820.606	1013.71	988.902	514.425	354.621	426.041	1.12396	3.08e-10	down
Zm00001d010920	301.561	392.363	464.57	1429.43	2329.88	1948.34	-2.30081	6.41e-27	up
Zm00001d010927	358.735	357.629	421.721	534.665	575.311	628.115	-0.610158	9.03e-05	up
Zm00001d010956	197.304	212.262	166.884	125.655	122.98	102.721	0.712796	0.00164644	down
Zm00001d010958	281.383	219.98	245.816	171.194	162.57	152.398	0.621743	0.00189698	down
Zm00001d010965	15.6946	9.00505	23.6795	0.84332	2.52699	0.841978	3.52703	0.00109169	down
Zm00001d010971	346.403	267.579	297.685	163.604	176.047	168.396	0.84512	5.62e-06	down
Zm00001d010975	243.267	191.679	207.478	267.332	477.601	350.263	-0.768588	0.00341135	up
Zm00001d011013	348.645	324.182	202.967	401.42	571.942	604.54	-0.850029	0.00123868	up
Zm00001d011059	16.8157	47.5981	42.8487	4.2166	0	0.841978	4.40426	2.67e-06	down
Zm00001d011061	195.062	222.553	200.712	360.098	376.521	319.952	-0.774525	6.56e-06	up
Zm00001d011066	517.923	502.996	485.994	298.535	366.413	378.048	0.530846	0.00118755	down
Zm00001d011069	126.678	113.206	126.291	196.493	246.803	215.546	-0.845802	5.94e-05	up
Zm00001d011078	417.029	477.267	553.65	920.905	1243.28	1093.73	-1.1699	1.14e-11	up
Zm00001d011080	2142.32	2647.48	2967.83	889.702	480.128	382.258	2.14654	1.64e-06	down
Zm00001d011099	12.3315	5.14574	16.9139	75.8988	63.1747	78.3039	-2.63981	9.02e-09	up
Zm00001d011108	319.498	310.031	270.623	614.78	609.847	637.377	-1.04918	4.24e-14	up
Zm00001d011111	488.776	412.946	453.294	265.646	300.712	351.105	0.563414	0.00186123	down
Zm00001d011125	392.366	437.388	405.935	252.153	166.781	205.443	0.984332	7.03e-07	down
Zm00001d011130	2162.5	1997.83	2238.28	3825.3	6345.27	5307.83	-1.27432	4.18e-12	up
Zm00001d011139	8633.18	9272.62	9866.47	11782.9	16135.7	14176.4	-0.600004	4.3e-05	up
Zm00001d011149	172.641	145.367	179.288	261.429	328.509	266.907	-0.782726	0.000120406	up
Zm00001d011150	322.861	357.629	363.086	583.577	722.719	654.217	-0.910148	1.9e-09	up
Zm00001d011166	235.42	272.724	278.516	163.604	112.872	112.825	1.01446	9.57e-06	down
Zm00001d011178	1093.02	1264.57	1071.22	775.011	705.872	782.197	0.5987	4.87e-06	down
Zm00001d011185	1078.45	1379.06	1312.52	570.084	541.618	600.33	1.13835	3.71e-16	down
Zm00001d011188	7458.32	8693.73	7897.68	5351.71	4061.71	4917.99	0.74677	8.13e-08	down
Zm00001d011192	1282.48	1232.4	1444.45	1951.44	3018.91	2408.9	-0.898026	5.86e-07	up
Zm00001d011214	53.8102	95.1962	71.0386	16.0231	3.36932	1.68396	3.38287	2.4e-07	down
Zm00001d011222	270.172	265.006	268.368	491.655	385.787	385.626	-0.652305	0.000254427	up
Zm00001d011255	103.136	104.201	126.291	162.761	184.47	183.551	-0.668569	0.00320383	up
Zm00001d011258	48.205	39.8795	38.3383	141.678	106.134	99.3534	-1.45575	2.72e-06	up
Zm00001d011268	43.7208	29.588	54.1246	12.6498	16.0043	15.9976	1.51754	0.00199425	down
Zm00001d011282	1450.63	1334.03	1304.63	1900.84	2216.17	1963.49	-0.572187	1.97e-06	up
Zm00001d011312	72.868	83.6183	57.5074	206.613	261.965	254.277	-1.76049	8.1e-14	up
Zm00001d011314	960.737	1236.26	1189.61	609.72	817.06	833.558	0.582933	0.00166851	down
Zm00001d011329	530.255	571.177	611.157	439.37	350.409	393.204	0.533727	0.000895222	down
Zm00001d011331	633.391	766.715	453.294	355.881	380.733	427.725	0.669576	0.0030242	down
Zm00001d011334	7.84732	7.71861	2.25519	17.7097	32.0085	32.8371	-2.22145	0.00235951	up
Zm00001d011349	69.5049	60.4625	65.4006	145.894	239.222	139.768	-1.42442	3.17e-06	up
Zm00001d011357	980.915	954.535	1041.9	1377.98	1495.98	1427.99	-0.530583	1.56e-06	up
Zm00001d011363	276.898	276.584	263.858	226.01	104.449	139.768	0.797525	0.00930835	down
Zm00001d011369	1232.03	1171.94	1320.42	875.366	682.287	843.662	0.633458	1.47e-05	down
Zm00001d011386	232.057	243.136	198.457	115.535	122.98	136.4	0.84425	3.82e-05	down
Zm00001d011387	202.909	243.136	182.671	145.894	133.088	136.4	0.595646	0.00640513	down
Zm00001d011398	36.9945	42.4524	38.3383	6.74656	6.73864	10.9457	2.26798	1.46e-05	down
Zm00001d011401	334.072	310.031	364.214	629.96	467.493	589.384	-0.741469	3.2e-05	up
Zm00001d011412	1780.22	1943.8	1747.77	949.578	1423.54	1284.86	0.580805	0.00110516	down
Zm00001d011420	1.12105	1.28644	0	8.4332	28.6392	15.9976	-4.49225	0.00168299	up
Zm00001d011433	457.387	518.433	439.763	931.868	1154.83	1022.16	-1.13614	2.86e-15	up
Zm00001d011435	50.4471	12.8644	51.8694	3.37328	2.52699	2.52593	3.77831	2.84e-06	down
Zm00001d011443	26.9051	23.1558	16.9139	0	0	0	7.17011	9.12e-07	down
Zm00001d011458	285.867	246.996	221.009	138.304	153.304	140.61	0.80286	5.95e-05	down
Zm00001d011465	6.72628	12.8644	7.89317	0	0	0	5.88059	0.000650596	down
Zm00001d011468	98.6521	92.6233	86.8249	21.9263	26.9546	17.6815	2.06289	5.42e-10	down
Zm00001d011487	1817.22	1930.94	1921.42	2439.72	4294.2	3541.36	-0.857905	2.51e-05	up
Zm00001d011507	84.0785	99.0555	65.4006	138.304	214.794	193.655	-1.14091	6.58e-05	up
Zm00001d011512	1104.23	1089.61	1073.47	827.297	582.892	639.903	0.672427	5.12e-05	down
Zm00001d011520	7.84732	2.57287	6.76558	34.5761	39.5895	35.3631	-2.64909	1.85e-05	up
Zm00001d011555	160.31	115.779	117.27	37.1061	12.6349	27.7853	2.34406	1.71e-09	down
Zm00001d011564	19.0578	24.4423	10.1484	0	0	0	6.84654	7.87e-06	down
Zm00001d011596	164.794	156.945	156.736	243.719	320.085	298.902	-0.850111	1.65e-05	up
Zm00001d011599	105.378	131.216	119.525	78.4287	58.9631	67.3582	0.796751	0.00387034	down
Zm00001d011602	895.716	753.851	758.872	532.978	411.057	401.623	0.840165	8.57e-07	down
Zm00001d011615	17.9367	32.1609	29.3175	131.558	312.504	199.549	-3.02425	1.23e-14	up
Zm00001d011620	145.736	119.638	125.163	29.5162	39.5895	45.4668	1.77026	7.21e-10	down
Zm00001d011640	229.814	245.709	274.006	48.9125	17.6889	72.4101	2.43081	8.09e-10	down
Zm00001d011642	3405.74	3599.45	4167.6	1303.77	986.368	1264.65	1.6522	1.12e-29	down
Zm00001d011643	226.451	194.252	251.454	479.849	345.355	344.369	-0.797498	0.00023847	up
Zm00001d011661	5.60523	7.71861	9.02077	17.7097	58.9631	29.4692	-2.24939	0.00163387	up
Zm00001d011663	51.5681	52.7438	55.2522	28.6729	20.2159	27.7853	1.05747	0.00771272	down
Zm00001d011691	815.001	846.474	788.19	524.545	480.128	475.717	0.72624	3.35e-09	down
Zm00001d011697	93.0468	101.628	78.9317	185.53	175.205	185.235	-0.999559	6.32e-06	up
Zm00001d011700	103.136	82.3318	125.163	194.807	252.699	251.751	-1.16682	1.65e-06	up
Zm00001d011709	161.431	136.362	169.139	93.6085	51.3821	72.4101	1.10419	0.000173176	down
Zm00001d011712	43.7208	48.8845	77.8041	265.646	313.347	236.596	-2.2557	2.62e-17	up
Zm00001d011713	1401.31	1541.15	1429.79	1242.21	854.965	920.282	0.53487	0.00269774	down
Zm00001d011716	142.373	150.513	140.95	194.807	260.28	221.44	-0.641795	0.00310548	up
Zm00001d011719	997.731	1081.89	952.819	778.384	593	575.913	0.638678	0.000124058	down
Zm00001d011720	118.831	126.071	117.27	74.2121	73.2827	48.8347	0.882781	0.00213037	down
Zm00001d011734	2341.87	2198.52	2113.12	431.78	91.814	298.06	3.01752	5.22e-06	down
Zm00001d011738	372.187	348.624	307.834	479.006	520.56	490.031	-0.534382	0.000543132	up
Zm00001d011753	68.3838	65.6082	57.5074	23.613	29.4815	15.9976	1.47041	0.00020431	down
Zm00001d011754	16.8157	32.1609	19.1691	69.1522	48.8551	63.1483	-1.42205	0.00108005	up
Zm00001d011758	493.26	457.971	515.312	315.402	344.513	357.841	0.527805	0.000421315	down
Zm00001d011759	69.5049	79.759	40.5935	8.4332	0	4.20989	3.90714	6.6e-09	down
Zm00001d011771	143.494	138.935	165.757	181.314	283.023	249.225	-0.669986	0.00774	up
Zm00001d011780	163.673	158.232	158.991	293.475	377.364	383.1	-1.13175	2.39e-09	up
Zm00001d011781	29.1472	29.588	29.3175	87.7053	88.4446	75.778	-1.51683	4e-06	up
Zm00001d011816	2808.22	2943.36	2973.47	4228.41	5372.38	4747.91	-0.717722	6.8e-09	up
Zm00001d011832	748.859	418.091	259.347	91.9218	74.125	53.8866	2.69745	1.29e-13	down
Zm00001d011834	3.36314	0	1.1276	12.6498	19.3736	26.1013	-3.64614	0.000934874	up
Zm00001d011846	134.526	99.0555	109.377	32.8895	35.3779	37.047	1.70536	5.51e-09	down
Zm00001d011854	762.311	658.655	734.065	1261.61	1241.59	1263.81	-0.804676	2.22e-12	up
Zm00001d011855	2832.88	2704.09	2949.79	3631.33	4522.47	4299.14	-0.553075	1.15e-05	up
Zm00001d011856	8.96837	14.1508	16.9139	0	0	0	6.42716	5.26e-05	down
Zm00001d011873	239.904	284.302	268.368	185.53	182.786	176.815	0.538686	0.00347919	down
Zm00001d011889	781.369	874.776	616.795	1132.58	1220.54	1187.19	-0.640313	7.58e-05	up
Zm00001d011900	87.4416	68.1811	69.911	100.355	142.354	149.03	-0.79463	0.00771603	up
Zm00001d011912	28.0262	20.583	25.9347	55.6591	52.2245	65.6743	-1.21405	0.00218604	up
Zm00001d011919	734.285	1120.48	545.757	485.752	295.658	476.559	0.931475	0.00202136	down
Zm00001d011943	534.739	488.845	458.932	387.084	256.068	282.063	0.680299	0.00103337	down
Zm00001d011966	1777.98	1725.11	1859.41	1151.97	1234.01	1191.4	0.584228	1.17e-08	down
Zm00001d011967	23.542	23.1558	24.8071	5.05992	0.84233	3.36791	2.94796	0.000152901	down
Zm00001d011975	2882.21	3214.8	2413.06	2089.75	1849.76	1749.63	0.580692	0.000131152	down
Zm00001d011991	113.226	102.915	110.504	75.8988	63.1747	60.6224	0.710965	0.00953633	down
Zm00001d012010	122.194	168.523	171.395	36.2627	22.7429	37.889	2.25275	1.94e-13	down
Zm00001d012033	586.307	731.982	708.13	1024.63	1430.28	1390.11	-0.924578	1.89e-07	up
Zm00001d012036	177.125	132.503	175.905	69.9955	75.8097	119.561	0.873314	0.00441099	down
Zm00001d012052	5184.84	5042.83	5128.31	7508.92	11571.9	9589.28	-0.900735	4.81e-08	up
Zm00001d012067	567.249	508.142	498.398	334.798	353.779	397.413	0.535595	0.000567944	down
Zm00001d012068	738.769	868.344	877.27	215.047	197.948	175.131	2.07836	1.85e-43	down
Zm00001d012069	57.1734	69.4675	38.3383	8.4332	8.4233	4.20989	2.96637	2.02e-08	down
Zm00001d012092	1024.64	928.806	1075.73	1367.02	2113.41	1725.21	-0.780848	1.96e-05	up
Zm00001d012108	395.729	312.604	322.493	1367.86	1700.66	1534.08	-2.15736	1.34e-47	up
Zm00001d012118	774.643	670.233	749.852	1004.39	1161.57	954.803	-0.507118	0.000446508	up
Zm00001d012121	366.582	346.051	363.086	553.218	571.942	557.389	-0.64468	1.1e-06	up
Zm00001d012126	195.062	191.679	215.371	138.304	96.0256	102.721	0.837641	0.000384266	down
Zm00001d012128	195.062	181.387	121.78	58.1891	38.7472	58.9384	1.67568	3.23e-08	down
Zm00001d012137	545.949	519.72	597.626	771.638	1032.7	911.02	-0.70656	1.11e-05	up
Zm00001d012141	170.399	160.804	206.35	260.586	339.459	323.319	-0.778903	0.000179704	up
Zm00001d012142	386.761	419.378	412.7	203.24	137.3	191.971	1.19435	9.74e-10	down
Zm00001d012144	68.3838	63.0353	80.0593	118.908	172.678	154.924	-1.07592	9.26e-05	up
Zm00001d012153	623.302	717.831	746.469	493.342	343.671	449.616	0.698055	0.000166323	down
Zm00001d012155	651.328	692.102	775.786	1240.52	1170.84	1113.94	-0.734036	8.91e-09	up
Zm00001d012165	16.8157	15.4372	12.4036	37.1061	93.4986	57.2545	-2.07358	6.44e-05	up
Zm00001d012166	261.204	237.99	232.285	326.365	443.066	330.055	-0.587591	0.00408331	up
Zm00001d012178	155.825	158.232	146.588	196.493	235.852	263.539	-0.595759	0.00589758	up
Zm00001d012199	1122.17	1281.29	1167.06	917.532	698.291	791.459	0.568348	0.000182823	down
Zm00001d012211	1314.99	1352.04	1365.52	2191.79	2523.62	2257.34	-0.790087	2.61e-13	up
Zm00001d012224	3078.39	3230.24	2893.41	2009.63	2365.26	2056.95	0.516562	1.51e-05	down
Zm00001d012229	484.292	325.468	299.941	93.6085	29.4815	64.8323	2.56236	1.9e-12	down
Zm00001d012240	112.105	105.488	94.7181	241.189	301.554	241.648	-1.32883	2.35e-10	up
Zm00001d012241	51.5681	57.8896	45.1039	10.9632	2.52699	5.05187	3.05823	5.95e-08	down
Zm00001d012254	753.343	455.398	370.979	978.251	1530.51	1154.35	-1.21292	1.17e-05	up
Zm00001d012255	45.9629	34.7337	47.359	4.2166	6.73864	6.73582	2.85829	1.89e-07	down
Zm00001d012258	65.0207	87.4776	87.9525	144.208	203.844	143.978	-1.03492	0.000213457	up
Zm00001d012269	115.468	99.0555	112.76	176.254	186.997	193.655	-0.764633	0.000327851	up
Zm00001d012270	659.175	667.66	588.605	407.323	370.625	382.258	0.722824	1.22e-07	down
Zm00001d012277	1782.46	1811.3	1733.12	1175.59	939.198	975.01	0.785702	1.17e-09	down
Zm00001d012293	11.2105	15.4372	15.7863	1.68664	1.68466	4.20989	2.48299	0.00865595	down
Zm00001d012304	210.757	137.649	133.056	80.9587	69.071	63.1483	1.17698	4.76e-05	down
Zm00001d012313	312.772	355.056	398.042	213.36	137.3	186.077	0.989727	8.18e-06	down
Zm00001d012354	7.84732	9.00505	11.276	0.84332	0	0	4.95749	0.00345467	down
Zm00001d012362	52.6892	60.4625	55.2522	10.1198	4.21165	9.26175	2.83448	4.96e-09	down
Zm00001d012378	43.7208	21.8694	24.8071	70.8389	208.055	219.756	-2.45894	2.8e-07	up
Zm00001d012391	151.341	95.1962	119.525	215.047	373.994	296.376	-1.27142	6.23e-06	up
Zm00001d012393	1114.32	1020.14	987.774	687.306	706.715	753.57	0.540047	1.05e-05	down
Zm00001d012407	3302.6	2805.72	2503.26	6672.35	8303.69	7209.01	-1.36518	1.24e-21	up
Zm00001d012408	4.48418	5.14574	3.38279	15.1798	49.6975	25.2593	-2.79881	0.000505149	up
Zm00001d012420	7546.88	9138.84	11268.1	19360.9	14626.2	16405.1	-0.850153	2.11e-06	up
Zm00001d012433	1154.68	1035.58	924.629	623.213	544.987	534.656	0.871273	1.49e-09	down
Zm00001d012446	1760.04	1792	1529.02	1360.27	1116.93	1103.83	0.504546	0.000549691	down
Zm00001d012457	2650.15	2612.75	2042.08	1837.59	1482.5	1683.11	0.545874	0.000591289	down
Zm00001d012458	1012.3	977.691	948.309	667.066	609.004	634.009	0.621386	8.74e-08	down
Zm00001d012460	623.302	560.886	554.777	360.941	374.837	449.616	0.553176	0.000569962	down
Zm00001d012475	897.958	863.198	730.682	288.415	302.396	291.324	1.49786	6.1e-27	down
Zm00001d012484	13.4526	2.57287	6.76558	36.2627	34.5355	42.9409	-2.29586	0.000232679	up
Zm00001d012485	107.62	110.633	160.119	6.74656	15.1619	8.41978	3.642	2.18e-19	down
Zm00001d012509	618.817	533.871	504.036	300.222	208.898	287.114	1.05732	3.73e-08	down
Zm00001d012515	952.889	850.334	875.015	576.831	547.514	586.016	0.647463	1.18e-07	down
Zm00001d012518	6122.03	6941.6	7063.26	10523.8	16068.3	14104	-1.01579	1.54e-09	up
Zm00001d012530	48.205	37.3066	32.7003	11.8065	18.5313	16.8396	1.32619	0.00699368	down
Zm00001d012537	3937.11	4490.95	3873.29	2683.44	2687.03	2651.39	0.616542	5.01e-09	down
Zm00001d012556	2961.8	2194.66	2446.88	4392.01	5593.91	5392.87	-1.01596	8.62e-11	up
Zm00001d012560	99.7731	114.493	90.2077	161.074	282.181	231.544	-1.15014	3.45e-05	up
Zm00001d012561	90.8047	99.0555	83.4421	147.581	144.881	153.24	-0.707753	0.00245759	up
Zm00001d012564	877.779	789.871	884.036	559.964	475.916	590.226	0.650562	6.95e-06	down
Zm00001d012569	124.436	95.1962	93.5905	59.8757	48.8551	63.1483	0.867291	0.00386642	down
Zm00001d012571	533.618	477.267	518.694	920.062	978.787	1044.05	-0.943188	4.53e-14	up
Zm00001d012576	1365.43	1348.18	1429.79	930.182	942.567	949.751	0.554046	7.5e-08	down
Zm00001d012585	143.494	119.638	118.398	53.9725	59.8054	66.5162	1.08245	3.53e-05	down
Zm00001d012598	2402.4	2799.28	2893.41	3045.23	5046.4	4048.23	-0.584685	0.00402253	up
Zm00001d012600	14.5736	21.8694	15.7863	2.52996	0	2.52593	3.36555	0.000760862	down
Zm00001d012601	461.871	415.519	463.442	568.397	769.047	703.893	-0.605684	0.000404946	up
Zm00001d012603	17.9367	20.583	22.5519	53.9725	70.7557	71.5681	-1.68501	1.97e-05	up
Zm00001d012605	24.663	19.2965	37.2107	77.5854	91.814	67.3582	-1.53677	6.97e-05	up
Zm00001d012606	488.776	512.001	550.267	634.176	966.152	804.931	-0.632907	0.00103403	up
Zm00001d012607	207.394	189.106	182.671	259.742	344.513	333.423	-0.694738	0.000538866	up
Zm00001d012608	40.3577	81.0454	38.3383	0	0	0.841978	7.45824	7.72e-08	down
Zm00001d012653	1477.54	1490.98	1177.21	986.684	881.077	939.647	0.562041	0.000113254	down
Zm00001d012667	2818.31	3232.81	2965.58	2342.74	1522.09	1768.15	0.678596	0.000170403	down
Zm00001d012671	68.3838	42.4524	51.8694	75.8988	159.2	112.825	-1.09292	0.004964	up
Zm00001d012672	1064.99	1355.9	1026.11	663.693	501.186	554.863	1.00249	7.26e-09	down
Zm00001d012674	2325.05	2844.31	2859.58	1327.39	1188.53	1140.04	1.13479	6.15e-18	down
Zm00001d012677	2101.96	2505.98	2423.2	1302.93	1004.9	1320.22	0.954394	2.19e-10	down
Zm00001d012679	1119.93	1102.47	1058.81	686.462	836.434	758.622	0.52418	6.42e-05	down
Zm00001d012684	575.097	420.664	440.89	132.401	117.926	140.61	1.87865	6.69e-23	down
Zm00001d012685	473.081	524.866	478.101	638.393	880.235	830.19	-0.670802	0.000100502	up
Zm00001d012693	430.482	328.041	346.172	537.195	836.434	873.973	-1.02397	6.04e-06	up
Zm00001d012702	3746.54	2958.8	3397.45	2020.59	1899.45	2163.88	0.731955	1.92e-08	down
Zm00001d012707	301.561	446.393	401.424	58.1891	31.1662	51.3606	3.02914	1.75e-30	down
Zm00001d012709	402.456	393.649	332.641	211.673	279.654	250.909	0.604319	0.00163843	down
Zm00001d012710	224.209	198.111	271.751	333.955	386.629	341.843	-0.612113	0.00168747	up
Zm00001d012714	11.2105	21.8694	16.9139	41.3227	101.08	49.6767	-1.94963	0.00028572	up
Zm00001d012731	38.1156	33.4473	66.5282	134.931	106.134	124.613	-1.39924	3.73e-05	up
Zm00001d012732	141.252	129.93	110.504	161.074	261.122	249.225	-0.81508	0.00271654	up
Zm00001d012743	267.93	294.594	310.089	612.25	1262.65	953.119	-1.69649	1.15e-11	up
Zm00001d012750	84.0785	90.0505	112.76	171.194	219.848	175.131	-0.97967	6.34e-05	up
Zm00001d012764	7.84732	14.1508	13.5312	46.3826	38.7472	37.047	-1.78898	0.000495458	up
Zm00001d012770	41127.8	47699.7	42367.2	25688.4	30529.4	28043.8	0.638744	4.88e-08	down
Zm00001d012794	319.498	335.76	294.303	197.337	126.349	133.032	1.0555	3.57e-06	down
Zm00001d012795	243.267	249.568	207.478	141.678	101.08	144.82	0.852775	0.00021546	down
Zm00001d012797	1081.81	1241.41	941.543	909.099	694.922	703.051	0.500368	0.00635171	down
Zm00001d012805	15.6946	23.1558	15.7863	0	0	0	6.87343	4.58e-06	down
Zm00001d012815	1478.66	1399.64	1464.75	1962.4	2356	2243.87	-0.595284	6.08e-07	up
Zm00001d012825	353.13	313.89	338.279	478.162	658.702	570.861	-0.763688	1.56e-05	up
Zm00001d012830	303.804	228.985	297.685	432.623	517.191	442.88	-0.743531	5.12e-05	up
Zm00001d012834	2289.18	2388.91	2270.98	1374.61	1193.58	1241.92	0.866845	3.78e-16	down
Zm00001d012836	69.5049	74.6132	33.8279	20.2397	3.36932	23.5754	1.91361	0.00401287	down
Zm00001d012861	396.85	445.107	408.19	306.125	212.267	239.964	0.72057	0.000223805	down
Zm00001d012878	5711.73	6607.13	6849.02	8182.73	13746	10980.2	-0.77981	7.23e-05	up
Zm00001d012883	140.131	93.9098	69.911	59.8757	50.5398	46.3088	0.956599	0.00967541	down
Zm00001d012886	1024.64	1102.47	1101.66	1466.53	1802.59	1777.41	-0.644485	1.12e-06	up
Zm00001d012892	1251.09	1255.56	1247.12	1692.54	1962.63	1789.2	-0.536455	1.88e-06	up
Zm00001d012895	700.654	715.258	750.979	471.416	530.668	524.552	0.505353	0.000120034	down
Zm00001d012911	571.734	587.901	594.243	407.323	375.679	454.668	0.502845	0.000607202	down
Zm00001d012933	87.4416	79.759	67.6558	138.304	190.367	184.393	-1.12768	1.31e-05	up
Zm00001d012957	128.92	144.081	126.291	253.839	296.5	308.164	-1.10627	6.99e-09	up
Zm00001d012958	1151.31	1247.84	1032.88	618.153	488.551	687.054	0.935718	2.21e-08	down
Zm00001d012968	30.2682	66.8946	40.5935	13.4931	15.1619	11.7877	1.76219	0.000663096	down
Zm00001d012979	758.948	784.725	833.294	516.955	316.716	483.295	0.851941	3.47e-05	down
Zm00001d012981	14.5736	23.1558	21.4243	0.84332	1.68466	0.841978	4.13105	7.73e-05	down
Zm00001d012996	308.288	325.468	330.386	629.96	842.33	729.153	-1.19133	9.35e-14	up
Zm00001d012998	176.004	156.945	189.436	207.457	327.666	298.902	-0.673734	0.0064045	up
Zm00001d013005	2885.57	3003.83	2644.21	1650.38	1616.43	2005.59	0.694553	1.63e-07	down
Zm00001d013006	917.016	1206.68	1260.65	1766.75	2370.32	2169.78	-0.898323	3.24e-07	up
Zm00001d013010	366.582	385.931	385.638	525.388	587.946	542.234	-0.540949	0.000113397	up
Zm00001d013014	168.157	186.533	147.715	67.4656	99.3949	72.4101	1.06881	4.01e-05	down
Zm00001d013045	452.903	427.096	449.911	232.756	283.865	257.645	0.780864	5.68e-07	down
Zm00001d013048	301.561	281.729	284.154	399.734	544.145	485.821	-0.72051	5.74e-05	up
Zm00001d013053	1277.99	1049.73	1185.1	666.223	817.06	811.666	0.614702	4.29e-05	down
Zm00001d013073	338.556	339.619	313.472	209.987	160.043	188.603	0.827625	5.64e-06	down
Zm00001d013076	803.79	805.308	870.504	1030.54	2160.58	1417.05	-0.894023	0.000464557	up
Zm00001d013079	272.414	340.905	287.537	382.867	517.191	495.925	-0.633498	0.00127439	up
Zm00001d013097	45.9629	77.1861	58.635	99.5117	123.822	107.773	-0.871172	0.00547485	up
Zm00001d013105	238.783	173.669	215.371	141.678	82.5483	122.929	0.856327	0.00220684	down
Zm00001d013119	41.4787	42.4524	45.1039	73.3688	108.661	74.094	-0.988813	0.00435137	up
Zm00001d013122	270.172	250.855	262.73	194.807	159.2	183.551	0.544616	0.00414281	down
Zm00001d013126	396.85	461.83	420.593	288.415	319.243	283.746	0.520083	0.00113945	down
Zm00001d013150	14.5736	11.5779	25.9347	65.7789	123.822	85.8817	-2.39377	9.94e-08	up
Zm00001d013159	29725.7	27780.6	30334.6	19795.2	20446.7	19557.5	0.554789	1.85e-10	down
Zm00001d013164	22.4209	21.8694	18.0415	0.84332	0	0	6.10437	3.51e-05	down
Zm00001d013179	80.7153	82.3318	85.6973	130.715	185.313	159.134	-0.933638	0.000254452	up
Zm00001d013195	156.946	183.96	193.947	256.369	239.222	266.065	-0.51071	0.00940409	up
Zm00001d013202	318.377	439.961	365.341	172.881	198.79	208.81	0.951228	1.1e-06	down
Zm00001d013203	39.2366	117.066	112.76	18.553	3.36932	8.41978	3.14727	4.01e-07	down
Zm00001d013222	1283.6	1002.13	1282.08	817.177	636.801	956.487	0.566205	0.00478191	down
Zm00001d013223	894.595	1074.17	1121.96	1383.04	2572.48	1907.92	-0.92392	5.6e-05	up
Zm00001d013238	51.5681	46.3117	50.7418	80.1154	124.665	85.8817	-0.966214	0.00395495	up
Zm00001d013240	100.894	87.4776	75.549	54.8158	37.0625	49.6767	0.898949	0.00659012	down
Zm00001d013245	318.377	297.167	378.872	590.324	849.911	609.592	-1.04266	2.03e-07	up
Zm00001d013248	7.84732	10.2915	6.76558	0	0	0	5.74032	0.00104238	down
Zm00001d013250	2303.75	2048	2087.18	772.481	948.463	865.553	1.31599	1.04e-26	down
Zm00001d013268	280.262	322.895	320.237	459.609	681.445	548.969	-0.872585	8.03e-06	up
Zm00001d013273	792.58	809.168	793.828	1094.63	1148.1	1145.93	-0.500521	3.97e-06	up
Zm00001d013276	76.2311	77.1861	47.359	203.24	166.781	239.964	-1.60625	9.04e-09	up
Zm00001d013282	4808.17	5521.38	5635.73	6771.01	10262.9	9014.21	-0.70628	4.95e-05	up
Zm00001d013283	654.691	599.479	728.427	1259.92	1876.71	1596.39	-1.25484	7.52e-13	up
Zm00001d013306	209.636	167.237	146.588	75.8988	101.922	87.5657	0.980561	0.00014562	down
Zm00001d013310	283.625	276.584	288.665	424.19	575.311	447.09	-0.768745	2.36e-05	up
Zm00001d013321	5.60523	16.7237	10.1484	0	0.84233	0	5.15792	0.00231322	down
Zm00001d013323	2.24209	5.14574	4.51039	12.6498	62.3324	30.3112	-3.15639	0.000257799	up
Zm00001d013325	1180.46	1089.61	926.884	538.038	570.257	658.427	0.855526	2.46e-08	down
Zm00001d013326	140.131	140.221	103.739	33.7328	43.8012	49.6767	1.59304	7.33e-08	down
Zm00001d013329	1486.51	1340.47	1504.21	1734.71	2840.34	2258.18	-0.657628	0.000775533	up
Zm00001d013362	284.746	290.734	368.724	436.84	489.394	453.826	-0.546597	0.00198028	up
Zm00001d013367	23348	17869.9	21233.8	26339.4	41188.2	32021.3	-0.672639	0.000447905	up
Zm00001d013376	33.6314	33.4473	23.6795	97.8251	182.786	122.929	-2.15521	2.69e-09	up
Zm00001d013386	106.499	115.779	93.5905	53.9725	44.6435	48.8347	1.09744	0.000102046	down
Zm00001d013410	526.892	409.086	464.57	1509.54	2459.6	2085.58	-2.11126	1.31e-27	up
Zm00001d013419	42.5998	30.8744	52.997	92.7652	97.7103	88.4077	-1.13397	0.000506787	up
Zm00001d013426	591.912	585.328	596.498	745.495	990.58	882.393	-0.561844	0.000307388	up
Zm00001d013431	330.709	397.508	296.558	601.287	496.975	552.337	-0.689631	9.44e-05	up
Zm00001d013435	341.919	294.594	248.071	201.553	192.051	183.551	0.616135	0.00227543	down
Zm00001d013453	208.515	190.392	201.84	273.236	331.036	282.904	-0.561525	0.00258739	up
Zm00001d013466	891.232	940.384	838.932	654.416	475.074	550.653	0.668244	4.12e-05	down
Zm00001d013487	45.9629	65.6082	57.5074	18.553	6.73864	16.8396	2.0028	3.75e-05	down
Zm00001d013493	38.1156	38.5931	16.9139	96.9818	138.142	109.457	-1.88548	4.56e-07	up
Zm00001d013495	110.984	66.8946	91.3353	135.774	193.736	172.605	-0.894837	0.00203513	up
Zm00001d013498	674.87	707.539	704.748	360.098	343.671	415.095	0.899325	7.56e-11	down
Zm00001d013503	646.844	672.806	739.703	549.844	415.269	407.517	0.585374	0.000966938	down
Zm00001d013506	273.535	246.996	286.409	134.931	146.565	153.24	0.893514	1.04e-06	down
Zm00001d013517	321.74	248.282	258.22	116.378	127.192	117.035	1.20092	1.45e-09	down
Zm00001d013521	65.0207	59.176	82.3145	114.691	186.155	144.82	-1.10713	0.000251733	up
Zm00001d013528	1575.07	1496.12	1506.47	1731.34	2979.32	2320.49	-0.619106	0.00270126	up
Zm00001d013530	1677.09	1815.16	1560.59	2600.8	2824.33	2961.24	-0.731373	2.07e-10	up
Zm00001d013531	63.8996	69.4675	54.1246	114.691	122.98	92.6175	-0.819477	0.00523753	up
Zm00001d013532	382.277	396.222	285.282	175.411	159.2	152.398	1.12613	1.47e-08	down
Zm00001d013549	339.677	328.041	295.43	153.484	112.872	101.037	1.3903	7.68e-11	down
Zm00001d013568	10354	9066.79	10313	4510.92	6127.95	5310.35	0.89867	2.3e-10	down
Zm00001d013571	164.794	150.513	111.632	75.0555	93.4986	79.9879	0.779846	0.00470224	down
Zm00001d013573	8.96837	12.8644	14.6588	32.8895	53.0668	50.5187	-1.90529	0.000209425	up
Zm00001d013594	196.183	208.402	254.837	0	0	0	10.4704	2.07e-16	down
Zm00001d013599	441.692	394.936	461.187	817.177	789.263	756.938	-0.863415	3.41e-11	up
Zm00001d013624	160.31	177.528	201.84	263.116	419.48	320.793	-0.894616	0.000167387	up
Zm00001d013628	26.9051	41.1659	33.8279	0	0	0	7.77337	2.48e-08	down
Zm00001d013642	918.137	881.208	921.246	351.664	528.983	550.653	0.926691	1.44e-06	down
Zm00001d013697	557.16	607.197	532.225	798.624	919.824	815.876	-0.579849	2.16e-05	up
Zm00001d013699	93.0468	123.498	129.674	290.945	277.127	362.892	-1.42857	7.93e-11	up
Zm00001d013733	193.941	244.423	211.988	13.4931	5.05398	15.9976	4.23364	2.51e-35	down
Zm00001d013736	6963.94	7415.01	6328.07	5049.8	3897.46	4557.63	0.616566	7.73e-06	down
Zm00001d013744	6.72628	11.5779	12.4036	36.2627	89.287	69.0422	-2.66846	1.17e-06	up
Zm00001d013746	1142.35	1349.47	1470.39	831.513	796.002	579.281	0.844276	4.34e-06	down
Zm00001d013751	769.038	555.74	838.932	1591.34	3664.98	2313.75	-1.80657	2.8e-05	up
Zm00001d013760	61.6575	63.0353	28.1899	0	0	0	8.35928	1.36e-09	down
Zm00001d013761	118.831	97.7691	50.7418	0	1.68466	0	7.30917	7.8e-10	down
Zm00001d013767	774.643	726.836	739.703	1058.37	1371.31	1193.92	-0.692938	1.25e-06	up
Zm00001d013769	99.7731	60.4625	74.4214	30.3595	41.2742	26.9433	1.25433	0.000943558	down
Zm00001d013778	1922.59	2037.71	1901.13	2529.12	3609.38	3157.42	-0.665464	2.07e-05	up
Zm00001d013786	1257.81	1161.65	1005.82	483.222	427.904	533.814	1.24515	5.13e-17	down
Zm00001d013787	66.1417	74.6132	36.0831	32.0461	20.2159	24.4174	1.20238	0.00930332	down
Zm00001d013797	618.817	630.353	717.151	454.549	343.671	348.579	0.778146	6.28e-06	down
Zm00001d013812	623.302	689.529	657.389	837.416	1168.31	996.902	-0.608249	0.000259781	up
Zm00001d013827	533.618	540.303	664.154	387.084	381.575	424.357	0.543452	0.000793122	down
Zm00001d013830	16.8157	19.2965	29.3175	30.3595	81.706	63.9903	-1.42593	0.0079369	up
Zm00001d013839	113.226	74.6132	74.4214	263.959	384.102	308.164	-1.86335	1.43e-13	up
Zm00001d013842	2997.68	3010.26	3814.66	4429.12	7121.9	6234.84	-0.856477	1.48e-05	up
Zm00001d013845	519.044	521.006	485.994	338.171	243.433	260.171	0.858122	1.56e-06	down
Zm00001d013862	0	0	0	7.58988	15.1619	9.26175	-5.62452	0.000758229	up
Zm00001d013868	863.206	950.676	864.866	764.891	506.24	552.337	0.554608	0.00455913	down
Zm00001d013886	12.3315	21.8694	25.9347	45.5393	53.0668	42.0989	-1.22931	0.00938923	up
Zm00001d013891	1834.03	1972.11	1918.04	1366.18	1111.88	1140.04	0.661702	2.4e-07	down
Zm00001d013907	11.2105	37.3066	62.0178	160.231	140.669	168.396	-2.08661	7.9e-06	up
Zm00001d013911	38.1156	33.4473	34.9555	60.719	117.084	90.0916	-1.3292	0.000504467	up
Zm00001d013926	85.1995	102.915	111.632	56.5024	49.6975	62.3063	0.830327	0.00506761	down
Zm00001d013927	735.406	748.705	823.145	917.532	1431.96	1219.18	-0.629098	0.00106139	up
Zm00001d013958	717.47	870.917	683.323	416.6	316.716	415.937	0.982265	2.87e-08	down
Zm00001d013994	141.252	54.0303	75.549	0	0	0	9.18865	9.95e-12	down
Zm00001d013999	3591.83	4031.69	4262.31	4898.84	6525.53	5718.71	-0.528418	0.000387556	up
Zm00001d014013	283.625	331.9	307.834	220.106	178.574	203.759	0.615016	0.000886812	down
Zm00001d014026	206.272	185.247	208.605	344.074	333.563	345.211	-0.767623	2.28e-06	up
Zm00001d014036	806.032	671.519	702.493	1101.38	1218.85	1163.61	-0.675527	1.94e-07	up
Zm00001d014037	1247.72	1259.42	1207.66	1883.98	1735.2	1692.38	-0.515991	1.56e-06	up
Zm00001d014084	480.929	337.046	334.896	186.374	239.222	218.914	0.839915	0.000139907	down
Zm00001d014090	4476.34	5426.18	6285.22	7210.38	12447.1	8748.99	-0.811325	0.000258295	up
Zm00001d014093	663.659	690.816	747.596	936.085	1486.71	1260.44	-0.809108	2.52e-05	up
Zm00001d014109	1321.71	1466.54	1041.9	841.633	683.13	799.037	0.720408	3.2e-05	down
Zm00001d014110	569.491	510.715	533.353	298.535	197.948	246.699	1.11883	2.37e-09	down
Zm00001d014114	66.1417	78.4725	77.8041	15.1798	4.21165	7.5778	3.04347	1.5e-10	down
Zm00001d014122	829.574	711.399	805.104	975.721	1417.64	1166.14	-0.600929	0.00076494	up
Zm00001d014124	3819.4	3798.84	4265.7	4643.32	7278.57	7088.61	-0.677746	0.000362075	up
Zm00001d014129	6.72628	11.5779	6.76558	29.5162	42.1165	35.3631	-2.10788	0.000271425	up
Zm00001d014135	447.297	451.539	490.504	220.95	177.732	207.968	1.19573	6.28e-14	down
Zm00001d014166	14.5736	6.43218	4.51039	40.4793	51.3821	30.3112	-2.2506	0.000240744	up
Zm00001d014184	10.0894	2.57287	6.76558	0	0	0	5.39148	0.00576411	down
Zm00001d014188	747.738	804.022	712.641	627.43	467.493	488.347	0.515819	0.0026532	down
Zm00001d014200	66.1417	84.9047	68.7834	27.8296	28.6392	33.6791	1.28323	0.000186303	down
Zm00001d014249	239.904	226.413	230.03	172.037	65.7017	86.7237	1.10192	0.00217538	down
Zm00001d014256	197.304	405.227	211.988	0.84332	0	0	9.81096	4.75e-14	down
Zm00001d014291	79.5943	104.201	147.715	443.586	494.448	297.218	-1.8971	1.75e-11	up
Zm00001d014292	233.178	153.086	154.481	121.438	60.6478	70.7261	1.09799	0.00158865	down
Zm00001d014294	415.908	411.659	384.51	720.195	945.936	788.091	-1.018	5.12e-11	up
Zm00001d014319	10.0894	10.2915	10.1484	18.553	77.4943	40.4149	-2.16055	0.00139509	up
Zm00001d014325	687.201	707.539	735.193	394.674	311.662	317.426	1.05696	1.58e-12	down
Zm00001d014330	1628.88	1610.62	1571.87	1264.98	1067.23	1056.68	0.50562	5.76e-05	down
Zm00001d014358	330.709	312.604	359.703	608.877	532.352	511.08	-0.719163	3.19e-06	up
Zm00001d014360	229.814	230.272	190.564	150.111	123.822	104.405	0.781534	0.0008077	down
Zm00001d014366	51.5681	52.7438	57.5074	176.254	268.703	151.556	-1.88173	3.93e-10	up
Zm00001d014389	135.647	138.935	151.098	2.52996	0	5.89384	5.6591	9.84e-25	down
Zm00001d014419	20.1788	24.4423	14.6588	85.1753	193.736	127.139	-2.78263	3.73e-11	up
Zm00001d014425	160.31	180.101	171.395	264.802	333.563	262.697	-0.751579	0.000159769	up
Zm00001d014429	52.6892	78.4725	168.012	1.68664	0	0.841978	6.8879	1.76e-11	down
Zm00001d014435	1016.79	1219.54	890.801	779.227	487.709	614.644	0.732414	0.000667382	down
Zm00001d014436	1607.58	1651.78	1842.49	2539.24	3414.81	2921.66	-0.79875	4.38e-08	up
Zm00001d014451	0	2.57287	5.63798	17.7097	16.0043	21.0494	-2.73703	0.00488594	up
Zm00001d014458	22.4209	20.583	34.9555	59.0324	83.3907	65.6743	-1.41105	0.000439726	up
Zm00001d014482	294.835	340.905	355.193	91.0785	38.7472	57.2545	2.40502	6.95e-17	down
Zm00001d014487	2.24209	11.5779	15.7863	33.7328	80.8637	35.3631	-2.34552	0.000767333	up
Zm00001d014488	367.703	401.368	403.679	570.927	721.034	661.794	-0.73674	1.85e-06	up
Zm00001d014491	422.634	616.202	317.982	263.116	197.105	293.85	0.846049	0.00313356	down
Zm00001d014495	20.1788	21.8694	11.276	35.4194	86.76	53.8866	-1.72852	0.00115038	up
Zm00001d014508	36.9945	42.4524	23.6795	0.84332	0	1.68396	5.3479	5.51e-07	down
Zm00001d014511	25.7841	15.4372	10.1484	0	0	0	6.78896	1.17e-05	down
Zm00001d014516	917.016	1602.9	865.994	422.503	346.198	321.635	1.63401	4.73e-11	down
Zm00001d014517	1.12105	0	0	8.4332	13.4773	7.5778	-4.54417	0.00728273	up
Zm00001d014518	22.4209	19.2965	21.4243	4.2166	6.73864	2.52593	2.22903	0.00247591	down
Zm00001d014519	9988.52	11136.7	9216.97	6112.38	4221.76	5436.65	0.944021	4.11e-09	down
Zm00001d014520	170.399	199.397	152.226	77.5854	99.3949	85.0397	0.992407	3.55e-05	down
Zm00001d014524	230.936	284.302	237.923	173.724	118.769	170.079	0.701914	0.00305013	down
Zm00001d014540	59.4154	46.3117	51.8694	21.083	21.0582	15.9976	1.44082	0.000448332	down
Zm00001d014544	3.36314	14.1508	5.63798	0	0	0	5.62941	0.00282602	down
Zm00001d014548	51.5681	30.8744	52.997	3.37328	5.89631	7.5778	3.01077	1.95e-07	down
Zm00001d014549	155.825	178.814	129.674	109.632	69.9134	80.8299	0.832782	0.00371129	down
Zm00001d014563	7.84732	10.2915	13.5312	44.6959	64.8594	66.5162	-2.47449	3.48e-07	up
Zm00001d014564	14.5736	6.43218	9.02077	0	0	0.841978	5.05588	0.002909	down
Zm00001d014597	20.1788	15.4372	21.4243	48.0692	53.0668	58.9384	-1.48261	0.000423564	up
Zm00001d014599	41.4787	30.8744	37.2107	73.3688	85.0753	89.2496	-1.17226	0.00038271	up
Zm00001d014617	0	0	1.1276	5.05992	15.1619	8.41978	-4.50217	0.00992347	up
Zm00001d014643	24.663	47.5981	28.1899	16.8664	5.89631	7.5778	1.72234	0.00793504	down
Zm00001d014664	788.095	850.334	723.917	478.162	548.357	517.816	0.612536	9.71e-06	down
Zm00001d014665	683.838	819.459	729.555	1169.68	1181.79	1188.03	-0.665784	5.29e-08	up
Zm00001d014669	2134.47	1909.07	2538.22	1174.74	832.222	1076.89	1.09398	3.13e-10	down
Zm00001d014679	2209.58	2059.58	2233.77	1051.62	1846.39	1436.41	0.585322	0.00601534	down
Zm00001d014715	743.254	760.283	765.638	1461.47	1637.49	1654.49	-1.06688	6.99e-22	up
Zm00001d014722	104.257	70.7539	45.1039	113.848	167.624	175.131	-1.05199	0.00431624	up
Zm00001d014726	1132.26	1192.53	1195.25	1690.86	1872.5	1657.01	-0.568712	3.42e-07	up
Zm00001d014730	10.0894	20.583	11.276	0	0	0	6.49009	4.33e-05	down
Zm00001d014749	381.156	478.554	385.638	482.379	725.246	683.686	-0.603971	0.00502809	up
Zm00001d014752	66.1417	42.4524	65.4006	20.2397	31.1662	16.8396	1.35384	0.00232074	down
Zm00001d014756	82.9574	87.4776	115.015	187.217	339.459	228.176	-1.40188	1.65e-06	up
Zm00001d014761	1043.69	1164.22	931.395	732.845	655.333	782.197	0.531853	0.000393988	down
Zm00001d014766	704.017	721.69	854.718	1167.15	1459.76	1220.03	-0.754075	7.02e-07	up
Zm00001d014787	459.629	483.7	541.246	732.845	1121.14	882.393	-0.882087	3.98e-06	up
Zm00001d014788	97.531	73.3268	89.0801	123.125	166.781	137.242	-0.71336	0.00880015	up
Zm00001d014792	4189.35	4250.38	5318.87	2338.53	1876.71	1859.93	1.17942	4.51e-15	down
Zm00001d014797	417.029	439.961	381.128	330.581	235.852	232.386	0.631705	0.00224629	down
Zm00001d014844	25774	27955.5	23458.5	22293.2	13454.5	17852.5	0.526128	0.00842752	down
Zm00001d014849	208.515	208.402	197.329	326.365	314.189	322.477	-0.649137	6.58e-05	up
Zm00001d014852	1881.12	1421.51	876.142	926.808	507.083	717.365	0.957896	0.00175389	down
Zm00001d014876	594.154	549.308	641.602	1211.85	969.522	1151.83	-0.900198	4.11e-10	up
Zm00001d014883	217.483	226.413	240.178	336.485	395.895	376.364	-0.696615	2.93e-05	up
Zm00001d014896	764.553	703.68	673.175	539.725	429.588	533.814	0.510729	0.00129278	down
Zm00001d014903	159.189	156.945	164.629	297.692	397.58	346.895	-1.11581	3.84e-09	up
Zm00001d014912	1429.33	1618.34	1506.47	2152.15	2256.6	2086.42	-0.512668	2.42e-06	up
Zm00001d014925	397.971	355.056	351.81	509.365	600.581	613.802	-0.641182	4.02e-05	up
Zm00001d014926	210.757	226.413	240.178	263.959	438.012	361.208	-0.650488	0.00675697	up
Zm00001d014927	16.8157	20.583	20.2967	0	0	0	6.95436	2.62e-06	down
Zm00001d014937	868.811	846.474	743.086	451.176	335.247	430.251	1.01459	5.34e-10	down
Zm00001d014949	32.5103	24.4423	18.0415	48.0692	89.287	56.4125	-1.36869	0.00282826	up
Zm00001d014951	434.966	391.076	434.125	552.374	648.594	605.382	-0.518485	0.000442881	up
Zm00001d014953	900.2	1075.46	990.03	805.37	603.951	580.965	0.575002	0.00135265	down
Zm00001d014961	114.347	105.488	92.4629	149.268	186.155	164.186	-0.678082	0.00460095	up
Zm00001d014973	88.5626	77.1861	85.6973	179.627	142.354	131.349	-0.848516	0.00103873	up
Zm00001d014988	380.035	402.654	471.335	611.407	609.847	587.7	-0.528143	0.000436705	up
Zm00001d014993	8777.79	10067.6	13524.4	5700	6344.43	5707.77	0.866676	5.34e-07	down
Zm00001d015006	5277.89	5792.82	4477.69	3926.5	3083.77	3363.7	0.58367	0.000139564	down
Zm00001d015033	60.5365	24.4423	68.7834	17.7097	12.6349	16.8396	1.70977	0.00151729	down
Zm00001d015060	44.8418	63.0353	52.997	107.945	106.134	81.6718	-0.882713	0.00521574	up
Zm00001d015082	1235.39	1184.81	1064.45	945.361	705.872	777.987	0.520448	0.00126368	down
Zm00001d015084	196.183	270.151	149.97	84.332	84.233	104.405	1.17226	3.59e-05	down
Zm00001d015091	3248.79	2607.6	2132.28	1631.82	1302.24	1309.28	0.912802	8.07e-07	down
Zm00001d015094	128.92	77.1861	87.9525	295.162	224.902	261.013	-1.40534	2.84e-08	up
Zm00001d015095	125.557	146.654	130.801	191.434	195.421	203.759	-0.553521	0.00756709	up
Zm00001d015098	110.984	101.628	115.015	66.6223	61.4901	45.4668	0.917594	0.00157506	down
Zm00001d015108	60.5365	87.4776	22.5519	1.68664	0	3.36791	5.07336	8.08e-09	down
Zm00001d015114	317.256	342.192	391.276	507.678	657.86	498.451	-0.663064	0.000389544	up
Zm00001d015115	570.612	686.956	669.792	834.043	1020.06	875.657	-0.502787	0.0012139	up
Zm00001d015127	85.1995	83.6183	89.0801	113.848	215.636	165.87	-0.94126	0.00239843	up
Zm00001d015129	362.098	365.348	316.855	209.143	172.678	207.127	0.825752	3e-06	down
Zm00001d015131	99.7731	79.759	118.398	163.604	153.304	214.704	-0.832014	0.00226787	up
Zm00001d015151	863.206	865.771	856.973	1307.15	1634.12	1347.16	-0.729791	6.23e-08	up
Zm00001d015164	66.1417	118.352	46.2314	189.747	111.188	191.129	-1.09848	0.0070471	up
Zm00001d015180	1725.29	1499.98	1619.23	1703.51	3157.89	2771.79	-0.655819	0.00461381	up
Zm00001d015183	137.889	137.649	188.309	340.701	609.004	488.347	-1.63122	1.73e-10	up
Zm00001d015196	959.616	958.394	1132.11	1810.61	2361.89	1896.13	-0.992224	4.49e-11	up
Zm00001d015200	2258.91	2837.88	1931.57	846.693	509.61	732.521	1.75026	1.32e-16	down
Zm00001d015201	50.4471	78.4725	41.7211	1.68664	6.73864	2.52593	3.95808	5.01e-10	down
Zm00001d015203	701.775	710.112	772.403	1159.56	1359.52	1165.3	-0.754032	4.86e-09	up
Zm00001d015219	19.0578	14.1508	23.6795	0	0	0	6.93788	3.42e-06	down
Zm00001d015221	143.494	97.7691	86.8249	272.392	183.628	191.129	-0.978384	0.000835318	up
Zm00001d015231	2169.22	1853.75	2266.47	848.38	1089.13	1102.99	1.04892	4.21e-12	down
Zm00001d015233	51.5681	41.1659	39.4659	144.208	97.7103	90.9336	-1.33044	7.19e-05	up
Zm00001d015249	386.761	379.498	354.065	286.729	200.475	207.127	0.690118	0.000744764	down
Zm00001d015251	2566.07	2296.29	2653.23	2979.45	4037.29	3649.13	-0.504848	0.000998311	up
Zm00001d015269	4877.67	4972.07	4646.82	3667.6	2646.6	3193.62	0.608491	3.27e-05	down
Zm00001d015289	119.952	210.975	158.991	478.162	235.01	409.201	-1.19828	0.000171425	up
Zm00001d015294	43.7208	36.0202	47.359	0	0	0	8.09649	2.88e-09	down
Zm00001d015301	225.33	259.86	292.047	508.522	850.753	686.212	-1.3961	2.6e-10	up
Zm00001d015309	274.656	235.418	272.878	342.388	390.841	433.618	-0.57413	0.00161174	up
Zm00001d015326	57.1734	56.6031	56.3798	118.065	99.3949	104.405	-0.919516	0.00088783	up
Zm00001d015327	44610.9	39304.5	41751.5	28162.7	26103.8	29209.9	0.590183	7.1e-09	down
Zm00001d015328	1795.92	1755.98	1595.55	1072.7	606.478	686.212	1.12175	1.98e-07	down
Zm00001d015346	58.2944	60.4625	78.9317	107.945	119.611	106.089	-0.753243	0.00812801	up
Zm00001d015348	977.552	544.162	732.938	1162.09	2138.68	1671.33	-1.14026	2.17e-05	up
Zm00001d015349	32.5103	42.4524	19.1691	0	0	0	7.65803	8.07e-08	down
Zm00001d015361	10.0894	28.3016	20.2967	94.4518	103.607	117.877	-2.4437	2.93e-10	up
Zm00001d015363	1.12105	3.85931	3.38279	9.27652	27.7969	20.2075	-2.79183	0.00422558	up
Zm00001d015367	228.693	232.845	209.733	119.751	91.814	111.983	1.05238	3.91e-07	down
Zm00001d015376	23665.3	22938.4	24472.2	39990.2	54647.8	51640.2	-1.04127	3.58e-14	up
Zm00001d015406	36.9945	41.1659	47.359	113.005	96.8679	87.5657	-1.24435	5.46e-05	up
Zm00001d015421	730.922	744.846	719.406	493.342	415.269	377.206	0.771528	3.27e-07	down
Zm00001d015428	14.5736	14.1508	5.63798	0	0	0	6.20527	0.000198687	down
Zm00001d015433	143.494	131.216	137.567	247.093	206.371	207.127	-0.679128	0.000967026	up
Zm00001d015450	590.791	616.202	615.668	766.578	1022.59	958.171	-0.592125	0.000177099	up
Zm00001d015459	4.48418	0	3.38279	20.2397	25.2699	18.5235	-2.98201	0.000943664	up
Zm00001d015462	25.7841	47.5981	28.1899	13.4931	3.36932	2.52593	2.38592	0.00147368	down
Zm00001d015469	461.871	380.785	420.593	173.724	137.3	120.403	1.55078	1.69e-15	down
Zm00001d015473	2820.55	3168.49	2837.03	1982.64	2082.24	2120.94	0.512498	1.33e-06	down
Zm00001d015533	7.84732	7.71861	13.5312	0	0	0	5.96996	0.000445558	down
Zm00001d015551	23.542	18.0101	24.8071	0	0	0.841978	6.19769	2.37e-05	down
Zm00001d015569	3495.42	3290.7	3854.12	4877.76	6570.17	5727.97	-0.690734	2.2e-06	up
Zm00001d015591	10.0894	20.583	19.1691	5.05992	0.84233	1.68396	2.71308	0.00518554	down
Zm00001d015594	61.6575	72.0404	50.7418	3.37328	0.84233	4.20989	4.45028	1.41e-12	down
Zm00001d015612	254.477	177.528	218.754	293.475	358.833	318.268	-0.574118	0.00681426	up
Zm00001d015635	304.925	292.021	275.134	193.964	215.636	201.233	0.513636	0.00334447	down
Zm00001d015638	67.2628	79.759	14.6588	118.065	136.457	159.976	-1.36268	0.00854213	up
Zm00001d015657	12.3315	15.4372	13.5312	45.5393	54.7514	25.2593	-1.60756	0.00339199	up
Zm00001d015658	352.008	439.961	393.531	242.033	262.807	236.596	0.675709	6.66e-05	down
Zm00001d015697	6.72628	6.43218	7.89317	0	0	0	5.50174	0.00259543	down
Zm00001d015713	15.6946	2.57287	16.9139	0	0	0	6.24818	0.000377691	down
Zm00001d015746	40478.7	40118.8	29999.7	23371.8	20198.2	22006.8	0.754045	4.1e-07	down
Zm00001d015758	67.2628	84.9047	68.7834	49.7559	29.4815	29.4692	1.02118	0.00777868	down
Zm00001d015767	11.2105	28.3016	41.7211	70.8389	90.9716	83.3558	-1.59506	0.000613928	up
Zm00001d015789	197.304	186.533	198.457	136.618	74.9674	103.563	0.886133	0.00124386	down
Zm00001d015795	220.846	182.674	284.154	388.77	349.567	394.046	-0.717033	0.000685539	up
Zm00001d015802	53.8102	77.1861	111.632	249.623	449.804	289.64	-2.02691	3.42e-10	up
Zm00001d015829	307.167	293.307	343.917	501.775	460.754	504.345	-0.63416	2.8e-05	up
Zm00001d015839	371.066	375.639	416.083	503.462	641.013	586.016	-0.573241	0.000457283	up
Zm00001d015857	160.31	196.825	163.501	92.7652	70.7557	96.8274	0.998012	4.4e-05	down
Zm00001d015863	7.84732	21.8694	23.6795	65.7789	117.084	66.5162	-2.22989	5.24e-06	up
Zm00001d015870	82.9574	102.915	94.7181	49.7559	41.2742	60.6224	0.886007	0.00485671	down
Zm00001d015877	211.878	226.413	286.409	37.1061	26.9546	53.0446	2.62995	2.06e-20	down
Zm00001d015912	3635.55	2992.25	4155.19	920.062	919.824	1052.47	1.89869	1.49e-38	down
Zm00001d015934	32.5103	30.8744	33.8279	8.4332	11.7926	7.5778	1.80668	0.000854116	down
Zm00001d015961	544.828	553.167	552.522	61.5623	4.21165	24.4174	4.19381	3.29e-05	down
Zm00001d015962	483.171	436.102	550.267	591.167	897.081	711.471	-0.581238	0.00492956	up
Zm00001d015968	205.151	208.402	205.223	291.789	348.725	288.798	-0.586944	0.00127176	up
Zm00001d015971	2228.64	2372.19	2051.1	1716.16	1220.54	1453.25	0.599408	0.000187968	down
Zm00001d015986	11.2105	14.1508	13.5312	29.5162	42.1165	39.573	-1.51884	0.00337949	up
Zm00001d016036	71.747	91.3369	78.9317	154.328	219.006	182.709	-1.2031	1.89e-06	up
Zm00001d016063	519.044	611.057	548.012	953.795	675.549	771.252	-0.517247	0.0048155	up
Zm00001d016070	304.925	221.267	336.024	188.06	118.769	180.183	0.825675	0.00221432	down
Zm00001d016082	29.1472	39.8795	38.3383	104.572	218.163	142.294	-2.11754	5.61e-09	up
Zm00001d016142	54.9313	19.2965	42.8487	10.1198	14.3196	15.9976	1.53971	0.00905926	down
Zm00001d016144	424.876	419.378	355.193	284.199	212.267	207.968	0.767459	0.000115457	down
Zm00001d016155	395.729	416.805	454.421	241.189	260.28	282.063	0.693417	1.4e-05	down
Zm00001d016163	5.60523	3.85931	2.25519	12.6498	25.2699	21.0494	-2.32988	0.00596591	up
Zm00001d016166	4179.26	3676.63	3506.82	4327.07	6729.37	5983.94	-0.584616	0.00179636	up
Zm00001d016174	895.716	1363.62	1068.96	0	0	0	12.8048	1.27e-24	down
Zm00001d016182	159.189	123.498	143.205	51.4425	49.6975	48.8347	1.50781	2.89e-09	down
Zm00001d016183	72.868	65.6082	48.4866	8.4332	14.3196	15.1556	2.30146	1.98e-07	down
Zm00001d016204	6.72628	14.1508	15.7863	1.68664	0.84233	0.841978	3.44089	0.0042354	down
Zm00001d016216	29.1472	36.0202	25.9347	14.3364	9.26563	9.26175	1.46786	0.00878603	down
Zm00001d016238	207.394	199.397	221.009	136.618	119.611	121.245	0.734714	0.00023148	down
Zm00001d016248	7300.25	7812.52	5873.65	5064.13	3509.15	4306.72	0.704256	7.93e-05	down
Zm00001d016277	115.468	99.0555	73.2938	243.719	253.541	253.435	-1.38361	5.4e-10	up
Zm00001d016299	508.955	640.645	586.35	462.139	293.973	354.473	0.64383	0.00288497	down
Zm00001d016319	20.1788	34.7337	22.5519	1.68664	0	1.68396	4.51835	7.88e-06	down
Zm00001d016332	380.035	313.89	302.196	159.387	236.695	195.339	0.752639	0.000644665	down
Zm00001d016340	49.326	61.7489	50.7418	0.84332	0	0	7.47955	3.2e-08	down
Zm00001d016342	59.4154	63.0353	50.7418	22.7696	26.9546	32.8371	1.0672	0.00589663	down
Zm00001d016365	1191.67	1192.53	1377.92	2012.16	2776.32	2501.52	-0.954184	6.33e-10	up
Zm00001d016374	207.394	226.413	187.181	346.604	384.102	304.796	-0.739279	7.43e-05	up
Zm00001d016411	401.335	488.845	419.466	935.242	1218.01	959.013	-1.25	1.37e-14	up
Zm00001d016438	40.3577	37.3066	36.0831	67.4656	73.2827	95.9855	-1.05696	0.00230628	up
Zm00001d016441	221.967	172.382	219.881	417.443	408.53	308.164	-0.882525	2.32e-05	up
Zm00001d016455	25.7841	23.1558	23.6795	6.74656	0.84233	5.05187	2.52301	0.000939265	down
Zm00001d016460	2097.48	2059.58	2033.06	1362.8	1171.68	1408.63	0.650643	3.4e-08	down
Zm00001d016469	27168.6	32450.3	23401	13868.4	10791.1	11182.3	1.21178	2.3e-14	down
Zm00001d016480	12.3315	7.71861	5.63798	0	0	0	5.78925	0.00101058	down
Zm00001d016488	17.9367	32.1609	21.4243	0	0	0	7.26122	6.22e-07	down
Zm00001d016489	24.663	69.4675	37.2107	0	0	0	8.1374	7.97e-09	down
Zm00001d016505	2172.59	1828.02	1871.81	851.753	691.553	758.622	1.35136	3.22e-24	down
Zm00001d016518	49.326	45.0252	43.9763	27.8296	14.3196	17.6815	1.20963	0.00897734	down
Zm00001d016530	569.491	551.881	557.033	429.25	348.725	390.678	0.522409	0.000507881	down
Zm00001d016549	2866.52	3154.34	3179.82	5081.84	6700.73	5714.5	-0.927372	4.32e-12	up
Zm00001d016559	3382.2	3998.24	3857.51	2632.84	2538.78	2588.24	0.534074	1.37e-06	down
Zm00001d016567	4253.25	3721.66	3285.82	2356.24	1950.84	2485.52	0.729287	1.69e-06	down
Zm00001d016568	4918.03	4132.03	3833.83	1852.77	1648.44	2094	1.20336	8.01e-17	down
Zm00001d016572	13943.6	17840.3	15768.3	11658.1	8750.12	10102	0.640173	3.61e-05	down
Zm00001d016577	701.775	676.665	649.495	1298.71	1902.82	1465.04	-1.20235	5.97e-13	up
Zm00001d016586	79.5943	111.92	55.2522	37.9494	29.4815	36.205	1.2474	0.00145504	down
Zm00001d016588	9478.45	13457.4	12432.9	2951.62	817.06	1330.32	2.79418	8.44e-06	down
Zm00001d016590	144.615	128.644	178.16	24.4563	15.1619	25.2593	2.80018	7.09e-19	down
Zm00001d016604	308.288	226.413	306.706	139.991	129.719	138.084	1.04716	3.47e-07	down
Zm00001d016651	141.252	201.97	182.671	54.8158	18.5313	40.4149	2.2079	2.7e-09	down
Zm00001d016659	441.692	443.82	421.721	586.107	676.391	604.54	-0.514502	0.00025183	up
Zm00001d016664	510.076	481.127	553.65	382.867	272.915	330.055	0.648577	0.000396202	down
Zm00001d016674	41.4787	33.4473	47.359	69.1522	86.76	95.9855	-1.03809	0.0024126	up
Zm00001d016679	1284.72	1305.73	1384.69	585.264	386.629	388.994	1.54651	2.19e-17	down
Zm00001d016683	2.24209	6.43218	5.63798	24.4563	19.3736	22.7334	-2.23168	0.00313007	up
Zm00001d016691	199.546	223.84	153.353	118.065	78.3367	137.242	0.78822	0.00847093	down
Zm00001d016696	99.7731	50.171	57.5074	17.7097	13.4773	6.73582	2.45432	1.08e-06	down
Zm00001d016720	219.725	212.262	257.092	563.338	705.872	623.905	-1.45676	5.23e-19	up
Zm00001d016727	25.7841	18.0101	10.1484	1.68664	3.36932	0	3.41567	0.00115753	down
Zm00001d016736	484.292	460.544	458.932	592.854	909.716	776.303	-0.698894	0.000273574	up
Zm00001d016741	359.856	263.719	348.427	224.323	227.429	190.287	0.600245	0.00386425	down
Zm00001d016755	187.215	162.091	186.053	248.779	259.438	283.746	-0.563057	0.00291956	up
Zm00001d016765	526.892	452.825	440.89	716.822	741.25	695.474	-0.599556	1.66e-05	up
Zm00001d016768	224.209	178.814	174.777	349.134	479.286	382.258	-1.06605	2.04e-07	up
Zm00001d016786	135.647	142.794	165.757	216.733	272.915	232.386	-0.70027	0.000939779	up
Zm00001d016792	130.041	151.799	199.585	265.646	268.703	262.697	-0.72661	0.00104073	up
Zm00001d016824	313.893	277.87	310.089	410.697	484.34	424.357	-0.547682	0.000790384	up
Zm00001d016825	275.777	351.197	316.855	228.54	138.984	154.924	0.852396	0.00059913	down
Zm00001d016832	758.948	882.494	711.513	566.711	448.962	548.969	0.587847	0.000398826	down
Zm00001d016838	5980.78	5388.88	6347.24	3209.67	2895.93	2980.6	0.963529	5.47e-19	down
Zm00001d016841	215.241	122.211	49.6142	65.7789	28.6392	47.1507	1.45141	0.00853614	down
Zm00001d016849	31.3893	21.8694	19.1691	56.5024	64.0171	63.1483	-1.33934	0.000743815	up
Zm00001d016856	560.523	596.906	544.629	1109.81	1254.23	1348.85	-1.12588	3.67e-18	up
Zm00001d016873	292.593	315.177	328.131	149.268	164.254	151.556	1.00869	2.68e-09	down
Zm00001d016891	438.329	452.825	541.246	664.536	1215.48	960.697	-0.987586	2.34e-05	up
Zm00001d016895	987.642	1179.66	1473.77	543.098	507.083	484.137	1.24684	4.28e-13	down
Zm00001d016897	628.907	677.951	642.73	897.292	971.206	942.173	-0.528345	8.69e-06	up
Zm00001d016902	210.757	168.523	217.626	374.434	512.137	415.095	-1.12253	1.79e-08	up
Zm00001d016913	260.083	280.443	208.605	157.701	128.034	159.976	0.747713	0.000658297	down
Zm00001d016928	425.998	409.086	442.018	688.992	619.112	660.952	-0.624005	2.53e-06	up
Zm00001d016935	2163.62	2256.41	2445.76	2750.91	4039.81	3547.25	-0.590435	0.000455121	up
Zm00001d016949	409.182	427.096	432.997	265.646	259.438	290.482	0.637975	2.01e-05	down
Zm00001d016995	80.7153	59.176	49.6142	115.535	138.984	106.931	-0.929994	0.00252615	up
Zm00001d016998	7.84732	14.1508	6.76558	32.8895	46.3281	47.1507	-2.15233	9.03e-05	up
Zm00001d017028	93.0468	54.0303	90.2077	37.1061	35.3779	24.4174	1.29603	0.000858297	down
Zm00001d017030	1066.11	1171.94	926.884	737.061	523.929	537.182	0.815255	1.03e-05	down
Zm00001d017036	2485.36	2347.74	2202.2	5122.32	7005.66	6500.07	-1.40479	2.36e-23	up
Zm00001d017038	41.4787	29.588	32.7003	13.4931	7.58097	10.1037	1.73727	0.00128908	down
Zm00001d017043	6.72628	1.28644	2.25519	18.553	51.3821	28.6272	-3.23767	0.000115284	up
Zm00001d017057	209.636	191.679	205.223	0	0	0	10.3499	4.21e-16	down
Zm00001d017092	299.319	250.855	259.347	357.568	532.352	495.083	-0.773955	0.000227986	up
Zm00001d017096	1125.53	1258.13	1156.91	853.44	881.077	729.153	0.522761	0.000114956	down
Zm00001d017099	205.151	147.94	165.757	85.1753	100.237	87.5657	0.928578	0.000132017	down
Zm00001d017111	16.8157	34.7337	45.1039	72.5255	94.3409	79.9879	-1.35489	0.00119023	up
Zm00001d017112	94.1679	113.206	112.76	289.259	164.254	193.655	-1.01639	0.000387785	up
Zm00001d017121	92115.2	89615.6	91528.1	143611	156885	152682	-0.729805	1.52e-18	up
Zm00001d017125	264.567	237.99	232.285	322.148	389.156	383.942	-0.575233	0.00119568	up
Zm00001d017129	523.529	548.021	507.418	397.204	281.338	348.579	0.620055	0.000574837	down
Zm00001d017144	447.297	425.81	488.249	646.826	705.03	680.318	-0.577082	1.96e-05	up
Zm00001d017157	71.747	55.3167	46.2314	32.0461	27.7969	23.5754	1.05568	0.0091659	down
Zm00001d017166	207.394	200.684	182.671	289.259	463.281	440.354	-1.01406	9.93e-06	up
Zm00001d017167	26.9051	27.0151	21.4243	77.5854	80.8637	63.1483	-1.55863	1.82e-05	up
Zm00001d017169	1487.63	1579.74	1492.94	866.089	925.721	949.751	0.733842	4.99e-12	down
Zm00001d017171	217.483	227.699	239.05	349.978	399.264	346.053	-0.678769	4.56e-05	up
Zm00001d017181	211.878	250.855	200.712	105.415	37.0625	58.9384	1.71921	1.67e-06	down
Zm00001d017185	1328.44	1243.98	1296.74	1722.06	2199.32	1919.71	-0.594019	9.62e-06	up
Zm00001d017203	853.116	1186.09	1170.44	545.628	450.646	554.863	1.04865	3.28e-09	down
Zm00001d017205	16.8157	15.4372	31.5727	52.2858	72.4404	78.3039	-1.66248	0.000165393	up
Zm00001d017212	2.24209	1.28644	3.38279	11.8065	18.5313	21.0494	-2.87568	0.00317618	up
Zm00001d017213	258.962	226.413	290.92	495.029	414.426	394.046	-0.745961	5.37e-05	up
Zm00001d017226	29.1472	21.8694	37.2107	9.27652	10.9503	2.52593	1.95834	0.00421472	down
Zm00001d017239	1062.75	1125.63	1298.99	1673.99	2240.6	1928.97	-0.744584	1.98e-06	up
Zm00001d017241	125.557	118.352	99.2285	183	190.367	175.131	-0.677381	0.00214904	up
Zm00001d017270	88.5626	93.9098	74.4214	12.6498	3.36932	7.5778	3.44374	6.76e-14	down
Zm00001d017281	16.8157	15.4372	11.276	3.37328	0.84233	0	3.36809	0.00289562	down
Zm00001d017286	4971.84	4851.15	4574.66	5367.73	8364.34	7426.24	-0.555401	0.00213342	up
Zm00001d017288	0	1.28644	1.1276	11.8065	21.9006	13.4716	-4.32253	0.00208576	up
Zm00001d017296	290.351	317.749	305.579	481.536	417.796	402.465	-0.511454	0.0017953	up
Zm00001d017361	352.008	308.744	384.51	505.149	553.411	533.814	-0.605618	9.12e-05	up
Zm00001d017376	180.488	246.996	173.65	0	0	0	10.3346	7.09e-16	down
Zm00001d017378	72.868	45.0252	60.8902	8.4332	5.89631	7.5778	3.03202	5.4e-10	down
Zm00001d017379	210.757	201.97	158.991	78.4287	117.084	90.0916	1.00066	0.000100003	down
Zm00001d017380	31.3893	24.4423	31.5727	4.2166	5.05398	3.36791	2.79244	1.87e-05	down
Zm00001d017392	383.398	478.554	383.383	322.148	243.433	282.063	0.553631	0.00498402	down
Zm00001d017395	40.3577	36.0202	30.4451	131.558	154.989	117.877	-1.92082	5.44e-11	up
Zm00001d017399	52.6892	45.0252	58.635	18.553	12.6349	16.8396	1.70509	6.29e-05	down
Zm00001d017417	243.267	234.131	230.03	177.94	138.142	144.82	0.618266	0.00249585	down
Zm00001d017419	3.36314	9.00505	6.76558	14.3364	32.0085	29.4692	-2.00018	0.00753466	up
Zm00001d017423	113.226	122.211	100.356	133.245	259.438	213.02	-0.852204	0.00576574	up
Zm00001d017427	98.6521	110.633	47.359	16.0231	3.36932	21.8914	2.6347	8.55e-06	down
Zm00001d017435	131.162	128.644	119.525	61.5623	38.7472	69.0422	1.16324	0.000117487	down
Zm00001d017445	97.531	97.7691	94.7181	62.4057	50.5398	54.7285	0.790304	0.0055624	down
Zm00001d017451	34.7524	60.4625	72.1662	5.05992	3.36932	5.05187	3.63311	6.45e-10	down
Zm00001d017459	188.336	225.126	202.967	141.678	126.349	143.136	0.582631	0.00512095	down
Zm00001d017460	317.256	286.875	244.688	193.964	165.939	199.549	0.60134	0.0029979	down
Zm00001d017475	201.788	218.694	214.243	319.618	311.662	282.063	-0.525724	0.00261083	up
Zm00001d017481	641.238	632.926	701.365	475.632	278.811	330.897	0.864268	8.09e-05	down
Zm00001d017493	1908.02	1368.77	1589.91	650.2	788.421	569.177	1.27772	7.44e-13	down
Zm00001d017522	159.189	108.061	190.564	388.77	414.426	309.848	-1.27792	1.73e-07	up
Zm00001d017540	43.7208	42.4524	40.5935	68.3089	85.0753	94.3015	-0.966443	0.00349166	up
Zm00001d017544	239.904	195.538	214.243	324.678	482.655	383.942	-0.873423	4.03e-05	up
Zm00001d017545	1658.03	1766.28	1637.27	471.416	327.666	560.757	1.89605	9.35e-24	down
Zm00001d017547	15.6946	33.4473	20.2967	111.318	160.885	117.877	-2.50421	6.49e-12	up
Zm00001d017550	255.599	307.458	268.368	206.613	181.943	191.129	0.51869	0.00596591	down
Zm00001d017557	193.941	183.96	271.751	117.221	121.296	114.509	0.881529	0.000214401	down
Zm00001d017560	2019	2189.51	1632.76	1240.52	811.164	971.642	0.949932	8.42e-07	down
Zm00001d017575	56.0523	77.1861	50.7418	13.4931	12.6349	14.3136	2.18184	2.57e-07	down
Zm00001d017601	773.522	787.298	754.362	905.725	1361.21	1161.93	-0.566716	0.00178428	up
Zm00001d017607	67.2628	77.1861	85.6973	135.774	117.084	132.19	-0.742761	0.00440892	up
Zm00001d017617	405.819	490.132	489.377	530.448	916.455	751.044	-0.666307	0.00412236	up
Zm00001d017643	76.2311	63.0353	77.8041	115.535	157.516	141.452	-0.930259	0.000562562	up
Zm00001d017699	56.0523	78.4725	36.0831	152.641	186.997	188.603	-1.63833	9.99e-08	up
Zm00001d017707	2099.72	1954.09	2079.29	3622.9	7216.24	6431.03	-1.49354	4.77e-11	up
Zm00001d017708	146.857	133.789	131.929	86.8619	68.2287	62.3063	0.924822	0.000363316	down
Zm00001d017718	1.12105	2.57287	5.63798	24.4563	48.0128	25.2593	-3.38248	3.44e-05	up
Zm00001d017742	1.12105	1.28644	1.1276	24.4563	11.7926	25.2593	-4.12568	0.000409173	up
Zm00001d017746	29.1472	30.8744	28.1899	87.7053	204.686	169.238	-2.38889	6.14e-10	up
Zm00001d017753	63.8996	75.8997	69.911	181.314	209.74	265.223	-1.64806	3.39e-11	up
Zm00001d017756	691.685	716.544	634.837	457.079	339.459	365.418	0.813838	9.14e-07	down
Zm00001d017768	102.015	111.92	124.036	223.48	255.226	328.371	-1.25578	5.8e-08	up
Zm00001d017770	30.2682	27.0151	22.5519	3.37328	1.68466	4.20989	3.10657	2.13e-05	down
Zm00001d017775	12.3315	24.4423	14.6588	1.68664	0	0	4.92656	0.00045972	down
Zm00001d017783	569.491	604.625	647.24	1041.5	1662.76	1539.14	-1.2202	2.13e-10	up
Zm00001d017787	1082.93	1361.05	1108.43	969.818	617.428	787.249	0.580747	0.0048567	down
Zm00001d017823	205.151	235.418	249.199	276.609	582.892	384.784	-0.851339	0.00365959	up
Zm00001d017830	512.318	383.358	454.421	1243.05	2035.91	1370.74	-1.78319	2.34e-17	up
Zm00001d017837	125.557	146.654	103.739	258.899	290.604	346.053	-1.25538	1.23e-08	up
Zm00001d017840	2652.4	2091.74	2397.27	3305.81	4430.66	3754.38	-0.685929	1.36e-05	up
Zm00001d017853	425.998	448.966	464.57	268.176	304.081	325.003	0.578028	0.000270101	down
Zm00001d017863	672.628	722.977	588.605	335.641	336.932	390.678	0.899315	3.93e-09	down
Zm00001d017872	4660.19	5247.37	4500.24	3831.2	2974.27	3324.97	0.508021	0.000311769	down
Zm00001d017874	290.351	290.734	267.24	333.111	454.858	412.569	-0.501356	0.00925352	up
Zm00001d017882	5602.99	5096.86	4812.58	3463.51	3356.68	3687.02	0.56208	2.58e-07	down
Zm00001d017887	1189.43	1402.21	1382.43	2037.46	2594.38	2281.76	-0.799113	1.28e-08	up
Zm00001d017897	208.515	263.719	231.157	323.835	459.912	362.05	-0.705559	0.000848994	up
Zm00001d017914	782.49	836.183	870.504	918.375	1537.25	1303.38	-0.594726	0.00465054	up
Zm00001d017920	3.36314	1.28644	2.25519	13.4931	14.3196	21.0494	-2.80346	0.00423549	up
Zm00001d017932	108.741	155.659	157.863	203.24	283.865	320.793	-0.937519	0.00042262	up
Zm00001d017935	724.196	811.741	802.849	648.513	454.016	533.814	0.515045	0.00415245	down
Zm00001d017945	299.319	286.875	328.131	411.54	491.078	466.456	-0.581521	0.000339381	up
Zm00001d017953	669.265	530.011	750.979	355.038	258.595	314.9	1.0716	4.7e-08	down
Zm00001d017981	109.863	99.0555	122.908	37.9494	14.3196	32.8371	1.96406	2.65e-07	down
Zm00001d017983	114.347	194.252	78.9317	225.166	326.824	335.949	-1.20055	0.000438752	up
Zm00001d017987	132.283	145.367	172.522	292.632	305.766	184.393	-0.79782	0.00325544	up
Zm00001d017998	47.0839	55.3167	38.3383	23.613	16.0043	16.8396	1.31493	0.00337949	down
Zm00001d018011	50.4471	48.8845	54.1246	25.2996	10.9503	19.3655	1.46496	0.001417	down
Zm00001d018013	572.855	716.544	637.092	482.379	335.247	435.302	0.619983	0.0013793	down
Zm00001d018014	232.057	266.292	267.24	409.01	448.119	460.562	-0.784248	6.22e-07	up
Zm00001d018031	19.0578	18.0101	22.5519	77.5854	113.715	75.778	-2.1604	1.83e-08	up
Zm00001d018070	239.904	253.428	267.24	400.577	440.539	404.149	-0.711336	3.97e-06	up
Zm00001d018072	227.572	293.307	250.326	150.954	135.615	160.818	0.783705	0.000107626	down
Zm00001d018081	1623.27	1763.7	1472.64	1125.83	1148.1	997.744	0.570398	1.27e-05	down
Zm00001d018089	28.0262	25.7287	29.3175	5.90324	4.21165	5.89384	2.37671	0.000142909	down
Zm00001d018090	239.904	212.262	218.754	301.908	351.252	368.786	-0.606177	0.000737949	up
Zm00001d018098	753.343	850.334	881.78	1279.32	1990.43	1713.42	-1.00369	4.7e-08	up
Zm00001d018111	851.995	856.766	748.724	555.748	518.033	600.33	0.553411	6.32e-05	down
Zm00001d018126	228.693	209.689	187.181	257.213	415.269	340.159	-0.694922	0.00371628	up
Zm00001d018128	352.008	419.378	416.083	705.859	727.773	689.58	-0.83934	9.58e-10	up
Zm00001d018145	1746.59	1959.24	2058.99	2556.1	3201.7	3059.75	-0.613185	9.2e-06	up
Zm00001d018149	76.2311	65.6082	72.1662	40.4793	32.0085	26.9433	1.10733	0.00164417	down
Zm00001d018155	0	2.57287	0	19.3964	8.4233	22.7334	-4.4026	0.00223694	up
Zm00001d018159	228.693	162.091	337.151	36.2627	10.108	17.6815	3.50768	1.38e-16	down
Zm00001d018191	1.12105	1.28644	1.1276	16.0231	6.73864	16.8396	-3.49011	0.00660377	up
Zm00001d018193	38.1156	39.8795	18.0415	93.6085	76.652	89.2496	-1.43992	0.000168722	up
Zm00001d018204	989.884	987.982	811.869	654.416	590.473	596.962	0.598564	3e-05	down
Zm00001d018211	12.3315	10.2915	9.02077	1.68664	0.84233	0.841978	3.23141	0.0077871	down
Zm00001d018214	332.951	289.448	408.19	469.729	794.317	655.901	-0.896569	0.000172677	up
Zm00001d018229	263.446	239.277	261.602	845.85	1626.54	1278.12	-2.29432	7.74e-24	up
Zm00001d018246	1289.2	1237.55	1486.17	2451.53	2545.52	2502.36	-0.901629	1.78e-15	up
Zm00001d018255	2.24209	2.57287	3.38279	17.7097	27.7969	16.8396	-2.92483	0.000892427	up
Zm00001d018257	292.593	293.307	410.445	602.974	507.925	555.705	-0.74104	0.000121223	up
Zm00001d018295	1390.1	1449.81	1701.54	2072.88	2404.01	2110.84	-0.536448	8.6e-05	up
Zm00001d018297	8.96837	9.00505	16.9139	43.8526	68.2287	58.9384	-2.28604	3.43e-06	up
Zm00001d018309	3583.98	4074.14	3840.59	4785.84	7523.69	7257.01	-0.766981	4.09e-05	up
Zm00001d018313	31.3893	15.4372	24.8071	1.68664	0	0	5.41354	4.61e-05	down
Zm00001d018314	135.647	137.649	84.5697	53.9725	20.2159	36.205	1.69578	3.63e-05	down
Zm00001d018331	61.6575	55.3167	33.8279	17.7097	7.58097	18.5235	1.78219	0.00066045	down
Zm00001d018333	156.946	176.242	182.671	199.867	293.131	320.793	-0.658062	0.00875652	up
Zm00001d018338	343.04	339.619	323.62	175.411	153.304	186.919	0.964457	1.42e-08	down
Zm00001d018340	5.60523	11.5779	20.2967	69.1522	27.7969	72.4101	-2.17473	0.000468819	up
Zm00001d018345	124.436	105.488	113.887	183	180.259	185.235	-0.671878	0.00153418	up
Zm00001d018350	71.747	99.0555	105.994	145.051	225.744	190.287	-1.02079	0.000304197	up
Zm00001d018355	265.688	312.604	302.196	175.411	107.818	130.507	1.08904	2.79e-06	down
Zm00001d018362	319.498	288.161	315.727	453.706	422.007	434.46	-0.503563	0.000821704	up
Zm00001d018363	1720.81	1532.14	1470.39	550.688	523.087	620.538	1.47925	3.16e-31	down
Zm00001d018365	165.915	196.825	164.629	252.153	246.803	269.433	-0.545474	0.00449377	up
Zm00001d018370	1387.86	1386.78	1389.2	1943.01	2996.17	2545.3	-0.845989	9.14e-07	up
Zm00001d018374	139.01	128.644	175.905	51.4425	46.3281	62.3063	1.47195	5.56e-08	down
Zm00001d018377	139.01	108.061	169.139	437.683	797.686	507.713	-2.06381	1.47e-14	up
Zm00001d018382	2391.19	2369.61	2206.71	1819.04	1340.15	1523.14	0.573372	0.00010684	down
Zm00001d018383	900.2	993.128	1218.93	1146.91	2238.07	1673.85	-0.700767	0.00610934	up
Zm00001d018384	302.682	228.985	249.199	399.734	693.237	496.767	-1.02461	2.52e-05	up
Zm00001d018389	2510.02	2213.95	2242.79	3857.34	4444.13	4219.99	-0.845639	3.29e-14	up
Zm00001d018399	497.744	473.408	458.932	688.149	870.127	921.124	-0.793812	7.92e-07	up
Zm00001d018409	2531.32	2731.1	2539.35	3221.48	4516.57	4508.79	-0.650637	5.89e-05	up
Zm00001d018411	430.482	486.272	570.564	622.37	890.343	745.15	-0.602155	0.0024357	up
Zm00001d018415	554.918	460.544	483.739	634.176	1536.41	1092.05	-1.12159	0.000109859	up
Zm00001d018416	28.0262	33.4473	33.8279	67.4656	70.7557	67.3582	-1.11086	0.00140971	up
Zm00001d018421	659.175	532.584	356.32	792.721	1043.65	944.699	-0.845253	0.000414811	up
Zm00001d018445	1021.27	738.414	979.881	584.421	383.26	508.555	0.892684	1.94e-05	down
Zm00001d018454	623.302	672.806	657.389	1378.83	1522.09	1470.09	-1.16239	3.21e-26	up
Zm00001d018461	110.984	122.211	134.184	179.627	380.733	300.586	-1.22869	4.86e-05	up
Zm00001d018482	894.595	818.173	794.955	428.406	411.899	488.347	0.916603	1.49e-11	down
Zm00001d018485	60.5365	24.4423	28.1899	72.5255	161.727	119.561	-1.63883	0.000401611	up
Zm00001d018497	117.71	104.201	155.608	235.286	269.546	234.912	-0.96736	1.72e-05	up
Zm00001d018498	501.108	450.252	417.211	661.163	572.784	710.629	-0.506598	0.00188843	up
Zm00001d018502	44.8418	48.8845	45.1039	10.1198	20.2159	21.0494	1.43292	0.00233119	down
Zm00001d018511	123.315	147.94	146.588	84.332	71.598	85.8817	0.787972	0.00153405	down
Zm00001d018512	954.01	958.394	1009.2	1531.47	1711.61	1599.76	-0.728943	1.82e-11	up
Zm00001d018513	78.4732	111.92	115.015	4.2166	0	0.841978	5.91572	1.47e-16	down
Zm00001d018517	84.0785	66.8946	83.4421	127.341	170.993	176.815	-1.01619	0.000128732	up
Zm00001d018528	122.194	97.7691	115.015	215.047	213.109	197.023	-0.897168	1.62e-05	up
Zm00001d018534	493.26	432.242	452.166	585.264	1074.81	832.716	-0.855214	0.000244149	up
Zm00001d018541	6.72628	7.71861	18.0415	26.9862	41.2742	37.889	-1.70046	0.00514456	up
Zm00001d018552	66.1417	65.6082	57.5074	103.728	122.138	131.349	-0.917417	0.000771743	up
Zm00001d018570	2.24209	16.7237	10.1484	0	0	0	5.96203	0.00115833	down
Zm00001d018595	547.071	612.343	620.178	335.641	263.649	324.161	0.946143	2.59e-09	down
Zm00001d018600	36.9945	28.3016	30.4451	49.7559	96.0256	70.7261	-1.17454	0.00468954	up
Zm00001d018602	158.068	110.633	119.525	0	0	0.841978	8.7453	1.97e-11	down
Zm00001d018616	1823.94	2015.84	1914.66	1219.44	1116.93	1308.43	0.658579	1.6e-08	down
Zm00001d018624	244.388	185.247	222.136	331.425	532.352	446.248	-1.00554	1.25e-05	up
Zm00001d018625	357.614	527.438	500.653	209.987	213.109	250.067	1.04056	3.39e-07	down
Zm00001d018631	8.96837	2.57287	5.63798	0	0	0	5.21366	0.00960915	down
Zm00001d018632	94.1679	100.342	131.929	148.424	236.695	209.652	-0.864463	0.00216561	up
Zm00001d018636	330.709	281.729	302.196	201.553	235.01	202.917	0.517386	0.00488253	down
Zm00001d018641	613.212	486.272	625.816	1156.19	1410.06	1447.36	-1.21679	1.04e-14	up
Zm00001d018653	906.926	964.826	942.671	629.117	401.791	554.863	0.827543	9.77e-06	down
Zm00001d018665	58.2944	60.4625	66.5282	31.2028	26.1122	35.3631	0.999779	0.00616265	down
Zm00001d018694	2275.72	2260.27	2420.95	2841.14	3895.78	3447.06	-0.549714	0.000211848	up
Zm00001d018698	154.704	155.659	131.929	39.636	27.7969	27.7853	2.21509	2.77e-15	down
Zm00001d018703	264.567	250.855	267.24	176.254	187.84	153.24	0.59789	0.00153266	down
Zm00001d018727	2173.71	1532.14	1258.4	732.002	588.789	654.217	1.32987	2.24e-10	down
Zm00001d018730	69.5049	73.3268	103.739	151.798	215.636	192.813	-1.18215	1.44e-05	up
Zm00001d018733	578.46	554.454	590.86	447.803	293.131	345.211	0.666591	0.000663261	down
Zm00001d018758	2106.45	2162.5	2300.3	3136.31	3707.94	3498.42	-0.654763	7.1e-09	up
Zm00001d018786	72.868	90.0505	73.2938	229.383	192.894	172.605	-1.33601	2.29e-08	up
Zm00001d018789	67.2628	105.488	60.8902	204.927	196.263	202.075	-1.37609	1.23e-07	up
Zm00001d018809	44.8418	45.0252	96.9733	273.236	267.019	330.897	-2.21639	5.85e-13	up
Zm00001d018829	26.9051	38.5931	11.276	0.84332	3.36932	2.52593	3.50485	0.000101921	down
Zm00001d018857	172.641	209.689	254.837	100.355	91.814	85.8817	1.19639	4.33e-07	down
Zm00001d018867	262.325	257.287	232.285	615.623	799.371	762.832	-1.53468	2.51e-21	up
Zm00001d018872	8116.37	8166.29	7614.66	4811.14	3870.51	4470.9	0.861481	1.31e-13	down
Zm00001d018881	87.4416	51.4574	22.5519	5.05992	8.4233	0.841978	3.49494	3.52e-06	down
Zm00001d018883	7.84732	7.71861	4.51039	63.249	48.8551	60.6224	-3.11133	3.88e-09	up
Zm00001d018891	206.272	172.382	162.374	307.812	256.911	293.008	-0.663924	0.000821704	up
Zm00001d018894	631.149	620.062	694.599	948.735	1258.44	1141.72	-0.782974	2.99e-07	up
Zm00001d018901	212.999	210.975	228.902	105.415	155.831	119.561	0.778088	0.000745686	down
Zm00001d018916	301.561	328.041	286.409	644.296	756.412	754.412	-1.23559	1.46e-17	up
Zm00001d018917	58.2944	23.1558	54.1246	12.6498	7.58097	10.1037	2.16547	0.000142792	down
Zm00001d018941	255.599	328.041	324.748	428.406	454.858	433.618	-0.537064	0.00178547	up
Zm00001d018961	1635.61	1740.55	1625.99	2049.27	3436.71	2514.15	-0.677567	0.00069794	up
Zm00001d018965	104.257	138.935	74.4214	28.6729	9.26563	12.6297	2.64913	1.39e-08	down
Zm00001d018967	829.574	713.971	685.579	455.393	507.925	484.137	0.62333	1.49e-05	down
Zm00001d018969	2579.53	3159.48	2649.85	2039.99	1879.24	1942.44	0.516773	4.69e-05	down
Zm00001d018970	519.044	537.73	490.504	55.6591	24.4276	65.6743	3.40792	7.91e-35	down
Zm00001d018971	13547.8	14736.1	13427.4	8139.72	5508	5991.51	1.08668	1.47e-11	down
Zm00001d018973	7.84732	43.7388	15.7863	96.1384	50.5398	101.037	-1.89361	0.00167342	up
Zm00001d018976	917.016	864.484	842.314	1420.15	1987.06	1558.5	-0.92026	5.81e-09	up
Zm00001d019004	19.0578	10.2915	5.63798	0	0	0	6.23508	0.000213723	down
Zm00001d019019	17.9367	24.4423	36.0831	34.5761	139.827	210.494	-2.29376	0.000159677	up
Zm00001d019040	1840.76	2140.63	1947.36	1453.88	977.945	1049.1	0.768081	1.87e-05	down
Zm00001d019054	1767.89	2168.93	2099.58	1535.69	1244.96	1368.21	0.540714	0.000205283	down
Zm00001d019062	3937.11	4108.87	3591.39	2534.18	2398.11	2526.77	0.641522	3.98e-10	down
Zm00001d019064	41.4787	45.0252	28.1899	0	0	0	7.94462	9.28e-09	down
Zm00001d019087	499.987	536.443	478.101	289.259	267.861	268.591	0.87439	8.12e-10	down
Zm00001d019092	106.499	97.7691	82.3145	136.618	157.516	177.657	-0.719596	0.00454997	up
Zm00001d019093	91.9258	92.6233	73.2938	155.171	264.492	236.596	-1.34907	1.39e-06	up
Zm00001d019104	162.552	145.367	156.736	258.899	259.438	219.756	-0.666318	0.000675713	up
Zm00001d019108	2061.6	2188.23	2116.5	3584.11	4228.5	3564.93	-0.837794	2.02e-13	up
Zm00001d019114	262.325	218.694	226.647	333.111	357.99	339.317	-0.540667	0.00163843	up
Zm00001d019117	353.13	337.046	210.861	149.268	75.8097	147.346	1.27415	8.1e-05	down
Zm00001d019118	59.4154	39.8795	24.8071	0	0	0.841978	7.09898	4.95e-07	down
Zm00001d019139	4468.49	4698.06	3876.68	6960.76	7613.82	7376.57	-0.751167	4.03e-11	up
Zm00001d019145	20.1788	20.583	5.63798	50.5992	52.2245	64.8323	-1.86193	0.000302272	up
Zm00001d019156	612328	694780	512419	115035	40710.6	57952.5	3.08992	1.5e-09	down
Zm00001d019160	6704.98	8576.66	7966.47	1396.54	395.053	426.041	3.39002	2.88e-07	down
Zm00001d019162	848.632	1081.89	834.421	161.074	74.125	59.7804	3.22837	1.05e-25	down
Zm00001d019166	612.091	654.795	601.009	419.13	352.936	404.991	0.665698	3.14e-06	down
Zm00001d019172	85.1995	84.9047	89.0801	174.567	216.479	174.289	-1.12472	7.54e-07	up
Zm00001d019184	128.92	136.362	137.567	270.706	230.798	282.063	-0.960198	7.31e-07	up
Zm00001d019192	195.062	122.211	161.246	24.4563	18.5313	19.3655	2.94244	2.73e-20	down
Zm00001d019195	243.267	254.714	242.433	534.665	566.888	565.809	-1.17189	1.18e-17	up
Zm00001d019200	493.26	539.016	587.478	708.389	1096.71	846.188	-0.710936	0.000345373	up
Zm00001d019212	3.36314	19.2965	12.4036	0	0	0	6.2308	0.000335248	down
Zm00001d019228	23.542	14.1508	65.4006	145.894	199.632	96.8274	-2.09388	5.98e-05	up
Zm00001d019230	86.3206	66.8946	90.2077	126.498	192.051	157.45	-0.964112	0.000602644	up
Zm00001d019233	1482.02	1528.28	1330.56	929.338	734.512	916.072	0.750424	1.83e-07	down
Zm00001d019249	1953.98	2301.43	1597.8	1479.18	875.181	926.175	0.835081	0.000448818	down
Zm00001d019252	84.0785	104.201	125.163	31.2028	18.5313	26.1013	2.04724	3.4e-09	down
Zm00001d019267	30.2682	24.4423	55.2522	0	0	0	7.88871	2.43e-08	down
Zm00001d019269	126.678	105.488	127.418	70.8389	70.7557	70.7261	0.762289	0.00314384	down
Zm00001d019277	49024.5	38706.3	43253.5	18498.2	15928.5	21066.3	1.23903	6.13e-18	down
Zm00001d019279	89.6837	123.498	131.929	211.673	242.591	267.749	-1.06653	4.49e-06	up
Zm00001d019297	181.609	195.538	191.691	267.332	279.654	258.487	-0.50252	0.00496204	up
Zm00001d019306	1220.82	1200.24	1250.5	482.379	667.968	568.335	1.09517	2.04e-13	down
Zm00001d019311	2011.16	1961.81	2334.12	1459.79	1443.75	1459.15	0.532048	6.58e-06	down
Zm00001d019317	1137.86	1056.16	908.843	2675.01	2908.57	3033.65	-1.47374	1.82e-32	up
Zm00001d019327	112.105	120.925	57.5074	35.4194	21.0582	37.047	1.63326	9.54e-05	down
Zm00001d019335	508.955	493.991	422.849	366.844	265.334	338.475	0.554456	0.00415955	down
Zm00001d019349	214.12	275.297	227.774	159.387	96.8679	127.981	0.898992	0.000414798	down
Zm00001d019363	825.09	692.102	728.427	397.204	396.737	455.51	0.846462	4.04e-09	down
Zm00001d019372	354.251	353.77	285.282	215.047	186.997	226.492	0.659487	0.000533273	down
Zm00001d019375	20.1788	33.4473	9.02077	0	0	0	7.06882	4.37e-06	down
Zm00001d019397	210.757	227.699	208.605	100.355	76.652	90.0916	1.27576	1.28e-09	down
Zm00001d019423	220.846	189.106	224.392	382.867	529.825	462.246	-1.11443	4.01e-09	up
Zm00001d019449	243.267	276.584	313.472	528.761	710.926	554.021	-1.10601	3.11e-09	up
Zm00001d019452	34.7524	36.0202	34.9555	75.0555	67.3864	64.8323	-0.971821	0.0046225	up
Zm00001d019453	12.3315	18.0101	31.5727	21.9263	80.0213	109.457	-1.77011	0.00776962	up
Zm00001d019459	180.488	159.518	188.309	223.48	337.774	318.268	-0.734049	0.00168227	up
Zm00001d019462	17.9367	14.1508	14.6588	75.8988	139.827	94.3015	-2.72615	4.97e-11	up
Zm00001d019467	602.002	596.906	807.359	1035.6	1402.48	1151.83	-0.838871	6.89e-06	up
Zm00001d019472	501.108	497.85	606.647	835.73	1183.47	1069.31	-0.943318	1.13e-07	up
Zm00001d019473	369.945	374.353	419.466	570.927	852.438	673.582	-0.849206	8.21e-06	up
Zm00001d019477	51.5681	25.7287	32.7003	100.355	269.546	192.813	-2.34963	2.5e-08	up
Zm00001d019490	212.999	204.543	225.519	302.752	371.467	327.529	-0.638675	0.00034939	up
Zm00001d019527	3.36314	6.43218	15.7863	0	0.84233	0	4.82247	0.00855428	down
Zm00001d019534	310.53	203.257	207.478	118.065	74.125	74.936	1.43415	7.57e-07	down
Zm00001d019542	885.626	906.937	918.991	1323.17	1378.05	1340.43	-0.575877	2.45e-08	up
Zm00001d019552	465.234	652.223	750.979	333.955	315.874	317.426	0.949573	3.09e-06	down
Zm00001d019563	9388.76	9066.79	8301.36	3552.06	3599.28	3909.3	1.27446	2.18e-38	down
Zm00001d019573	56.0523	59.176	73.2938	122.281	140.669	113.667	-0.997039	0.000267958	up
Zm00001d019576	507.834	546.735	540.119	330.581	312.504	372.996	0.649908	1.14e-05	down
Zm00001d019586	65.0207	56.6031	92.4629	128.185	130.561	145.662	-0.913357	0.00139852	up
Zm00001d019587	135.647	153.086	148.843	303.595	283.023	234.912	-0.909812	5.53e-06	up
Zm00001d019600	66.1417	56.6031	91.3353	113.848	132.246	129.665	-0.807427	0.00583812	up
Zm00001d019629	627.786	762.856	606.647	841.633	987.211	1033.95	-0.520518	0.00137107	up
Zm00001d019635	24.663	14.1508	10.1484	0	0	0	6.72009	1.6e-05	down
Zm00001d019648	350.887	389.79	289.792	440.213	816.218	650.007	-0.888386	0.000460251	up
Zm00001d019671	525.771	483.7	553.65	415.757	317.558	344.369	0.537153	0.00191014	down
Zm00001d019674	5.60523	9.00505	5.63798	0	0	0	5.44057	0.00347446	down
Zm00001d019693	5.60523	10.2915	9.02077	0	0	0	5.74102	0.00111712	down
Zm00001d019696	0	3.85931	2.25519	11.8065	26.1122	14.3136	-3.13405	0.00377172	up
Zm00001d019724	598.639	737.127	721.662	497.559	383.26	420.147	0.660734	0.000115064	down
Zm00001d019725	8.96837	16.7237	22.5519	58.1891	85.9176	75.778	-2.1902	8.56e-07	up
Zm00001d019750	162.552	123.498	65.4006	186.374	305.766	234.912	-1.04908	0.00360698	up
Zm00001d019754	137.889	133.789	124.036	200.71	245.96	206.285	-0.722793	0.000564035	up
Zm00001d019760	65.0207	74.6132	58.635	14.3364	5.05398	18.5235	2.38534	7.55e-07	down
Zm00001d019775	170.399	189.106	174.777	131.558	102.764	109.457	0.635143	0.00502953	down
Zm00001d019821	7.84732	16.7237	6.76558	0.84332	0	0	5.10564	0.00265116	down
Zm00001d019822	10.0894	12.8644	10.1484	0	0	0	6.15168	0.000164921	down
Zm00001d019836	316.135	365.348	292.047	569.241	530.668	598.646	-0.804932	1.95e-07	up
Zm00001d019852	531.376	488.845	538.991	600.444	1191.05	813.35	-0.740138	0.00377491	up
Zm00001d019856	279.14	267.579	277.389	393.83	428.746	348.579	-0.506584	0.00286875	up
Zm00001d019861	34.7524	39.8795	29.3175	0.84332	0.84233	2.52593	4.62312	9.95e-08	down
Zm00001d019881	9627.54	8833.95	7013.65	6155.39	5558.53	5815.54	0.539284	0.000281227	down
Zm00001d019895	339.677	439.961	418.338	205.77	136.457	229.018	1.06778	6.72e-06	down
Zm00001d019920	2466.3	2394.06	2609.26	1025.48	801.898	854.607	1.47785	4.34e-31	down
Zm00001d019925	14.5736	19.2965	14.6588	3.37328	0.84233	0.841978	3.26003	0.00113376	down
Zm00001d019926	1040.33	1115.34	1349.73	2207.81	3064.4	2661.49	-1.17826	1.04e-12	up
Zm00001d019956	56.0523	74.6132	55.2522	190.59	183.628	182.709	-1.58886	1.49e-11	up
Zm00001d019988	300.44	362.775	418.338	742.121	917.297	747.676	-1.15433	5.38e-11	up
Zm00001d020013	50.4471	57.8896	47.359	145.051	256.068	197.865	-1.94646	4.91e-11	up
Zm00001d020014	605.365	600.765	569.436	925.122	1303.08	1063.42	-0.890633	4.45e-08	up
Zm00001d020017	30.2682	5.14574	21.4243	0	1.68466	0.841978	4.49749	0.000547523	down
Zm00001d020019	152.462	133.789	138.694	267.332	309.135	293.008	-1.03152	1.6e-08	up
Zm00001d020042	71.747	64.3218	49.6142	30.3595	16.0043	21.0494	1.46137	0.000534809	down
Zm00001d020051	1499.96	1438.23	1612.46	1108.97	1001.53	937.963	0.578284	3.47e-06	down
Zm00001d020055	988.763	1439.52	1218.93	556.591	400.107	461.404	1.3623	5.46e-13	down
Zm00001d020068	25.7841	185.247	126.291	0	0	0	9.50241	2.16e-07	down
Zm00001d020108	2316.08	2886.76	2384.87	1085.35	817.06	946.383	1.41302	8.01e-21	down
Zm00001d020113	59.4154	37.3066	36.0831	8.4332	4.21165	8.41978	2.65859	1.9e-06	down
Zm00001d020136	4.48418	10.2915	3.38279	48.0692	49.6975	48.8347	-3.04409	1.28e-07	up
Zm00001d020144	20.1788	20.583	15.7863	0	0	0	6.92522	3.16e-06	down
Zm00001d020170	1184.95	1314.74	1308.01	984.997	738.723	736.73	0.62985	0.000107308	down
Zm00001d020182	270.172	250.855	285.282	419.13	567.73	511.08	-0.89266	5.67e-07	up
Zm00001d020183	4.48418	14.1508	7.89317	29.5162	40.4318	29.4692	-1.92616	0.00193817	up
Zm00001d020188	982.036	954.535	1117.45	1500.27	1971.05	1635.12	-0.741282	9.05e-07	up
Zm00001d020208	152.462	153.086	135.312	85.1753	86.76	106.931	0.660064	0.00714111	down
Zm00001d020222	62.7786	65.6082	80.0593	24.4563	28.6392	19.3655	1.52523	3.45e-05	down
Zm00001d020225	32.5103	20.583	15.7863	80.9587	67.3864	58.9384	-1.58611	0.000147187	up
Zm00001d020227	1082.93	1197.67	1275.31	985.841	625.851	719.049	0.609399	0.00237398	down
Zm00001d020233	198.425	131.216	145.46	92.7652	78.3367	82.5138	0.907859	0.000699802	down
Zm00001d020248	71.747	65.6082	65.4006	0	0	0	8.76887	3.21e-11	down
Zm00001d020251	36.9945	84.9047	45.1039	21.083	16.0043	20.2075	1.5373	0.00179872	down
Zm00001d020257	285.867	263.719	127.418	386.24	524.772	448.774	-1.00715	0.000926469	up
Zm00001d020267	1075.08	782.153	864.866	392.144	432.958	306.48	1.26695	2.08e-11	down
Zm00001d020268	0	7.71861	6.76558	25.2996	18.5313	28.6272	-2.34334	0.0058699	up
Zm00001d020309	165.915	174.955	177.033	323.835	527.299	437.828	-1.31567	2.47e-09	up
Zm00001d020312	442.813	487.559	481.484	871.993	797.686	761.148	-0.784397	2.2e-09	up
Zm00001d020325	190.578	149.226	172.522	460.453	472.547	529.604	-1.51061	1.51e-19	up
Zm00001d020348	115.468	79.759	94.7181	48.0692	56.4361	47.9927	0.929863	0.00262198	down
Zm00001d020364	1567.22	1597.75	1351.99	804.527	812.006	767.042	0.92189	1.16e-14	down
Zm00001d020365	704.017	779.58	657.389	543.941	395.053	452.984	0.620568	0.000383972	down
Zm00001d020395	141.252	101.628	86.8249	120.595	318.401	235.754	-1.03247	0.00844881	up
Zm00001d020425	143.494	123.498	78.9317	50.5992	21.0582	48.8347	1.52111	0.00028096	down
Zm00001d020429	6.72628	14.1508	5.63798	50.5992	38.7472	48.8347	-2.40427	1.08e-05	up
Zm00001d020450	1974.16	1883.34	1874.07	3121.13	3353.32	3525.36	-0.802877	1.14e-15	up
Zm00001d020461	337.435	295.88	377.745	680.559	821.272	799.037	-1.18469	4.53e-14	up
Zm00001d020479	228.693	236.704	287.537	70.8389	75.8097	67.3582	1.81552	5.68e-18	down
Zm00001d020492	158.068	79.759	41.7211	31.2028	21.0582	26.1013	1.83587	0.000436213	down
Zm00001d020498	8.96837	6.43218	13.5312	0.84332	0	0.841978	4.10618	0.00810812	down
Zm00001d020536	19.0578	11.5779	9.02077	65.7789	53.9091	54.7285	-2.13193	3.77e-06	up
Zm00001d020541	158.068	180.101	153.353	286.729	276.284	290.482	-0.798374	7.05e-06	up
Zm00001d020544	256.72	150.513	232.285	461.296	722.719	570.019	-1.45293	5.18e-09	up
Zm00001d020557	2.24209	1.28644	1.1276	9.27652	16.0043	21.0494	-3.30613	0.00351874	up
Zm00001d020560	234.299	237.99	261.602	427.563	547.514	469.824	-0.976926	7.46e-09	up
Zm00001d020591	156609	225005	115543	24070.9	3207.59	7272.16	3.84692	4.96e-05	down
Zm00001d020592	403934	384657	337532	134733	92677.3	115390	1.71593	1.79e-29	down
Zm00001d020602	1290.32	1348.18	1059.94	986.684	764.836	815.034	0.526728	0.0017898	down
Zm00001d020610	36.9945	19.2965	30.4451	2.52996	0	0.841978	4.68934	3.01e-06	down
Zm00001d020641	221.967	217.408	207.478	136.618	125.507	154.082	0.636016	0.00165377	down
Zm00001d020642	139.01	135.076	156.736	343.231	376.521	303.954	-1.24738	1.32e-11	up
Zm00001d020643	174.883	149.226	173.65	286.729	277.969	309.006	-0.809491	6.91e-06	up
Zm00001d020650	24.663	15.4372	21.4243	54.8158	39.5895	52.2026	-1.24544	0.00557374	up
Zm00001d020658	156.946	169.809	166.884	92.7652	104.449	84.1978	0.810217	0.000325547	down
Zm00001d020661	7.84732	14.1508	11.276	0	0	0	6.15785	0.000181158	down
Zm00001d020680	134.526	156.945	122.908	70.8389	42.9588	69.0422	1.1788	6.66e-05	down
Zm00001d020685	28.0262	39.8795	47.359	222.636	230.798	253.435	-2.61823	8.8e-25	up
Zm00001d020687	1490.99	2193.37	2522.43	1414.25	1474.08	1382.53	0.539208	0.00951079	down
Zm00001d020688	178.246	174.955	187.181	120.595	124.665	125.455	0.544193	0.00883411	down
Zm00001d020692	118.831	70.7539	65.4006	40.4793	46.3281	37.889	1.03425	0.00632181	down
Zm00001d020707	14.5736	23.1558	22.5519	33.7328	51.3821	64.8323	-1.31885	0.00735543	up
Zm00001d020708	58.2944	102.915	74.4214	240.346	256.068	332.581	-1.82111	5.2e-12	up
Zm00001d020714	189.457	214.835	153.353	123.125	93.4986	130.507	0.682065	0.00867662	down
Zm00001d020728	155.825	165.95	118.398	68.3089	39.5895	69.8841	1.30673	3.04e-05	down
Zm00001d020740	49.326	27.0151	9.02077	5.05992	3.36932	3.36791	2.85594	0.000743056	down
Zm00001d020748	207.394	195.538	140.95	256.369	288.919	283.746	-0.609242	0.00576671	up
Zm00001d020754	10.0894	15.4372	1.1276	0	0	0	5.8355	0.00266669	down
Zm00001d020755	4.48418	2.57287	2.25519	22.7696	30.3239	30.3112	-3.15431	5.04e-05	up
Zm00001d020764	244.388	237.99	246.944	413.227	541.618	523.71	-1.01924	3.25e-09	up
Zm00001d020769	522.408	577.609	650.623	920.062	1217.17	971.642	-0.828467	7.4e-07	up
Zm00001d020808	409.182	465.69	321.365	304.438	112.03	195.339	0.966883	0.00608792	down
Zm00001d020835	613.212	657.368	699.11	927.652	928.248	1016.27	-0.544221	1.78e-05	up
Zm00001d020840	357.614	292.021	382.255	149.268	228.271	184.393	0.877987	9.86e-05	down
Zm00001d020858	187.215	185.247	191.691	328.051	316.716	375.522	-0.854524	6.27e-07	up
Zm00001d020867	1580.68	1261.99	1847	468.042	577.838	525.394	1.57806	1.95e-20	down
Zm00001d020872	71.747	100.342	46.2314	21.083	10.9503	20.2075	2.05964	9.96e-06	down
Zm00001d020879	616.575	584.042	620.178	907.412	1084.92	903.442	-0.668974	1.11e-06	up
Zm00001d020898	2331.78	2778.7	3237.33	4319.48	4630.29	4935.67	-0.734116	8.5e-07	up
Zm00001d020905	12.3315	56.6031	78.9317	0	0	0	8.3122	1.66e-08	down
Zm00001d020906	2.24209	10.2915	10.1484	0	0	0	5.60453	0.00323025	down
Zm00001d020915	28.0262	27.0151	27.0623	8.4332	7.58097	6.73582	1.85187	0.00155375	down
Zm00001d020926	239.904	267.579	199.585	127.341	120.453	156.608	0.804487	0.000357461	down
Zm00001d020938	117.71	146.654	171.395	274.079	437.169	281.221	-1.18771	7.06e-06	up
Zm00001d020943	1855.33	2073.73	1982.31	1507.86	1033.54	1138.35	0.683766	5.96e-05	down
Zm00001d020953	78.4732	51.4574	33.8279	20.2397	9.26563	5.89384	2.21055	0.000194401	down
Zm00001d020954	534.739	604.625	702.493	206.613	331.878	319.11	1.10281	5.8e-07	down
Zm00001d020963	1024.64	927.52	812.997	1474.12	1246.65	1281.49	-0.533463	0.000321656	up
Zm00001d020969	48.205	54.0303	42.8487	96.1384	90.1293	110.299	-1.03464	0.000524627	up
Zm00001d020973	114.347	92.6233	122.908	182.157	185.313	189.445	-0.751945	0.000681061	up
Zm00001d020977	1948.38	1647.92	1092.64	648.513	425.377	561.599	1.51948	1.15e-10	down
Zm00001d020980	2.24209	2.57287	9.02077	23.613	56.4361	26.9433	-2.93656	0.000167037	up
Zm00001d021006	363.219	324.182	320.237	112.162	145.723	150.714	1.30259	8.73e-12	down
Zm00001d021026	20.1788	30.8744	19.1691	63.249	53.0668	52.2026	-1.27224	0.00224976	up
Zm00001d021031	974.189	987.982	1012.58	828.983	593.843	651.691	0.520019	0.00190817	down
Zm00001d021047	85.1995	86.1912	47.359	0	0	0	8.87652	3.23e-11	down
Zm00001d021050	96.41	104.201	125.163	209.143	352.936	241.648	-1.30231	1.19e-06	up
Zm00001d021051	3737.57	4050.98	3630.86	2726.45	2443.6	2709.48	0.535118	6.79e-07	down
Zm00001d021054	12.3315	33.4473	14.6588	2.52996	1.68466	4.20989	2.83464	0.00155892	down
Zm00001d021082	19.0578	12.8644	31.5727	2.52996	1.68466	1.68396	3.43319	0.000164007	down
Zm00001d021119	47.0839	41.1659	99.2285	311.185	222.375	267.749	-2.09041	3.35e-10	up
Zm00001d021123	2105.32	2138.06	1895.49	1449.67	1060.49	1438.1	0.636648	7.57e-05	down
Zm00001d021131	429.361	549.308	497.27	383.71	218.163	325.003	0.670604	0.00653094	down
Zm00001d021167	1.12105	12.8644	20.2967	59.8757	122.138	79.9879	-2.93799	2.42e-06	up
Zm00001d021180	298.198	259.86	259.347	213.36	118.769	165.87	0.715321	0.00644959	down
Zm00001d021196	9114.11	9320.22	8532.52	15364.4	11161.7	13108.8	-0.555609	0.000134177	up
Zm00001d021201	318.377	362.775	390.148	796.094	1046.17	947.225	-1.38089	7.89e-18	up
Zm00001d021221	1195.04	977.691	749.852	624.9	639.328	664.32	0.599746	0.00224433	down
Zm00001d021244	167.036	171.096	177.033	5.05992	3.36932	1.68396	5.67109	1.07e-30	down
Zm00001d021246	36.9945	74.6132	57.5074	20.2397	9.26563	13.4716	1.97281	8.47e-05	down
Zm00001d021262	218.604	290.734	228.902	21.9263	1.68466	8.41978	4.52653	6.06e-07	down
Zm00001d021263	29.1472	43.7388	33.8279	5.90324	1.68466	1.68396	3.52234	7.44e-07	down
Zm00001d021267	738.769	675.378	739.703	448.646	407.688	484.137	0.684746	7.04e-07	down
Zm00001d021273	102.015	64.3218	84.5697	42.166	42.9588	47.9927	0.918164	0.00658755	down
Zm00001d021278	22.4209	20.583	25.9347	38.7927	56.4361	58.9384	-1.15831	0.00808603	up
Zm00001d021289	1247.72	906.937	782.552	292.632	249.33	255.961	1.88041	1.08e-21	down
Zm00001d021303	45.9629	120.925	30.4451	226.853	95.1833	202.075	-1.41553	0.00814739	up
Zm00001d021304	143.494	99.0555	105.994	242.033	378.206	330.055	-1.44463	9.56e-09	up
Zm00001d021334	25.7841	28.3016	16.9139	2.52996	4.21165	3.36791	2.80918	0.000172677	down
Zm00001d021335	1022.39	1049.73	902.077	618.153	617.428	696.316	0.622055	3e-06	down
Zm00001d021336	282.504	370.493	262.73	104.572	96.0256	79.9879	1.70462	1.77e-14	down
Zm00001d021343	246.63	230.272	200.712	143.364	123.822	118.719	0.812019	9.11e-05	down
Zm00001d021367	43.7208	11.5779	14.6588	0.84332	0	0	6.27579	5.24e-05	down
Zm00001d021368	90.8047	120.925	90.2077	156.857	224.902	201.233	-0.952977	0.000224613	up
Zm00001d021375	1960.71	1721.25	1828.96	939.458	1133.78	1145.93	0.775861	3.28e-09	down
Zm00001d021395	32.5103	39.8795	38.3383	89.3919	143.196	105.247	-1.61156	1.21e-06	up
Zm00001d021401	2031.34	2392.77	2612.64	1168.84	1131.25	1233.5	0.993696	2.75e-14	down
Zm00001d021404	1544.8	1712.25	1622.61	1148.6	832.222	818.402	0.801604	1.61e-06	down
Zm00001d021422	1011.18	864.484	1017.09	967.288	2405.69	1782.47	-0.833478	0.00513436	up
Zm00001d021438	784.732	738.414	798.338	445.273	387.472	387.31	0.928545	1.53e-12	down
Zm00001d021442	3.36314	6.43218	4.51039	56.5024	59.8054	36.205	-3.4305	3.5e-08	up
Zm00001d021452	1023.52	1035.58	908.843	1752.42	1923.04	1886.87	-0.906641	8.64e-16	up
Zm00001d021453	108.741	119.638	110.504	149.268	190.367	191.971	-0.650835	0.00569186	up
Zm00001d021480	793.701	791.158	712.641	653.573	412.742	518.658	0.535473	0.00871497	down
Zm00001d021494	224.209	234.131	120.653	111.318	82.5483	101.037	0.971811	0.00236449	down
Zm00001d021498	624.423	775.72	633.709	515.268	386.629	524.552	0.510937	0.00789573	down
Zm00001d021524	695.049	744.846	593.116	554.904	348.725	424.357	0.613946	0.00449582	down
Zm00001d021537	427.119	349.91	327.003	114.691	101.922	148.188	1.59801	6.6e-14	down
Zm00001d021540	17.9367	24.4423	21.4243	0	0	0.841978	6.13669	3.1e-05	down
Zm00001d021552	143.494	140.221	124.036	20.2397	20.2159	9.26175	3.03567	4.35e-19	down
Zm00001d021566	229.814	198.111	250.326	456.236	474.232	481.611	-1.05551	1.92e-11	up
Zm00001d021576	0	0	0	13.4931	10.108	9.26175	-5.66226	0.000553503	up
Zm00001d021579	93.0468	81.0454	57.5074	31.2028	31.1662	26.9433	1.37412	0.000141756	down
Zm00001d021583	35.8735	63.0353	47.359	136.618	233.325	157.45	-1.85653	1.71e-08	up
Zm00001d021609	266.809	276.584	269.496	544.785	434.642	507.713	-0.871759	5.31e-08	up
Zm00001d021610	94.1679	70.7539	76.6766	124.811	175.205	129.665	-0.828137	0.0034794	up
Zm00001d021615	241.025	177.528	199.585	330.581	315.031	366.26	-0.708685	0.00024463	up
Zm00001d021635	247.751	194.252	251.454	350.821	456.543	424.357	-0.826549	2.2e-05	up
Zm00001d021648	521.286	460.544	390.148	315.402	344.513	302.27	0.511862	0.00468414	down
Zm00001d021656	43.7208	27.0151	45.1039	6.74656	0	1.68396	3.78334	2.28e-06	down
Zm00001d021677	0	0	0	5.90324	8.4233	5.05187	-4.90027	0.00920848	up
Zm00001d021711	68.3838	43.7388	42.8487	16.8664	19.3736	17.6815	1.52558	0.000546484	down
Zm00001d021713	12.3315	16.7237	6.76558	0.84332	0	0	5.30108	0.00126816	down
Zm00001d021716	50.4471	51.4574	60.8902	100.355	106.134	84.1978	-0.835174	0.0055624	up
Zm00001d021718	1042.57	927.52	918.991	1420.15	1726.78	1359.79	-0.641216	1.08e-05	up
Zm00001d021732	23.542	12.8644	10.1484	98.6684	197.105	119.561	-3.15133	6.53e-13	up
Zm00001d021733	65.0207	28.3016	21.4243	11.8065	5.05398	15.9976	1.80661	0.00940519	down
Zm00001d021734	68.3838	52.7438	43.9763	1.68664	0.84233	7.5778	4.03008	1.66e-09	down
Zm00001d021737	86.3206	97.7691	67.6558	25.2996	14.3196	26.1013	1.93558	3.79e-07	down
Zm00001d021770	1362.07	1295.44	1244.87	1004.39	740.408	737.572	0.652665	7.54e-05	down
Zm00001d021785	367.703	342.192	408.19	592.854	720.192	518.658	-0.711326	9.8e-05	up
Zm00001d021788	1950.62	1484.55	1594.42	2107.46	3218.54	2757.48	-0.684278	0.000424652	up
Zm00001d021838	150.22	122.211	170.267	64.9356	83.3907	72.4101	1.00634	0.000123001	down
Zm00001d021843	3388.92	3150.48	1892.11	559.121	160.043	304.796	3.04162	4.05e-07	down
Zm00001d021845	563.886	553.167	488.249	333.955	251.857	262.697	0.919611	1.17e-07	down
Zm00001d021861	79.5943	55.3167	120.653	184.687	263.649	169.238	-1.26847	0.000160382	up
Zm00001d021867	170.399	186.533	180.415	107.102	120.453	113.667	0.654368	0.00192621	down
Zm00001d021879	5.60523	9.00505	6.76558	20.2397	28.6392	34.5211	-1.9737	0.00257807	up
Zm00001d021881	29.1472	45.0252	47.359	129.871	87.6023	95.9855	-1.36984	7.26e-05	up
Zm00001d021891	6376.51	5949.76	6109.32	7067.86	10736.3	10255.3	-0.605972	0.000610291	up
Zm00001d021898	262.325	212.262	292.047	316.245	439.696	414.253	-0.608281	0.00579129	up
Zm00001d021899	107.62	78.4725	80.0593	41.3227	42.9588	48.8347	1.00155	0.00169938	down
Zm00001d021900	63.8996	54.0303	42.8487	15.1798	17.6889	19.3655	1.62197	0.000125437	down
Zm00001d021902	404.698	418.091	392.404	711.762	765.678	731.679	-0.862858	3.64e-12	up
Zm00001d021910	143.494	244.423	160.119	0	0	0	10.2007	2.87e-15	down
Zm00001d021914	6.72628	10.2915	6.76558	0	0	0	5.67314	0.00140601	down
Zm00001d021943	486.534	580.182	487.122	198.18	139.827	152.398	1.66297	6.82e-19	down
Zm00001d021951	683.838	623.921	602.136	399.734	383.26	431.935	0.652863	2.59e-06	down
Zm00001d021955	1217.46	1065.17	893.056	500.089	721.034	624.747	0.782758	4.64e-05	down
Zm00001d021961	1385.61	1125.63	1048.66	452.863	186.155	313.216	1.90255	8.2e-12	down
Zm00001d021978	124.436	138.935	133.056	81.802	69.9134	66.5162	0.8603	0.000555612	down
Zm00001d021979	2173.71	2839.16	2163.86	1749.05	995.634	1454.94	0.772858	0.00063685	down
Zm00001d021995	142.373	158.232	156.736	48.0692	82.5483	81.6718	1.10673	0.000119622	down
Zm00001d022038	98.6521	105.488	160.119	231.07	300.712	316.584	-1.21794	2.35e-06	up
Zm00001d022042	3400.13	3775.69	4028.9	5409.05	6291.36	6367.88	-0.689387	2.09e-08	up
Zm00001d022054	30.2682	37.3066	36.0831	0.84332	0	1.68396	5.35684	3.14e-07	down
Zm00001d022058	556.039	576.323	657.389	797.78	1033.54	887.444	-0.602933	0.000164058	up
Zm00001d022069	7.84732	5.14574	1.1276	44.6959	42.9588	31.9952	-3.08554	4.45e-06	up
Zm00001d022099	128.92	122.211	87.9525	13.4931	8.4233	12.6297	3.29427	4.4e-18	down
Zm00001d022104	487.655	355.056	249.199	159.387	148.25	137.242	1.29557	1.05e-06	down
Zm00001d022107	95.2889	95.1962	113.887	34.5761	28.6392	36.205	1.61515	7.83e-08	down
Zm00001d022110	661.417	653.509	699.11	444.429	422.85	455.51	0.606815	1.8e-06	down
Zm00001d022122	135.647	92.6233	103.739	51.4425	47.1705	50.5187	1.15718	8.42e-05	down
Zm00001d022125	6144.45	5806.97	5197.09	3800.84	3260.66	3467.26	0.703729	2.66e-09	down
Zm00001d022130	155.825	194.252	136.439	79.2721	56.4361	92.6175	1.08934	0.000163879	down
Zm00001d022141	60.5365	92.6233	120.653	162.761	196.263	157.45	-0.915947	0.00282023	up
Zm00001d022144	130.041	160.804	179.288	618.997	1320.77	875.657	-2.58253	1e-21	up
Zm00001d022148	467.476	482.413	455.549	310.342	261.122	335.107	0.632209	0.000115284	down
Zm00001d022153	432.724	481.127	474.718	1082.82	913.086	852.081	-1.03682	1.66e-12	up
Zm00001d022155	40.3577	55.3167	47.359	219.263	217.321	183.551	-2.12156	5.86e-18	up
Zm00001d022172	229.814	250.855	270.623	309.498	419.48	415.095	-0.606814	0.00264153	up
Zm00001d022181	344.161	387.217	527.715	960.541	999.846	927.859	-1.1972	2.22e-11	up
Zm00001d022190	933.831	782.153	709.258	349.978	365.571	366.26	1.16494	1.32e-14	down
Zm00001d022193	462.992	384.644	529.97	220.106	238.379	300.586	0.860968	2.58e-05	down
Zm00001d022201	1124.41	1018.86	1028.37	1829.16	2708.93	2318.81	-1.11217	1.18e-11	up
Zm00001d022204	5.60523	12.8644	19.1691	53.9725	51.3821	24.4174	-1.78686	0.00434301	up
Zm00001d022225	895.716	926.233	865.994	534.665	450.646	481.611	0.873434	9.15e-12	down
Zm00001d022236	498.866	508.142	626.944	881.269	945.936	898.39	-0.737528	2.92e-07	up
Zm00001d022237	269.051	292.021	237.923	619.84	1163.26	937.121	-1.76822	3.98e-14	up
Zm00001d022238	923.742	818.173	827.656	457.923	566.046	456.352	0.795937	9.58e-08	down
Zm00001d022239	257.841	227.699	241.306	145.051	144.038	197.023	0.581094	0.00937522	down
Zm00001d022246	265.688	205.83	311.217	402.264	591.316	477.401	-0.908213	6.59e-05	up
Zm00001d022254	10.0894	9.00505	4.51039	0.84332	0	0	4.70242	0.0086007	down
Zm00001d022258	2470.79	2334.88	2005.99	3317.62	3377.74	3155.73	-0.532371	1.3e-05	up
Zm00001d022264	154.704	86.1912	92.4629	296.849	434.642	477.401	-1.85551	5.2e-11	up
Zm00001d022265	270.172	218.694	297.685	342.388	732.827	513.606	-1.01335	0.000471983	up
Zm00001d022275	529.134	461.83	519.822	746.338	1103.45	909.336	-0.868279	1.62e-06	up
Zm00001d022276	137.889	154.372	130.801	225.166	236.695	177.657	-0.597834	0.00892531	up
Zm00001d022277	215.241	198.111	206.35	158.544	135.615	130.507	0.545958	0.00871497	down
Zm00001d022296	327.345	295.88	298.813	411.54	486.867	489.189	-0.589073	0.000271425	up
Zm00001d022306	183.852	173.669	206.35	266.489	268.703	297.218	-0.560464	0.00261195	up
Zm00001d022307	323.982	427.096	445.401	683.932	1052.91	827.664	-1.10044	1.64e-07	up
Zm00001d022330	439.45	456.684	589.733	667.909	791.79	713.997	-0.548209	0.00186542	up
Zm00001d022350	283.625	245.709	269.496	211.673	120.453	149.872	0.729525	0.00509679	down
Zm00001d022354	605.365	514.574	558.16	651.886	876.865	867.237	-0.513156	0.00403372	up
Zm00001d022364	999.973	905.65	926.884	1441.23	1332.57	1440.62	-0.572817	3.91e-07	up
Zm00001d022381	659.175	683.097	598.754	505.992	407.688	417.621	0.543532	0.000601423	down
Zm00001d022390	5.60523	3.85931	1.1276	32.0461	61.4901	47.9927	-3.74305	1.53e-07	up
Zm00001d022391	6.72628	2.57287	5.63798	25.2996	18.5313	37.047	-2.41871	0.00106317	up
Zm00001d022395	41.4787	45.0252	89.0801	19.3964	30.3239	20.2075	1.33055	0.00701294	down
Zm00001d022396	616.575	541.589	579.585	760.674	982.999	879.025	-0.59321	0.000124058	up
Zm00001d022403	54.9313	39.8795	40.5935	14.3364	12.6349	12.6297	1.77575	0.000112198	down
Zm00001d022407	710.743	684.383	703.62	559.121	414.426	461.404	0.548704	0.00078876	down
Zm00001d022421	4853.01	6472.06	7683.44	13833.8	19921.1	15658.3	-1.37827	2.32e-12	up
Zm00001d022422	20.1788	28.3016	20.2967	5.05992	0	3.36791	3.02624	0.00048739	down
Zm00001d022423	508.955	479.84	487.122	31.2028	40.4318	42.0989	3.69805	2.77e-79	down
Zm00001d022432	3.36314	7.71861	6.76558	21.083	50.5398	38.731	-2.63969	0.000112122	up
Zm00001d022444	1769.01	2498.26	2579.94	588.637	475.074	516.974	2.11479	8.74e-35	down
Zm00001d022450	294.835	256.001	240.178	656.103	636.801	700.525	-1.33284	5.02e-20	up
Zm00001d022468	161.431	141.508	143.205	559.964	395.895	507.713	-1.71294	1.04e-18	up
Zm00001d022469	3011.13	2397.92	2750.21	1555.92	1754.57	1743.74	0.691277	1.31e-07	down
Zm00001d022485	11.2105	21.8694	28.1899	61.5623	149.092	83.3558	-2.26463	4.08e-06	up
Zm00001d022493	831.816	762.856	685.579	310.342	135.615	229.86	1.75451	4.77e-11	down
Zm00001d022494	3217.4	2720.81	3076.08	900.665	523.929	615.486	2.1437	2.78e-28	down
Zm00001d022504	43.7208	38.5931	31.5727	59.8757	197.105	94.3015	-1.62519	0.000803043	up
Zm00001d022510	376.672	394.936	560.415	898.979	597.212	683.686	-0.710039	0.00249585	up
Zm00001d022542	514.56	649.65	571.691	933.555	701.661	889.97	-0.54164	0.00244804	up
Zm00001d022546	1110.96	1155.22	856.973	1275.94	2116.77	2085.58	-0.810995	0.000369417	up
Zm00001d022554	938.316	937.811	1140	1565.2	1711.61	1578.71	-0.686475	1.74e-07	up
[truncated: 2,958 more rows]
