# Supplementary material for: DNA demethylation affects imprinted gene expression in maize endosperm
Source: Genome Biol. 2022 Mar 9;23:77. doi: 10.1186/s13059-022-02641-x (PMC8905802; doi:10.1186/s13059-022-02641-x)
Supplement: Supplementary file 5 — Additional file 5. Imprinted genes from literatures and this study. [file 13059_2022_2641_MOESM5_ESM.xlsx]

## Sheet: 工作簿1
Gene ID	Imprinting status	Imprining status in our data	Chr	Start	End	Description	Zhang et al., Extensive, clustered parental imprinting of protein-coding and noncoding RNAs in developing maize endosperm. PNAS. 2011.	Waters et al., Parent-of-Origin Effects on Gene Expression and DNA Methylation in the Maize Endosperm. Plant Cell. 2011.	Dong et al., Dynamic and Antagonistic Allele-Specific Epigenetic Modifications Controlling the Expression of Imprinted Genes in Maize Endosperm. Mol Plant. 2017.	Xin et al., Dynamic Expression of Imprinted Genes Associates with Maternally Controlled Nutrient Allocation during Maize Endosperm Development. Plant Cell. 2013.
Zm00001d001837	No	PEG	2	1669402	1673203	Duplicated homeodomain-like superfamily protein	No	No	No	No
Zm00001d001915	MEG	No	2	2812723	2813940	NA	No	No	No	Yes
Zm00001d002024	PEG	No	2	4593403	4606170	NADPH--cytochrome P450 reductase 2	Yes	No	No	No
Zm00001d002035	MEG	No	2	4821035	4823880	Endonuclease 2	No	Yes	No	No
Zm00001d002347	MEG	No	2	10657877	10658439	Bifunctional inhibitor/lipid-transfer protein/seed storage 2S albumin superfamily protein	No	Yes	No	No
Zm00001d002353	MEG	No	2	10743536	10746206	Orf protein	No	Yes	No	No
Zm00001d002659	PEG	No	2	18564412	18572241	Nucleosome/chromatin assembly factor D	Yes	No	No	No
Zm00001d002675	MEG	No	2	19011894	19013937	GDSL esterase/lipase	No	No	No	Yes
Zm00001d002961	No	PEG	2	28154594	28157878	mRNA cap guanine-N7 methyltransferase 2	No	No	No	No
Zm00001d003209	MEG	No	2	36039302	36040798	AAA-ATPase ASD mitochondrial	No	No	No	Yes
Zm00001d003379	MEG	No	2	42234465	42235544	Major latex protein 22%3B Pathogenesis-related protein 2	No	No	No	Yes
Zm00001d003414	MEG	No	2	43705185	43706945	NAC domain-containing protein 79	No	No	No	Yes
Zm00001d003577	No	MEG	2	48807618	48810084	Polyketide cyclase/dehydrase and lipid transport superfamily protein	No	No	No	No
Zm00001d003749	MEG	No	2	57471738	57474116	Aluminum-activated malate transporter 8	No	No	No	Yes
Zm00001d003751	MEG	No	2	57534253	57535567	NDR1/HIN1-like 1	No	No	No	Yes
Zm00001d003773	No	PEG	2	58372676	58378660	OTU-like cysteine protease family protein	No	No	No	No
Zm00001d003869	PEG	PEG	2	64103998	64104966	Isopentenyl transferase2	No	No	No	Yes
Zm00001d004129	PEG	PEG	2	85346348	85347337	NA	No	No	No	Yes
Zm00001d004130	PEG	No	2	85362121	85368441	NA	No	No	No	Yes
Zm00001d004147	No	MEG	2	86359248	86367245	NA	No	No	No	No
Zm00001d004383	No	MEG	2	107689269	107709950	Leunig-related6	No	No	No	No
Zm00001d004401	MEG	No	2	109327004	109328229	Germin-like protein subfamily 1 member 8	Yes	Yes	Yes	No
Zm00001d004740	No	PEG	2	135147704	135154431	Transmembrane 9 superfamily protein member 3	No	No	No	No
Zm00001d005002	No	MEG	2	153238644	153242689	Probable peptide/nitrate transporter	No	No	No	No
Zm00001d005118	MEG	No	2	159221472	159230066	Sec14p-like phosphatidylinositol transfer family protein	No	No	No	Yes
Zm00001d005199	PEG	PEG	2	163239951	163244821	Protein kinase superfamily protein	Yes	Yes	Yes	Yes
Zm00001d005252	No	PEG	2	165864515	165868015	Leucine-rich repeat receptor-like tyrosine-protein kinase PXC3	No	No	No	No
Zm00001d005501	PEG	No	2	176332667	176339738	Serine/threonine protein phosphatase 2A 59 kDa regulatory subunit B' eta isoform	No	No	No	Yes
Zm00001d005578	MEG	No	2	179315956	179317710	BZIP transcription factor 11	No	No	No	Yes
Zm00001d006034	MEG	No	2	195820134	195824384	DNA binding protein	No	No	No	Yes
Zm00001d006046	PEG	PEG	2	196379947	196403384	Methyl binding domain111	Yes	No	Yes	No
Zm00001d006055	MEG	MEG	2	196661880	196666379	RNA-binding KH domain-containing protein	Yes	Yes	Yes	No
Zm00001d006059	MEG	No	2	196801414	196802728	MTD1	No	No	No	Yes
Zm00001d006158	MEG	No	2	200053666	200054876	NA	No	No	No	Yes
Zm00001d006854	No	MEG	2	217962433	217965476	Ornithine carbamoyltransferase chloroplastic	No	No	No	No
Zm00001d007076	No	MEG	2	221755305	221756948	Glycosyltransferase family 61 protein	No	No	No	No
Zm00001d007255	MEG	No	2	225869891	225878824	Protein NRT1/ PTR FAMILY 4.4	No	No	No	Yes
Zm00001d007496	PEG	PEG	2	233248411	233252981	Lymphoid organ expressed yellow head virus receptor protein	Yes	No	Yes	No
Zm00001d008600	PEG	PEG	8	14146760	14152703	Sulfoquinovosyl transferase SQD2	Yes	No	Yes	Yes
Zm00001d008882	MEG	No	8	23705985	23714926	AGAMOUS-like protein%3B Zea mays MADS2	Yes	Yes	Yes	No
Zm00001d009292	MEG	No	8	52707946	52709109	PLATZ transcription factor family protein	No	No	No	No
Zm00001d009801	PEG	No	8	82095098	82105652	Protein NSP-INTERACTING KINASE 3	No	No	No	Yes
Zm00001d009902	No	MEG	8	88538583	88539110	DUF538 family protein	No	No	No	No
Zm00001d009940	PEG	PEG	8	90887412	90900689	Putative AGC protein kinase family protein	Yes	No	No	No
Zm00001d010023	PEG	No	8	95603408	95610248	Nicotinamide adenine dinucleotide transporter 1 chloroplastic	Yes	No	No	No
Zm00001d010152	No	MEG	8	101638347	101645644	Histone deacetylase 8	No	No	No	No
Zm00001d010193	MEG	No	8	103471796	103474708	Gibberellin-regulated protein 2	No	No	No	Yes
Zm00001d010409	MEG	No	8	113368257	113369757	Peroxidase 29	Yes	Yes	Yes	Yes
Zm00001d010459	PEG	No	8	116264102	116265454	Putative CBL-interacting protein kinase family protein	Yes	No	No	No
Zm00001d010854	MEG	MEG	8	130507087	130512329	NA	No	Yes	No	No
Zm00001d010969	MEG	No	8	135352146	135353765	Tetraspanin-6	No	No	No	Yes
Zm00001d011063	MEG	No	8	137939414	137940319	Metallothionein-like protein 2C	No	No	No	Yes
Zm00001d011091	PEG	PEG	8	138660037	138672465	ABC transporter D family member 1	No	Yes	Yes	No
Zm00001d011111	PEG	No	8	139303508	139306189	NA	Yes	No	Yes	No
Zm00001d011144	MEG	No	8	140400456	140402893	DCD (Development and Cell Death) domain protein	No	No	No	Yes
Zm00001d011183	MEG	No	8	142217718	142219220	Thiamine biosynthesis1	No	No	No	Yes
Zm00001d011208	MEG	No	8	142999025	143000704	1-aminocyclopropane-1-carboxylate oxidase 1	No	No	No	Yes
Zm00001d011222	PEG	No	8	143429094	143442206	Calcium-binding EF hand family protein	Yes	No	No	No
Zm00001d011315	MEG	No	8	146513037	146520523	ABC transporter G family member 40	No	No	No	Yes
Zm00001d011997	PEG	PEG	8	166101521	166105262	DNAJ heat shock N-terminal domain-containing protein	No	Yes	Yes	Yes
Zm00001d012042	No	PEG	8	167077414	167081392	Small ubiquitin-related modifier 2	No	No	No	No
Zm00001d012229	MEG	No	8	170466437	170472563	Amino acid permease 6	No	No	No	Yes
Zm00001d012475	MEG	MEG	8	175178145	175184442	AT-rich element binding factor 3	Yes	Yes	Yes	Yes
Zm00001d012509	No	MEG	8	175618869	175624876	Clathrin heavy chain 2	No	No	No	No
Zm00001d012608	MEG	MEG	8	177138910	177143229	NA	No	Yes	No	No
Zm00001d012640	PEG	PEG	8	177653401	177663257	Jacalin-related lectin 3	No	No	Yes	Yes
Zm00001d012659	PEG	PEG	8	178077109	178082439	TRAM LAG1 and CLN8 (TLC) lipid-sensing domain containing protein	No	No	No	Yes
Zm00001d012684	PEG	PEG	8	178616999	178617343	NA	Yes	No	Yes	No
Zm00001d012776	MEG	No	8	180682193	180684162	Dehydrin7	No	No	No	Yes
Zm00001d012913	PEG	PEG	5	1891852	1900865	Chaperone DnaJ-domain superfamily protein	Yes	No	Yes	No
Zm00001d012958	No	PEG	5	2364388	2370531	Protein kinase APK1A chloroplastic	No	No	No	No
Zm00001d012993	PEG	PEG	5	2874875	2878453	Transcription factor IIS protein	Yes	No	Yes	No
Zm00001d013012	PEG	No	5	3197352	3202002	HIT zinc finger ;PAPA-1-like conserved region	Yes	No	No	No
Zm00001d013287	MEG	No	5	7898532	7900299	NA	No	No	No	Yes
Zm00001d013448	MEG	No	5	11833203	11834064	Chemocyanin	Yes	Yes	No	No
Zm00001d013473	MEG	No	5	12409478	12410322	NA	No	No	No	Yes
Zm00001d013551	MEG	No	5	14090858	14091355	Glycine-rich protein	Yes	No	Yes	No
Zm00001d013868	PEG	PEG	5	23311089	23316157	CDPK-related kinase 3	Yes	No	Yes	Yes
Zm00001d014110	MEG	MEG	5	32818181	32819837	Orphans transcription factor [Source:UniProtKB/TrEMBL;Acc:B4FJV6]	Yes	Yes	Yes	Yes
Zm00001d014271	MEG	No	5	38630685	38632757	Caltractin	No	No	No	Yes
Zm00001d014306	No	MEG	5	40401950	40415916	Expressed protein; protein	No	No	No	No
Zm00001d014690	MEG	No	5	59249984	59258522	Auxin response factor 7	No	No	No	Yes
Zm00001d014730	MEG	No	5	60933271	60951744	Retrotransposon-like protein	No	Yes	Yes	No
Zm00001d015153	MEG	No	5	77126570	77127082	BZIP transcription factor	No	No	No	Yes
Zm00001d015231	PEG	PEG	5	80210099	80215267	Glucan endo-1%2C3-beta-glucosidase 6	Yes	Yes	Yes	Yes
Zm00001d015239	No	PEG	5	80579817	80605889	Camelliol C synthase	No	No	No	No
Zm00001d015459	MEG	No	5	91459227	91463857	4-coumarate--CoA ligase 1	No	No	No	Yes
Zm00001d015637	MEG	No	5	102453379	102459358	GDSL esterase/lipase	No	No	No	Yes
Zm00001d015905	MEG	No	5	130027454	130030346	Sugars will eventually be exported transporter4a	No	No	No	Yes
Zm00001d015961	No	MEG	5	134439009	134443657	Mediator of RNA polymerase II transcription subunit 33A	No	No	No	No
Zm00001d016021	No	MEG	5	140067179	140072205	Protein LIKE COV 1	No	No	No	No
Zm00001d016351	PEG	PEG	5	158826371	158834671	Eukaryotic initiation factor 4A-2	Yes	Yes	No	Yes
Zm00001d016379	No	MEG	5	160175679	160176173	NA	No	No	No	No
Zm00001d016505	PEG	PEG	5	165226704	165228471	F-box protein	No	Yes	Yes	Yes
Zm00001d016705	MEG	No	5	173179372	173180406	ATPase inhibitor	No	No	No	Yes
Zm00001d016850	MEG	No	5	178308318	178313353	Molybdopterin synthase sulfur carrier subunit	No	No	No	Yes
Zm00001d017280	MEG	MEG	5	191573773	191578115	NA	Yes	Yes	Yes	Yes
Zm00001d017379	PEG	No	5	193879485	193884702	Thioredoxin M1 chloroplastic	No	No	No	Yes
Zm00001d017461	MEG	No	5	196486219	196488814	NA	No	No	No	Yes
Zm00001d017525	PEG	PEG	5	198706889	198720905	Mitogen-activated protein kinase kinase kinase YODA	Yes	Yes	Yes	No
Zm00001d017762	MEG	No	5	206138068	206140902	Abscisic acid 8'-hydroxylase1	No	No	No	Yes
Zm00001d017826	PEG	No	5	207860764	207865964	3-hydroxy-3-methylglutaryl-coenzyme A reductase 2	Yes	No	Yes	Yes
Zm00001d017838	PEG	PEG	5	208358406	208359206	NA	No	Yes	Yes	Yes
Zm00001d017913	MEG	No	5	210045106	210049644	Protein NSP-INTERACTING KINASE 1	No	No	No	Yes
Zm00001d018414	MEG	No	5	220284286	220285517	IAA9-auxin-responsive Aux/IAA family member	No	No	No	Yes
Zm00001d018472	No	PEG	5	221369297	221375425	Receptor-like serine/threonine-protein kinase ALE2	No	No	No	No
Zm00001d018629	MEG	No	7	1372027	1372659	Dirigent-like protein pDIR3	No	Yes	No	No
Zm00001d018642	No	MEG	7	1465054	1470400	Transducin/WD40 repeat-like superfamily protein	No	No	No	No
Zm00001d018665	PEG	PEG	7	2114939	2117113	LRR receptor-like serine/threonine-protein kinase RPK2	No	Yes	No	Yes
Zm00001d018828	PEG	PEG	7	6673483	6680117	Ubiquitin-specific protease 8	Yes	Yes	Yes	Yes
Zm00001d018908	MEG	No	7	8978200	8978709	NA	No	No	No	Yes
Zm00001d018916	No	MEG	7	9215296	9221211	PIF / Ping-Pong family of plant transposases	No	No	No	No
Zm00001d018950	PEG	PEG	7	10328563	10335839	NA	No	No	No	Yes
Zm00001d018970	MEG	MEG	7	11068462	11072400	40S ribosomal protein S23-2	No	Yes	No	No
Zm00001d018981	MEG	No	7	11773225	11774574	Histone1a	Yes	No	No	No
Zm00001d018986	PEG	No	7	12037670	12043615	Protein WVD2-like 3	Yes	No	Yes	No
Zm00001d019035	MEG	No	7	13728526	13729624	Thioredoxin	No	No	Yes	Yes
Zm00001d019078	MEG	No	7	15495962	15497950	AAA-ATPase ASD mitochondrial	No	No	Yes	Yes
Zm00001d019100	MEG	No	7	16651548	16654382	Protein YLS3	Yes	No	No	No
Zm00001d019117	MEG	No	7	17793574	17795478	NA	No	No	No	Yes
Zm00001d019214	PEG	PEG	7	22114577	22115458	Agamous-like MADS-box protein AGL29	No	No	No	Yes
Zm00001d019215	PEG	PEG	7	22120424	22126437	KH domain-containing protein SPIN1	Yes	No	Yes	No
Zm00001d019342	PEG	PEG	7	28745288	28767439	E3 ubiquitin-protein ligase ORTHRUS 2	Yes	Yes	Yes	Yes
Zm00001d019363	PEG	PEG	7	29849024	29858068	Serine/threonine protein phosphatase 2A 59 kDa regulatory subunit B' eta isoform	Yes	Yes	Yes	Yes
Zm00001d020055	PEG	PEG	7	89024721	89033607	Polyadenylate-binding protein-interacting protein 9	No	Yes	Yes	Yes
Zm00001d020101	MEG	MEG	7	92051858	92057965	Receptor-like protein kinase HSL1	Yes	No	Yes	Yes
Zm00001d020213	PEG	PEG	7	100359175	100364348	Probable receptor-like protein kinase	Yes	No	Yes	No
Zm00001d020454	MEG	No	7	115407052	115412263	NA	No	No	No	Yes
Zm00001d020498	No	MEG	7	119318932	119324220	NA	No	No	No	No
Zm00001d020536	No	PEG	7	121382362	121384768	Eukaryotic aspartyl protease family protein	No	No	No	No
Zm00001d020544	No	MEG	7	121750712	121753167	S-adenosylmethionine decarboxylase proenzyme	No	No	No	No
Zm00001d020552	MEG	No	7	122015312	122017367	Tetraspanin-7	No	No	No	Yes
Zm00001d020769	PEG	PEG	7	131678626	131700543	Ubiquitin carboxyl-terminal hydrolase 17	No	Yes	Yes	No
Zm00001d020794	MEG	No	7	132947391	132948359	Blue copper protein	No	No	No	Yes
Zm00001d020886	MEG	No	7	135469300	135471079	Aspartyl protease AED1	No	No	No	Yes
Zm00001d020887	MEG	No	7	135474565	135477046	Aspartyl protease AED1	No	No	No	Yes
Zm00001d020969	MEG	No	7	138202794	138208053	Protein; Ternary complex factor-like	No	No	No	Yes
Zm00001d021016	MEG	No	7	140499249	140501074	Cytochrome b561 and DOMON domain-containing protein	No	No	No	Yes
Zm00001d021057	MEG	No	7	141716954	141728132	Developmental protein SEPALLATA 2	No	Yes	Yes	No
Zm00001d021240	PEG	No	7	146735831	146741337	Ypt/Rab-GAP domain of gyp1p superfamily protein	No	No	No	Yes
Zm00001d021528	PEG	No	7	155175215	155183115	MATH domain containing protein; Os10g0478500 protein	Yes	No	No	No
Zm00001d021552	MEG	MEG	7	155686393	155697641	NA	No	Yes	No	No
Zm00001d021653	MEG	No	7	159155247	159157703	Glucose-6-phosphate/phosphate translocator 2	No	No	No	Yes
Zm00001d021709	PEG	No	7	160908408	160912025	Isopentenyl pyrophosphate isomerase1	Yes	Yes	Yes	No
Zm00001d022053	MEG	No	7	169093142	169094020	Hydroxyproline-rich glycoprotein family protein	No	No	No	Yes
Zm00001d022254	MEG	No	7	173713829	173715713	Haloacid dehalogenase-like hydrolase (HAD) superfamily protein	No	No	No	Yes
Zm00001d022443	PEG	PEG	7	177801636	177803309	F-box domain containing protein-like	Yes	Yes	Yes	Yes
Zm00001d022553	MEG	No	7	179902304	179904671	NA	Yes	Yes	No	No
Zm00001d022557	MEG	No	7	179964493	179965584	Nicotianamine synthase5	No	No	No	Yes
Zm00001d023344	MEG	No	10	3840240	3855248	ATP-dependent DNA helicase [Source:UniProtKB/TrEMBL;Acc:A0A1D6ISY1]	Yes	No	No	No
Zm00001d023371	MEG	No	10	4190680	4193349	Saposin B domain-containing protein	No	No	No	Yes
Zm00001d023520	PEG	No	10	8642170	8650259	Transducin/WD40 repeat-like superfamily protein	No	No	No	Yes
Zm00001d023522	No	MEG	10	8661499	8662677	From the Czech 'roh' meaning 'corner'	No	No	No	No
Zm00001d023536	PEG	No	10	9162610	9167073	Magnesium-chelatase subunit ChlI-1 chloroplastic	No	No	No	Yes
Zm00001d023540	PEG	PEG	10	9446733	9447398	NA	Yes	No	No	Yes
Zm00001d023541	PEG	PEG	10	9501110	9503125	Putative GATA transcription factor family protein	Yes	Yes	No	Yes
Zm00001d023706	PEG	PEG	10	16400383	16407915	Thioredoxin M1	Yes	No	Yes	No
Zm00001d023718	PEG	PEG	10	16725273	16728563	Defective18	Yes	No	Yes	Yes
Zm00001d023808	PEG	PEG	10	22668095	22675337	Protein DEHYDRATION-INDUCED 19 homolog 3	Yes	No	Yes	Yes
Zm00001d023838	PEG	No	10	23887314	23897377	Auxilin-related protein 1	No	No	No	Yes
Zm00001d023955	MEG	No	10	31669358	31673544	Zea mays MADS1	Yes	No	Yes	No
Zm00001d024035	No	MEG	10	38787097	38794588	NA	No	No	No	No
Zm00001d024350	No	PEG	10	66118492	66119148	NA	No	No	No	No
Zm00001d024353	PEG	PEG	10	66260393	66261334	Paired amphipathic helix repeat family protein	No	No	No	Yes
Zm00001d024354	MEG	MEG	10	66471477	66472334	AP2/ERF and B3 domain-containing transcription factor	No	No	No	Yes
Zm00001d024466	PEG	No	10	72129360	72135148	Cullin-3B	No	No	No	Yes
Zm00001d024469	No	MEG	10	72299213	72300316	Glutaredoxin family protein	No	No	No	No
Zm00001d024488	MEG	MEG	10	73839384	73843136	Myb domain protein 118	No	Yes	Yes	Yes
Zm00001d024520	PEG	PEG	10	75862661	75864082	RING/U-box superfamily protein	No	No	No	Yes
Zm00001d024698	PEG	PEG	10	83962005	83966353	Polycomb group protein FIE2	Yes	No	Yes	Yes
Zm00001d024722	PEG	PEG	10	85123160	85131753	NA	No	No	No	Yes
Zm00001d024767	MEG	No	10	87218080	87221164	Aspartic proteinase A1	No	Yes	No	No
Zm00001d024813	No	MEG	10	89233958	89240358	Embryonic flower 1-like protein; protein	No	No	No	No
Zm00001d024824	PEG	PEG	10	89687263	89690813	VIN3-like protein 1	Yes	Yes	Yes	Yes
Zm00001d024876	MEG	MEG	10	91818586	91820109	Coatomer subunit beta-1	Yes	No	Yes	Yes
Zm00001d025296	MEG	No	10	113108194	113111598	Nudix hydrolase 13	No	No	No	Yes
Zm00001d025300	PEG	PEG	10	113290809	113298776	Sucrose nonfermenting 4-like protein	Yes	Yes	Yes	Yes
Zm00001d025359	PEG	PEG	10	115505590	115511924	OTU-like cysteine protease family protein	Yes	No	Yes	No
Zm00001d025541	MEG	No	10	121757459	121758886	Eukaryotic aspartyl protease family protein	No	No	No	Yes
Zm00001d025585	No	PEG	10	123203770	123205971	DNAJ heat shock N-terminal domain-containing protein	No	No	No	No
Zm00001d025750	PEG	PEG	10	128369466	128379796	Probable E3 ubiquitin-protein ligase ARI8	Yes	No	Yes	No
Zm00001d025900	MEG	No	10	133321693	133323074	Putative GEM-like protein 8	No	No	No	Yes
Zm00001d026097	MEG	No	10	138393420	138400044	Transcription factor bHLH157	No	No	No	Yes
Zm00001d026109	MEG	No	10	138678061	138680423	Putative polyphenol oxidase family protein	No	Yes	No	Yes
Zm00001d026483	PEG	No	10	146795024	146816445	NADPH--cytochrome P450 reductase	Yes	No	No	No
Zm00001d026487	No	PEG	10	146895594	146903010	Protein KAKU4	No	No	No	No
Zm00001d026621	PEG	No	10	149083648	149097057	Katanin p80 WD40 repeat-containing subunit B1 homolog	Yes	No	Yes	No
Zm00001d026623	MEG	No	10	149113706	149116474	Tubulin beta-7 chain	Yes	No	No	No
Zm00001d026642	MEG	No	10	149278822	149280179	DNA binding activity3	No	No	No	Yes
Zm00001d027275	No	MEG	1	1213077	1216127	Retrovirus-related Pol polyprotein LINE-1	No	No	No	No
Zm00001d027283	MEG	No	1	1715993	1716949	Expansin-B4	Yes	Yes	Yes	Yes
Zm00001d027290	MEG	No	1	1938725	1939294	Extensin-like protein	Yes	Yes	No	No
Zm00001d027292	MEG	No	1	2019934	2021379	Scarecrow-like protein 6	No	No	No	Yes
Zm00001d027375	MEG	No	1	3971512	3972133	LysM domain containing protein	No	No	No	Yes
Zm00001d027411	MEG	No	1	4718946	4722343	Peroxidase 64	No	No	No	Yes
Zm00001d027542	PEG	No	1	7885525	7886863	Glutathione transferase10	Yes	No	No	No
Zm00001d027588	PEG	PEG	1	8552388	8557230	NA	Yes	No	Yes	Yes
Zm00001d027616	MEG	MEG	1	9108126	9111252	RPM1 interacting protein 13	No	Yes	Yes	Yes
Zm00001d027789	No	MEG	1	13528222	13533144	NA	No	No	No	No
Zm00001d027904	MEG	No	1	17186476	17190166	3-ketoacyl-CoA synthase	Yes	No	No	No
Zm00001d027996	MEG	No	1	19699532	19702323	Alcohol dehydrogenase-like 2	No	No	Yes	Yes
Zm00001d028307	MEG	No	1	29957661	29960895	Probable inactive poly [ADP-ribose] polymerase SRO1	No	No	No	Yes
Zm00001d028398	MEG	No	1	33451482	33454805	Glycosyl hydrolase family 10 protein	Yes	No	No	No
Zm00001d028615	MEG	MEG	1	40886065	40889048	Probable protein phosphatase 2C 4	No	Yes	No	Yes
Zm00001d028701	PEG	PEG	1	43615021	43621153	Probable serine/threonine-protein kinase RLCKVII	No	Yes	Yes	Yes
Zm00001d028712	PEG	No	1	43999111	44006680	Arogenate dehydratase/prephenate dehydratase 2 chloroplastic	No	No	No	Yes
Zm00001d028733	PEG	No	1	44554395	44560803	SNF1-related protein kinase catalytic subunit alpha KIN10	Yes	No	Yes	No
Zm00001d028797	MEG	No	1	46672702	46675540	Laccase-13	No	No	No	Yes
Zm00001d028906	MEG	No	1	50505948	50506710	NA	Yes	Yes	No	No
Zm00001d028920	No	MEG	1	51491053	51497733	Nuclear poly(A) polymerase 3	No	No	No	No
Zm00001d028960	PEG	PEG	1	52938630	52945326	Expressed protein; protein	No	No	No	Yes
Zm00001d028965	No	MEG	1	53169397	53176921	MADS box interactor-like	No	No	No	No
Zm00001d029009	No	PEG	1	54624061	54639249	Apyrase 1	No	No	No	No
Zm00001d029098	MEG	No	1	57988733	57991597	Sugars will eventually be exported transporter16	No	Yes	No	Yes
Zm00001d029114	No	MEG	1	58377787	58380792	NA	No	No	No	No
Zm00001d029233	MEG	No	1	63272548	63273003	NA	No	No	No	Yes
Zm00001d029264	PEG	PEG	1	64207240	64216522	CDPK-related kinase 1	Yes	Yes	Yes	No
Zm00001d029300	MEG	MEG	1	65439370	65443562	Low temperature viability protein	Yes	Yes	Yes	Yes
Zm00001d029437	No	PEG	1	70442356	70448204	PLATZ transcription factor family protein	No	No	No	No
Zm00001d029512	MEG	No	1	73971569	73973965	Dof zinc finger protein DOF4.6	No	Yes	No	No
Zm00001d029544	No	MEG	1	75649423	75659170	DUF2431 domain protein	No	No	No	No
Zm00001d029566	No	MEG	1	76607988	76612585	DUF1336 domain containing protein expressed	No	No	No	No
Zm00001d029650	No	MEG	1	81321642	81337174	HIT zinc finger family protein	No	No	No	No
Zm00001d029714	PEG	No	1	83647801	83656803	NA	No	No	No	Yes
Zm00001d029842	MEG	No	1	89643144	89645830	Divalent ion symporter	No	No	No	Yes
Zm00001d029853	MEG	No	1	90315517	90318180	Proline oxidase	No	No	No	Yes
Zm00001d029858	MEG	No	1	90524506	90524934	Cortical cell-delineating protein	No	Yes	No	No
Zm00001d029913	MEG	No	1	93847218	93848525	Expansin-B4	No	No	Yes	Yes
Zm00001d030023	MEG	No	1	100385980	100387952	NAC-transcription factor43	No	No	No	Yes
Zm00001d030181	No	PEG	1	111081054	111082160	Protein PHLOEM PROTEIN 2-LIKE A10	No	No	No	No
Zm00001d030191	MEG	No	1	112125984	112127811	Homeobox-leucine zipper protein HAT3	No	No	No	Yes
Zm00001d030194	PEG	PEG	1	112579258	112586085	Inositol-tetrakisphosphate 1-kinase 3	No	Yes	Yes	Yes
Zm00001d030305	MEG	No	1	121211811	121213196	Proline-rich protein 2	Yes	No	Yes	Yes
Zm00001d030314	MEG	No	1	121820597	121821836	Proline-rich protein	Yes	Yes	Yes	Yes
Zm00001d030316	MEG	No	1	122018879	122020803	Proline-rich protein 2	Yes	Yes	Yes	Yes
Zm00001d030339	MEG	No	1	123359112	123359663	Peptidyl-prolyl cis-trans isomerase	No	No	No	Yes
Zm00001d030345	MEG	No	1	123930193	123931383	NA	No	No	No	Yes
Zm00001d030579	PEG	PEG	1	145820512	145824791	RNA-binding (RRM/RBD/RNP motifs) family protein	Yes	Yes	Yes	Yes
Zm00001d030620	No	PEG	1	148968958	148978546	Protein OS-9 homolog	No	No	No	No
Zm00001d030712	MEG	No	1	155196623	155201582	Pectinesterase	No	No	No	Yes
Zm00001d030741	MEG	No	1	157310472	157315669	Ankyrin repeat family protein	No	No	No	Yes
Zm00001d030855	No	MEG	1	163526102	163526827	Zein-alpha 19D1	No	No	No	No
Zm00001d030868	PEG	PEG	1	164196407	164205410	Nucleobase-ascorbate transporter 3	No	No	Yes	Yes
Zm00001d030916	PEG	PEG	1	167088410	167093959	Extra-large guanine nucleotide-binding protein 1	Yes	Yes	Yes	Yes
Zm00001d031191	MEG	No	1	181717545	181718015	Glycine-rich protein	No	No	No	Yes
Zm00001d031192	MEG	No	1	181719044	181719451	NA	No	No	No	Yes
Zm00001d031194	MEG	No	1	181836162	181836725	BZIP transcription factor family protein expressed; protein	No	No	No	Yes
Zm00001d031257	MEG	No	1	184106568	184107742	Cupredoxin superfamily protein	No	No	No	Yes
Zm00001d031499	No	PEG	1	192022614	192023222	AP2-EREBP transcription factor (Fragment) (Fragment) [Source:UniProtKB/TrEMBL;Acc:A0A060D6E2]	No	No	No	No
Zm00001d031500	No	PEG	1	192040042	192040576	NA	No	No	No	No
Zm00001d031707	PEG	No	1	199074702	199078961	La-related protein 6B	No	No	Yes	Yes
Zm00001d031863	No	PEG	1	204518458	204537518	Mediator of RNA polymerase II transcription subunit 15a	No	No	No	No
Zm00001d032057	PEG	No	1	211041986	211046442	NA	Yes	No	No	Yes
Zm00001d032095	No	MEG	1	212364322	212366865	Ethylene-responsive transcription factor RAP2-2	No	No	No	No
Zm00001d032096	PEG	PEG	1	212544489	212560643	AT-rich interactive domain-containing protein 4	Yes	Yes	Yes	Yes
Zm00001d032178	MEG	MEG	1	215896905	215898543	Transcription factor MYB30	No	No	No	Yes
Zm00001d032292	MEG	No	1	220640969	220642533	NA	No	No	No	Yes
Zm00001d032316	MEG	PEG	1	221942141	221946939	Homeobox-leucine zipper protein HAT5	No	No	No	Yes
Zm00001d032643	MEG	No	1	232878559	232879521	NA	No	No	No	Yes
Zm00001d032655	No	PEG	1	233262795	233282063	Dicer-like 102	No	No	No	No
Zm00001d032750	MEG	No	1	237240250	237242136	Zinc finger (C3HC4-type RING finger) family protein	No	Yes	No	Yes
Zm00001d032825	MEG	No	1	239383321	239384004	NA	No	No	No	Yes
Zm00001d032832	PEG	PEG	1	239629217	239639245	AT-rich interactive domain-containing protein 2	No	Yes	Yes	No
Zm00001d033104	PEG	No	1	250291343	250304767	Expressed protein; protein	Yes	No	No	No
Zm00001d033194	MEG	No	1	253390407	253392701	Subtilisin-like protease	No	No	No	Yes
Zm00001d033265	PEG	No	1	256498470	256500905	MYB-type transcription factor	Yes	No	No	Yes
Zm00001d033300	MEG	No	1	258063193	258065454	Type IV inositol polyphosphate 5-phosphatase 11	No	No	No	Yes
Zm00001d033490	PEG	No	1	264083071	264086202	Plant cysteine oxidase 2	No	No	Yes	Yes
Zm00001d033528	MEG	No	1	265772256	265790870	Protein NRT1/ PTR FAMILY 2.9	Yes	No	Yes	No
Zm00001d033568	MEG	No	1	267322355	267324980	BGGP Beta-1-3-galactosyl-O-glycosyl-glycoprotein	No	No	No	Yes
Zm00001d033585	MEG	MEG	1	267905764	267909606	Leaf permease1	Yes	Yes	No	No
Zm00001d033980	MEG	No	1	279980867	279981749	Ustilago maydis induced12	No	No	No	Yes
Zm00001d034004	PEG	PEG	1	280899968	280910431	Acyl-CoA N-acyltransferase with RING/FYVE/PHD-type zinc finger protein	Yes	Yes	Yes	No
Zm00001d034161	MEG	MEG	1	285417447	285425538	SnRK2 serine threonine protein kinase8	Yes	Yes	No	No
Zm00001d034217	MEG	No	1	286978889	286980925	Lectin-like receptor kinase 7	No	No	No	Yes
Zm00001d034241	MEG	No	1	287663868	287667586	Malate dehydrogenase	No	No	No	Yes
Zm00001d034558	MEG	No	1	296303849	296305238	Remorin	No	Yes	No	No
Zm00001d034597	PEG	No	1	297445060	297449584	PAPA-1-like conserved region family protein	Yes	No	No	No
Zm00001d034662	PEG	PEG	1	299188693	299193386	Protein kinase APK1A chloroplastic	Yes	No	Yes	No
Zm00001d034713	PEG	PEG	1	300502986	300509397	Anthranilate synthase alpha subunit 2 chloroplastic	Yes	No	Yes	No
Zm00001d034832	PEG	No	1	303279392	303289233	Probable acyl-activating enzyme 16 chloroplastic	No	No	No	Yes
Zm00001d034875	MEG	No	1	304506320	304508029	Non-specific phospholipase C4	No	No	No	Yes
Zm00001d034977	MEG	No	6	663669	664313	VAMP protein SEC22	No	No	No	Yes
Zm00001d035040	PEG	PEG	6	2922110	2930058	Putative ARM repeat-containing protein containing family protein isoform 1%3B Putative ARM repeat-containing protein containing family protein isoform 2%3B Putative ARM repeat-containing protein containing family protein isoform 3	Yes	No	No	Yes
Zm00001d035048	PEG	No	6	3086730	3108794	Pentatricopeptide repeat-containing protein	Yes	No	No	No
Zm00001d035153	PEG	PEG	6	7125784	7140658	NA	Yes	Yes	No	Yes
Zm00001d035561	MEG	No	6	33193521	33195150	Expressed protein; Mannose-specific jacalin-related lectin; protein	Yes	Yes	Yes	No
Zm00001d035679	PEG	No	6	40852837	40860379	Pumilio homolog 3	Yes	No	Yes	No
Zm00001d035763	No	MEG	6	46340883	46349622	Protein MEI2-like 1	No	No	No	No
Zm00001d035844	PEG	PEG	6	55321293	55329245	Ubiquitin receptor1	No	Yes	Yes	No
Zm00001d035962	No	MEG	6	62954327	62957508	CYCLOPS	No	No	No	No
Zm00001d036026	MEG	MEG	6	66938426	66943967	NA	No	Yes	Yes	No
Zm00001d036125	PEG	PEG	6	73478014	73479134	Early nodulin-related	Yes	No	No	No
Zm00001d036215	PEG	PEG	6	77510982	77515737	MAP kinase7	Yes	Yes	Yes	No
Zm00001d036296	MEG	MEG	6	82463657	82474161	Histone-lysine N-methyltransferase EZ1	Yes	Yes	Yes	Yes
Zm00001d036507	No	PEG	6	90881545	90893674	E3 ubiquitin-protein ligase BRE1-like 1	No	No	No	No
Zm00001d036647	No	PEG	6	96204324	96208206	BTB/POZ and MATH domain-containing protein 2	No	No	No	No
Zm00001d036648	PEG	PEG	6	96210403	96211140	Nuclear transcription factor Y subunit C-2	Yes	Yes	Yes	Yes
Zm00001d036717	MEG	MEG	6	98730481	98732747	Ubiquitin3	Yes	Yes	Yes	Yes
Zm00001d036829	PEG	PEG	6	103042150	103048591	Alpha/beta-Hydrolases superfamily protein	Yes	Yes	Yes	Yes
Zm00001d037140	No	PEG	6	113744465	113748815	Homeobox-leucine zipper protein HDG11	No	No	No	No
Zm00001d037209	MEG	MEG	6	115848018	115852402	Probable RNA-binding protein ARP1	Yes	Yes	Yes	No
Zm00001d037384	MEG	No	6	123931487	123933195	Anthocyanidin 3-O-glucosyltransferase	Yes	Yes	No	Yes
Zm00001d037425	PEG	No	6	125123487	125128075	AT-hook motif nuclear-localized protein 10	No	No	No	Yes
Zm00001d037446	PEG	No	6	125606316	125619872	Protein decapping 5	Yes	No	Yes	Yes
Zm00001d037498	PEG	PEG	6	127318662	127321705	L-tryptophan--pyruvate aminotransferase 1	Yes	Yes	Yes	No
Zm00001d037529	No	MEG	6	128190263	128195748	Acyl-CoA N-acyltransferase with RING/FYVE/PHD-type zinc finger protein	No	No	No	No
Zm00001d037576	MEG	No	6	130116712	130119868	Pyrophosphate-energized vacuolar membrane proton pump	No	No	No	Yes
Zm00001d037778	PEG	No	6	137348656	137351223	Acyl-CoA N-acyltransferases (NAT) superfamily protein	No	No	No	Yes
Zm00001d038270	MEG	No	6	152871846	152873850	Duplicated homeodomain-like superfamily protein	No	No	No	Yes
Zm00001d038401	MEG	No	6	156376400	156376642	NA	No	No	No	Yes
Zm00001d038420	MEG	No	6	156986729	156987259	RING-H2 finger protein ATL66	No	No	No	Yes
Zm00001d038473	PEG	No	6	158066140	158067240	Transcription repressor OFP1	No	No	No	Yes
Zm00001d038557	PEG	PEG	6	159799343	159805085	Nuclear factor Y subunit C11	Yes	Yes	Yes	Yes
Zm00001d038558	PEG	No	6	159804909	159805962	Cystatin3	Yes	No	Yes	Yes
Zm00001d038587	PEG	PEG	6	160544943	160563220	Protein FRIGIDA-ESSENTIAL 1	Yes	No	Yes	No
Zm00001d038589	No	PEG	6	160579671	160585683	Glyoxysomal processing protease glyoxysomal	No	No	No	No
Zm00001d039300	MEG	No	3	1298938	1304213	Transcription factor bHLH133	No	No	No	Yes
Zm00001d039324	No	MEG	3	1876337	1877401	Ethylene-responsive transcription factor CRF4	No	No	No	No
Zm00001d039434	MEG	No	3	4140509	4150100	Agamous-like MADS-box protein AGL5	No	No	No	Yes
Zm00001d039435	No	MEG	3	4161898	4175012	NA	No	No	No	No
Zm00001d039526	PEG	No	3	7120511	7130258	AGC (cAMP-dependent cGMP-dependent and protein kinase C) kinase family protein	Yes	No	No	No
Zm00001d039963	MEG	No	3	20813902	20816454	Protein SAR DEFICIENT 1	No	No	No	Yes
Zm00001d040010	PEG	PEG	3	22854232	22860850	NA	Yes	Yes	Yes	Yes
Zm00001d040075	MEG	No	3	25850590	25853929	Glycosyltransferase family 61 protein	Yes	No	Yes	No
Zm00001d040113	MEG	MEG	3	28018444	28020104	Protein MOTHER of FT and TFL1	No	No	No	Yes
Zm00001d040189	MEG	MEG	3	31401124	31403248	No-apical-meristem-related protein1	Yes	Yes	Yes	Yes
Zm00001d040212	MEG	No	3	32141755	32141967	NA	No	Yes	No	Yes
Zm00001d040506	No	PEG	3	47375333	47377044	Probable mediator of RNA polymerase II transcription subunit 26b	No	No	No	No
Zm00001d040535	No	MEG	3	48587357	48602676	SNF7 family protein	No	No	No	No
Zm00001d040568	MEG	MEG	3	50466188	50467228	NA	Yes	Yes	Yes	Yes
Zm00001d040593	MEG	No	3	52125428	52128327	WAT1-related protein	No	No	No	Yes
Zm00001d040678	PEG	PEG	3	57611250	57618983	NA	Yes	No	No	Yes
Zm00001d040682	PEG	No	3	57962007	57963593	Sequence-specific DNA binding transcription factors	No	Yes	No	No
Zm00001d040818	MEG	No	3	67922595	67928066	Acyltransferase-like protein chloroplastic	No	No	No	Yes
Zm00001d041124	No	PEG	3	99054552	99065304	Proline-rich family protein	No	No	No	No
Zm00001d041201	No	MEG	3	105179821	105183171	HIPL1 protein	No	No	No	No
Zm00001d041277	MEG	No	3	109762671	109768864	Putative axial regulator YABBY 2	Yes	Yes	Yes	Yes
Zm00001d041522	No	MEG	3	125843356	125846615	NA	No	No	No	No
Zm00001d041596	No	MEG	3	129159709	129161496	Probable glycerol-3-phosphate acyltransferase 2	No	No	No	No
Zm00001d041678	No	MEG	3	132996819	132998307	NA	No	No	No	No
Zm00001d041747	MEG	MEG	3	135810629	135815357	NA	No	Yes	Yes	Yes
Zm00001d041766	PEG	No	3	136545200	136546312	Transcription initiation factor TFIID subunit 8	No	No	No	Yes
Zm00001d041781	MEG	No	3	137903169	137908918	Agamous-like MADS-box protein AGL11	Yes	Yes	Yes	No
Zm00001d041803	No	PEG	3	138823691	138831392	Transcriptional corepressor SEUSS	No	No	No	No
Zm00001d042052	MEG	No	3	148711910	148719506	NAD kinase 1	No	No	No	Yes
Zm00001d042136	PEG	PEG	3	153019934	153036689	Serine/arginine repetitive matrix protein 2 isoform 4	No	No	No	Yes
Zm00001d042168	MEG	No	3	154685639	154690340	Zinc finger (C3HC4-type RING finger) family protein	No	No	No	Yes
Zm00001d042348	MEG	MEG	3	162470992	162473556	NA	No	Yes	No	No
Zm00001d042349	MEG	No	3	162503582	162506018	Whole genome shotgun sequence of line PN40024 scaffold_35.assembly12x (Fragment)	No	No	No	Yes
Zm00001d042442	No	MEG	3	167605139	167612394	Protein-S-isoprenylcysteine O-methyltransferase	No	No	No	No
Zm00001d042613	PEG	PEG	3	173685114	173686104	RING/FYVE/PHD-type zinc finger family protein	Yes	No	Yes	Yes
Zm00001d042684	MEG	No	3	176820832	176823217	Protein NRT1/ PTR FAMILY 5.10	No	No	No	Yes
Zm00001d042886	MEG	No	3	182899703	182901648	Protein phosphatase homolog3	No	No	No	Yes
Zm00001d043014	MEG	MEG	3	186516911	186517552	Abscisic acid receptor PYL5	No	No	No	Yes
Zm00001d043375	MEG	No	3	198073030	198076070	Protein NRT1/ PTR FAMILY 1.2	No	No	No	Yes
Zm00001d043422	No	MEG	3	199163496	199164221	RING-H2 finger protein ATL2K	No	No	No	No
Zm00001d043430	MEG	No	3	199604217	199605056	NA	No	Yes	No	No
Zm00001d043877	No	PEG	3	212680911	212681900	NAC domain-containing protein 72	No	No	No	No
Zm00001d043878	PEG	PEG	3	212687925	212691045	Rootless with undetectable meristems1	No	No	No	Yes
Zm00001d043879	PEG	No	3	212719865	212723908	Galactosylgalactosylxylosylprotein 3-beta-glucuronosyltransferase 1	No	No	No	Yes
Zm00001d044045	MEG	No	3	217679351	217682059	GDSL esterase/lipase	No	No	Yes	Yes
Zm00001d044129	No	MEG	3	219979958	219989574	Glucose-1-phosphate adenylyltransferase large subunit 1%2C chloroplastic/amyloplastic	No	No	No	No
Zm00001d044324	PEG	PEG	3	225197973	225203272	Probable receptor-like protein kinase	Yes	No	Yes	Yes
Zm00001d044386	No	PEG	3	226651710	226654418	NA	No	No	No	No
Zm00001d044416	MEG	No	3	227491480	227493229	Protein HYPER-SENSITIVITY-RELATED 4	No	No	No	Yes
Zm00001d044605	MEG	No	3	233291107	233293518	Omega-3 fatty acid desaturase	No	Yes	No	No
Zm00001d044607	MEG	MEG	3	233296834	233298076	NA	Yes	Yes	Yes	No
Zm00001d044608	No	MEG	3	233328410	233331483	Asparagine synthetase2	No	No	No	No
Zm00001d044685	MEG	No	3	234864889	234867348	Non-specific lipid-transfer protein	No	Yes	No	No
Zm00001d044686	MEG	No	3	234930037	234930396	Non-specific lipid-transfer protein	Yes	No	No	No
Zm00001d044689	PEG	PEG	3	234975746	234982139	PAP/OAS1 substrate-binding domain superfamily	Yes	Yes	Yes	Yes
Zm00001d044812	MEG	No	9	3291763	3295059	Putative auxin efflux carrier	No	No	No	Yes
Zm00001d044940	MEG	MEG	9	7823935	7834292	Putative bZIP transcription factor superfamily protein	Yes	No	Yes	No
Zm00001d044947	No	MEG	9	8045241	8049094	Triacylglycerol lipase-like 1	No	No	No	No
Zm00001d045192	MEG	No	9	15720802	15728927	Ribonucleoside-diphosphate reductase large subunit	No	No	No	Yes
Zm00001d045209	No	MEG	9	16085535	16085897	OSJNBa0063G07.3 protein; OSJNBa0082E08.9 protein; protein	No	No	No	No
Zm00001d045455	No	MEG	9	22955971	22967477	Inositol-3-phosphate synthase isozyme 1	No	No	No	No
Zm00001d045576	MEG	No	9	27087398	27089823	WAT1-related protein	No	No	No	Yes
Zm00001d045792	MEG	No	9	39400431	39401891	Expansin-B4	No	No	No	Yes
Zm00001d045885	No	PEG	9	45584508	45589124	Carboxyl-terminal-processing peptidase 3 chloroplastic	No	No	No	No
Zm00001d045897	PEG	No	9	46366960	46373527	UPF0061 protein azo1574	Yes	No	No	No
Zm00001d045936	PEG	No	9	47851742	47852272	NA	No	No	No	Yes
Zm00001d045968	PEG	PEG	9	50712529	50721428	Putative homeodomain-like transcription factor superfamily protein	Yes	Yes	Yes	Yes
Zm00001d046218	PEG	No	9	72602369	72613367	NA	Yes	No	No	Yes
Zm00001d046246	No	MEG	9	76267442	76272887	Putative NAC domain transcription factor superfamily protein	No	No	No	No
Zm00001d046530	MEG	No	9	94210411	94211858	Tetratricopeptide repeat (TPR)-like superfamily protein	No	Yes	No	No
Zm00001d046649	PEG	PEG	9	100444099	100444860	Putative AP2/EREBP transcription factor superfamily protein	Yes	Yes	Yes	Yes
Zm00001d046651	PEG	PEG	9	100458973	100459869	AP2-EREBP transcription factor [Source:UniProtKB/TrEMBL;Acc:B4FET9]	Yes	No	No	Yes
Zm00001d046967	PEG	No	9	113422355	113423101	Nuclear transcription factor Y subunit C-2	Yes	No	No	No
Zm00001d047050	No	MEG	9	116624574	116626754	NAC domain containing protein 71	No	No	No	No
Zm00001d047138	PEG	No	9	119744210	119756337	NA	Yes	No	No	No
Zm00001d047143	No	MEG	9	120016751	120022494	Callose synthase 7	No	No	No	No
Zm00001d047220	MEG	No	9	122717205	122721608	Serine/threonine-protein kinase SRK2C	No	No	No	Yes
Zm00001d047489	No	MEG	9	132231651	132237250	NA	No	No	No	No
Zm00001d047621	MEG	No	9	137293525	137294295	NA	No	Yes	No	No
Zm00001d047774	PEG	PEG	9	141475604	141479079	UDP-glucuronic acid decarboxylase 4	No	No	No	Yes
Zm00001d047776	PEG	PEG	9	141481416	141488213	Phosphatidylinositol N-acetyglucosaminlytransferase subunit P-related	Yes	Yes	Yes	Yes
Zm00001d047777	No	PEG	9	141491226	141495952	NA	No	No	No	No
Zm00001d047807	MEG	MEG	9	142293225	142295467	Probable protein phosphatase 2C 4	No	Yes	No	No
Zm00001d047849	No	PEG	9	143268467	143272885	Sulfoquinovosyl transferase SQD2	No	No	No	No
Zm00001d047960	No	PEG	9	146288097	146293266	Putative MYB DNA-binding domain superfamily protein	No	No	No	No
Zm00001d047967	No	MEG	9	146611340	146618721	BZIP transcription factor 16	No	No	No	No
Zm00001d048050	MEG	No	9	148903155	148910943	Glutamine synthetase3 isoform 1%3B Glutamine synthetase3 isoform 2	No	No	No	Yes
Zm00001d048066	MEG	No	9	149283435	149286730	Sec14p-like phosphatidylinositol transfer family protein	No	No	No	Yes
Zm00001d048097	No	MEG	9	150093709	150097768	NA	No	No	No	No
Zm00001d048234	MEG	No	9	152918931	152921225	NA	No	No	No	Yes
Zm00001d048400	No	MEG	9	155602623	155605008	Metal regulatory transcription factor 1	No	No	No	No
Zm00001d048401	No	MEG	9	155625722	155626844	RTCS-like1	No	No	No	No
Zm00001d048510	PEG	PEG	9	157554255	157564177	Zinc finger CCCH domain-containing protein 19	Yes	No	Yes	No
Zm00001d048561	MEG	No	9	158743478	158744834	P-protein	No	No	No	Yes
Zm00001d048799	MEG	No	4	5692115	5694484	Pistil-specific extensin-like protein	No	No	No	Yes
Zm00001d048812	No	PEG	4	5897751	5898554	22kD alpha zein4	No	No	No	No
Zm00001d048843	MEG	No	4	6233384	6234460	TRAF transcription factor [Source:UniProtKB/TrEMBL;Acc:K7TUR7]	No	No	No	Yes
Zm00001d048898	PEG	PEG	4	7335645	7336952	F-box/kelch-repeat protein SKIP11	No	No	No	Yes
Zm00001d048982	No	MEG	4	11451926	11462159	Retrovirus-related Pol polyprotein LINE-1	No	No	No	No
Zm00001d048983	No	PEG	4	11477239	11480232	Expressed protein; protein	No	No	No	No
Zm00001d049137	MEG	MEG	4	17363434	17365815	NA	No	Yes	No	Yes
Zm00001d049165	PEG	PEG	4	18638440	18650497	Squamosa promoter-binding-like protein 18	No	Yes	No	No
Zm00001d049592	PEG	PEG	4	36550723	36560221	NA	Yes	Yes	Yes	Yes
Zm00001d049608	MEG	MEG	4	37421922	37427789	Polycomb group protein FIE1	Yes	Yes	Yes	No
Zm00001d049683	MEG	No	4	39935779	39938082	Probable L-gulonolactone oxidase 6	No	No	No	Yes
Zm00001d049809	No	PEG	4	45664408	45668447	NA	No	No	No	No
Zm00001d049952	PEG	PEG	4	55175484	55178540	Histidine-containing phosphotransfer protein3	No	Yes	Yes	No
Zm00001d049978	No	MEG	4	56682920	56684048	NA	No	No	No	No
Zm00001d050055	MEG	No	4	62771016	62771591	NA	No	No	No	Yes
Zm00001d050068	No	MEG	4	63825396	63828818	NA	No	No	No	No
Zm00001d050069	PEG	No	4	63832557	63836587	Trehalose-6-phosphate synthase8	No	No	No	Yes
Zm00001d050109	No	PEG	4	66244370	66250581	Protein Brevis radix-like 4	No	No	No	No
Zm00001d050139	PEG	No	4	68410505	68416118	Histone deacetylase	Yes	No	Yes	No
Zm00001d050200	MEG	MEG	4	73314108	73315352	Transfer cell response regulator1	No	Yes	Yes	No
Zm00001d050768	MEG	No	4	121766673	121769040	Two-component response regulator ARR16	No	No	No	Yes
Zm00001d050977	MEG	No	4	134811334	134813467	Cytochrome P450 family 86 subfamily C polypeptide 1	No	No	No	Yes
Zm00001d051128	MEG	No	4	144753085	144753555	Embryo sac development arrest 6	No	No	No	Yes
Zm00001d051250	PEG	PEG	4	150569015	150572646	Thioredoxin	Yes	No	Yes	No
Zm00001d051403	MEG	No	4	157200400	157203987	Plasma membrane intrinsic protein1	No	No	No	Yes
Zm00001d051404	PEG	PEG	4	157204494	157214368	Putative MAPKKK family protein kinase isoform 1%3B Putative MAPKKK family protein kinase isoform 2	Yes	No	Yes	No
Zm00001d051923	MEG	No	4	174701525	174702881	GDSL esterase/lipase LTL1	Yes	No	Yes	No
Zm00001d052240	PEG	No	4	184369041	184371794	Pentatricopeptide repeat 5	Yes	No	No	No
Zm00001d052371	MEG	No	4	188392275	188393223	Protein LURP-one-related 8	No	No	No	Yes
Zm00001d052376	No	MEG	4	188525182	188530268	Protein kinase homolog2	No	No	No	No
Zm00001d052433	MEG	No	4	189869346	189870859	Putative metacaspase family protein	No	No	No	Yes
Zm00001d052841	MEG	No	4	202392492	202393630	Caffeoyl-CoA O-methyltransferase 1	No	No	No	Yes
Zm00001d052949	No	MEG	4	205988263	205990716	Disease resistance protein (TIR-NBS class)	No	No	No	No
Zm00001d052962	MEG	No	4	206380174	206382649	Putative RING zinc finger domain superfamily protein	No	No	No	Yes
Zm00001d053138	No	MEG	4	215588067	215592113	Lipase-like PAD4	No	No	No	No
Zm00001d053697	MEG	No	4	239382347	239406395	Methyl-CpG-binding domain-containing protein 9	Yes	No	No	No
Zm00001d053753	PEG	No	4	240492305	240500796	Calmodulin binding protein2	Yes	No	No	No
Zm00001d053997	MEG	No	4	244821758	244829813	Mitogen-activated protein kinase 17	No	Yes	No	No
