# Supplementary material for: DNA demethylation affects imprinted gene expression in maize endosperm
Source: Genome Biol. 2022 Mar 9;23:77. doi: 10.1186/s13059-022-02641-x (PMC8905802; doi:10.1186/s13059-022-02641-x)
Supplement: Supplementary file 6 — Additional file 6. List of genes that are related with ZmROS1ab-sensitive DMRs. [file 13059_2022_2641_MOESM6_ESM.xlsx]

## Sheet: Sheet1
Gene ID	Wild_type_rep1	Wild_type_rep2	Wild_type_rep3	zmros1ab_rep1	zmros1ab_rep2	zmros1ab_rep3	Log2FoldChange	Padj	Type	Expression specificity score	Description
Zm00001d001788	1364.31	1555.3	1485.04	1781.09	2018.22	1835.51	-0.35573	0.00392839	NA	0.0433076	K(+) efflux antiporter 2 chloroplastic
Zm00001d001837	127.799	132.503	140.95	160.231	192.051	197.023	-0.452965	0.046658	NA	0.0173043	Duplicated homeodomain-like superfamily protein
Zm00001d001839	3.36314	5.14574	3.38279	1.68664	13.4773	5.05187	-0.772576	0.596953	NA	0.0022231	NA
Zm00001d001887	1.12105	1.28644	1.1276	5.05992	1.68466	1.68396	-1.25651	0.546461	NA	0.0265699	Adenylate kinase 1 chloroplastic
Zm00001d001894	330.709	214.835	319.11	88.5486	133.088	99.3534	1.43136	3.04e-08	down	0.00865056	Hydroxyproline-rich glycoprotein family protein
Zm00001d001908	97.531	95.1962	85.6973	92.7652	108.661	113.667	-0.179011	0.573183	NA	0.0306221	Alternative oxidase
Zm00001d001952	122.194	106.774	82.3145	79.2721	121.296	92.6175	0.0860932	0.836199	NA	0.0213502	Zinc finger C-x8-C-x5-C-x3-H type family protein
Zm00001d001962	6941.52	7132	6544.57	7124.37	5855.88	6225.58	0.102316	0.487082	NA	0.0865921	Ubiquitin-like superfamily protein
Zm00001d001978	1553.77	1866.62	1866.17	2480.2	2446.97	2448.47	-0.480762	7.45e-05	NA	0.0568446	MAP3K epsilon protein kinase 1
Zm00001d001983	864.327	909.51	841.187	882.112	988.053	969.116	-0.119148	0.416615	NA	0.0767146	Protein PELOTA 1
Zm00001d002032	541.465	578.896	605.519	367.687	264.492	316.584	0.86316	5.08e-07	down	0.0506084	NA
Zm00001d002055	1.12105	2.57287	1.1276	0	0	0	3.36691	NA	NA	0.337742	Ripening-related protein 3
Zm00001d002079	0	0	0	0	0.84233	2.52593	-2.37597	NA	NA	0.00922574	Dehydration responsive element binding protein
Zm00001d002086	113.226	95.1962	121.78	91.9218	120.453	138.084	-0.0837566	0.823597	NA	0.0291227	Ubiquitin carboxyl-terminal hydrolase 22
Zm00001d002129	94.1679	108.061	103.739	102.885	90.1293	87.5657	0.123704	0.705733	NA	0.0070696	Protein kinase superfamily protein
Zm00001d002141	2698.36	2574.16	2240.53	1611.58	1600.43	1657.01	0.625673	7.46e-08	down	0.0136739	UBP1-associated protein 2A
Zm00001d002163	265.688	256.001	211.988	219.263	229.956	211.336	0.1508	0.5107	NA	0.0159744	Diacylglycerol kinase 5
Zm00001d002172	98.6521	90.0505	93.5905	81.802	67.3864	58.9384	0.440581	0.158601	NA	0.0802279	G-type lectin S-receptor-like serine/threonine-protein kinase B120
Zm00001d002213	0	1.28644	0	0	0	0	1.44275	NA	NA	0.0781863	Late embryogenesis abundant (LEA) hydroxyproline-rich glycoprotein family
Zm00001d002242	10.0894	7.71861	6.76558	5.90324	1.68466	5.89384	0.867413	0.453093	NA	0.864865	NA
Zm00001d002250	1793.67	1840.89	1778.22	2035.77	1715.83	1637.65	0.00620152	0.973819	NA	0.0663155	Probable cinnamyl alcohol dehydrogenase 1
Zm00001d002256	76.2311	39.8795	68.7834	135.774	80.8637	109.457	-0.812908	0.0325892	NA	0.0137104	Starch synthase 3 chloroplastic/amyloplastic
Zm00001d002275	459.629	419.378	414.955	744.651	868.442	895.022	-0.954407	9.49e-12	up	0.0180374	ABC transporter C family member 2
Zm00001d002299	165.915	158.232	156.736	5.90324	0.84233	4.20989	5.45639	2.25e-29	down	0.88305	ATP-dependent DNA helicase [Source:UniProtKB/TrEMBL;Acc:A0A1D6DZA9]
Zm00001d002305	0	0	1.1276	0	0	0	1.44275	NA	NA	0.0223935	AP-3 complex subunit mu
Zm00001d002342	87.4416	75.8997	66.5282	176.254	144.881	159.976	-1.06516	1.42e-05	up	0.0264262	Polygalacturonase QRT3
Zm00001d002359	2459.58	2774.84	2401.78	1901.69	1511.98	1667.96	0.587313	1.66e-05	down	0.0783594	Probable potassium transporter 15
Zm00001d002394	3.36314	10.2915	4.51039	5.90324	14.3196	12.6297	-0.872987	0.410917	NA	0	Methionyl-tRNA synthetase
Zm00001d002436	13.4526	12.8644	15.7863	38.7927	113.715	116.193	-2.6719	4.63e-07	up	0.0777261	Alternative oxidase2
Zm00001d002448	0	2.57287	2.25519	0	0	0	3.37056	NA	NA	0	NA
Zm00001d002480	13.4526	20.583	7.89317	1.68664	0	0	4.63151	0.00180116	down	0.128141	Cation/calcium exchanger 4
Zm00001d002504	729.801	789.871	785.935	626.587	543.303	623.905	0.361848	0.00967541	NA	0.037502	Transducin/WD40 repeat-like superfamily protein
Zm00001d002509	2.24209	0	4.51039	0	0	0	3.86864	0.244816	NA	NA	Alpha-dioxygenase 1
Zm00001d002521	116.589	104.201	76.6766	96.1384	157.516	170.921	-0.51387	0.147358	NA	0.00949171	OSJNBa0013K16.16 protein; protein
Zm00001d002553	421.513	430.956	400.297	485.752	264.492	338.475	0.202326	0.496133	NA	0.0328238	P-loop containing nucleoside triphosphate hydrolases superfamily protein
Zm00001d002560	0	0	1.1276	0	0	0.841978	0.480983	NA	NA	0.103046	Enhancer of mRNA-decapping protein 4
Zm00001d002621	44.8418	47.5981	32.7003	75.8988	50.5398	71.5681	-0.665008	0.0949778	NA	0.0381385	RING-H2 finger protein ATL7
Zm00001d002678	1381.13	1326.31	1751.16	2662.36	2191.74	1400.21	-0.488094	0.0599787	NA	0.0576544	Prolyl oligopeptidase family protein
Zm00001d002688	180.488	246.996	244.688	361.784	304.923	332.581	-0.57363	0.00528098	up	0.0216613	Mitogen-activated protein kinase kinase kinase YODA
Zm00001d002737	3070.55	3183.93	3026.47	3251	4070.98	3374.65	-0.20489	0.156911	NA	0.0492186	Eukaryotic translation initiation factor 3 subunit C
Zm00001d002757	5.60523	6.43218	5.63798	4.2166	6.73864	8.41978	-0.134907	0.918217	NA	0.00730003	Protein kinase superfamily protein
Zm00001d002798	88.5626	55.3167	72.1662	41.3227	42.1165	36.205	0.856491	0.0179824	NA	0.01273	OJ000126_13.10 protein; protein
Zm00001d002925	1838.52	2066.01	2140.18	1760.01	1611.38	1677.22	0.259651	0.0387561	NA	0.0571039	AP-4 complex subunit mu
Zm00001d002943	872.174	797.59	837.804	1193.3	1384.79	1244.44	-0.607779	7.42e-07	up	0.033132	Probable methyltransferase PMT25
Zm00001d002961	31.3893	51.4574	28.1899	48.9125	46.3281	31.9952	-0.203786	0.721177	NA	0.0540194	mRNA cap guanine-N7 methyltransferase 2
Zm00001d002966	1.12105	0	0	3.37328	2.52699	4.20989	-2.99984	0.182828	NA	0.00261673	Serine carboxypeptidase-like 35
Zm00001d002988	0	11.5779	3.38279	0	0	0	4.99905	0.0515206	NA	0	Defective in cullin neddylation protein
Zm00001d003007	579.581	605.911	710.386	780.914	827.168	831.032	-0.363102	0.0133153	NA	0.0856653	Pentatricopeptide repeat (PPR) superfamily protein
Zm00001d003058	196.183	303.599	327.003	465.512	471.705	367.102	-0.658664	0.00715497	up	0.108262	Probable low-specificity L-threonine aldolase 1
Zm00001d003068	14.5736	14.1508	19.1691	6.74656	6.73864	5.89384	1.30748	0.0832416	NA	0.00505057	Phosphoenolpyruvate carboxylase kinase 2
Zm00001d003085	2.24209	0	0	3.37328	5.05398	1.68396	-2.13499	0.34668	NA	0.000914082	GDSL esterase/lipase LTL1
Zm00001d003104	21.2999	14.1508	28.1899	10.1198	11.7926	9.26175	1.03558	0.124599	NA	0.00239889	Protein binding protein
Zm00001d003143	197.304	160.804	160.119	118.065	85.9176	141.452	0.585997	0.0387082	NA	0.0694309	NA
Zm00001d003179	357.614	352.483	391.276	289.259	302.396	341.001	0.240408	0.186725	NA	0.0542727	Myb-like DNA-binding domain containing protein expressed
Zm00001d003180	144.615	177.528	189.436	171.194	196.263	179.341	-0.0968621	0.729552	NA	0.0319079	Probable transcription factor PosF21
Zm00001d003185	8.96837	9.00505	6.76558	2.52996	3.36932	1.68396	1.70429	0.131519	NA	0.0529871	NA
Zm00001d003223	348.645	423.237	324.748	392.144	268.703	357.841	0.105079	0.705973	NA	0.0529856	NA
Zm00001d003250	209.636	217.408	289.792	328.895	251.857	323.319	-0.333826	0.172976	NA	0.0215166	F-box protein SKIP14
Zm00001d003289	84.0785	104.201	84.5697	94.4518	71.598	82.5138	0.13173	0.718577	NA	0.0846147	NA
Zm00001d003291	1659.15	1764.99	1769.2	1342.57	1478.29	1494.51	0.267042	0.0227957	NA	0.0769524	Transglutaminase21
Zm00001d003292	58.2944	70.7539	63.1454	59.8757	58.9631	58.9384	0.110082	0.787922	NA	0.0102768	Beta-14-N-acetylglucosaminyltransferase family protein
Zm00001d003293	19.0578	9.00505	3.38279	3.37328	1.68466	1.68396	2.22401	0.0643792	NA	0.102182	NAC domain containing protein 44
Zm00001d003328	479.808	492.705	584.095	477.319	590.473	528.762	-0.0361177	0.877147	NA	0.0338451	NA
Zm00001d003389	0	3.85931	0	0	0	0	3.04035	NA	NA	0.388889	NA
Zm00001d003411	0	0	0	0	1.68466	0	-1.3764	NA	NA	0.0251973	30S ribosomal protein 3 chloroplastic
Zm00001d003427	910.289	795.017	893.056	1204.26	1284.55	1161.93	-0.489777	7.58e-05	NA	0.0281856	DExH-box ATP-dependent RNA helicase DExH18 mitochondrial
Zm00001d003435	40.3577	38.5931	38.3383	30.3595	26.1122	26.1013	0.506657	0.268836	NA	0	NA
Zm00001d003438	624.423	657.368	622.433	982.467	1111.88	1198.13	-0.790367	1.63e-09	up	0.0228489	Loricrin-related
Zm00001d003445	705.138	740.987	767.893	735.375	469.178	495.083	0.381428	0.0879766	NA	0.000682423	NA
Zm00001d003446	52.6892	30.8744	36.0831	37.1061	30.3239	47.9927	0.0561512	0.927186	NA	0.0314486	Gamma-glutamyltranspeptidase 1
Zm00001d003470	6.72628	2.57287	12.4036	25.2996	23.5852	14.3136	-1.52441	0.0559023	NA	0.041796	Probable plastid-lipid-associated protein 2 chloroplastic
Zm00001d003551	0	3.85931	2.25519	0	0	0	3.70908	0.286586	NA	0.60864	NA
Zm00001d003577	50.4471	69.4675	81.1869	10.1198	2.52699	9.26175	3.198	8.26e-10	down	0.361681	Polyketide cyclase/dehydrase and lipid transport superfamily protein
Zm00001d003584	109.863	117.066	125.163	128.185	167.624	115.351	-0.223751	0.469016	NA	0.0361432	12-oxo-phytodienoic acid reductase5
Zm00001d003619	76.2311	96.4826	121.78	0	0	0	9.30706	1.24e-12	down	0.861702	NA
Zm00001d003690	11.2105	3.85931	2.25519	2.52996	0	0	2.78015	0.145457	NA	0.334744	NA
Zm00001d003758	3.36314	9.00505	2.25519	0	0	0	4.96598	0.0210232	NA	NA	Serine/threonine-protein kinase SRK2A
Zm00001d003800	21.2999	20.583	16.9139	31.2028	63.1747	27.7853	-1.05602	0.0636166	NA	0	Alpha/beta-Hydrolases superfamily protein
Zm00001d003807	380.035	415.519	411.573	427.563	406.003	424.357	-0.0600213	0.753115	NA	0.0798183	Late embryogenesis abundant protein-related / LEA protein-related
Zm00001d003847	63.8996	69.4675	62.0178	94.4518	80.0213	72.4101	-0.339009	0.315009	NA	0.0557943	Chaperone protein ClpD chloroplastic
Zm00001d003851	311.651	330.614	316.855	449.489	373.152	406.675	-0.358618	0.0338389	NA	0.0277414	Probable alpha-amylase 2
Zm00001d003864	900.2	1054.88	955.074	1407.5	1240.75	1299.17	-0.44055	0.000686072	NA	0.0814172	SNF4
Zm00001d003879	4001.01	4416.33	3983.8	3997.34	4098.78	3893.3	0.0484898	0.716176	NA	0.0310507	Glycine--tRNA ligase mitochondrial 1
Zm00001d003911	2439.4	2457.09	2613.77	2413.58	2518.57	2493.94	0.0163564	0.906925	NA	0.0191684	Protein AUXIN SIGNALING F-BOX 3
Zm00001d003930	0	1.28644	1.1276	0.84332	0.84233	0.841978	-0.0838445	NA	NA	0.029509	Beta-13-N-Acetylglucosaminyltransferase family protein
Zm00001d003935	260.083	243.136	261.602	184.687	181.943	190.287	0.458476	0.0111653	NA	0.0139536	NA
Zm00001d003970	0	3.85931	2.25519	0	0	0	3.70908	0.286586	NA	0	UDP-N-acetylglucosamine diphosphorylase 2
Zm00001d004012	714.106	761.57	792.7	1076.92	1137.99	963.222	-0.486609	0.000239406	NA	0.0942798	Dynamin-related protein 3A
Zm00001d004035	0	0	1.1276	0	0	0	1.44275	NA	NA	0	Glutamate--cysteine ligase chloroplastic
Zm00001d004048	0	0	0	7.58988	8.4233	5.89384	-5.07721	0.00497845	up	0.00111982	Xanthoxin dehydrogenase
Zm00001d004065	5.60523	2.57287	0	0	0	0	4.13744	0.182855	NA	1	NA
Zm00001d004099	528.013	638.072	578.457	608.877	584.577	530.446	0.016133	0.939738	NA	0.0460346	U11/U12 small nuclear ribonucleoprotein 48 kDa protein
Zm00001d004128	89.6837	96.4826	60.8902	3.37328	0	1.68396	5.60924	1.94e-14	down	0.25192	ARM repeat superfamily protein
Zm00001d004236	6.72628	10.2915	10.1484	0	0	0	5.86687	0.000629535	down	0.521452	NA
Zm00001d004333	0	0	2.25519	0	0	0	2.2864	NA	NA	NA	NA
Zm00001d004357	1608.7	1363.62	1239.23	1667.24	1141.36	1089.52	0.111659	0.674352	NA	0.797075	Protein phosphatase homolog10
Zm00001d004416	25.7841	18.0101	24.8071	36.2627	17.6889	21.8914	-0.140404	0.849134	NA	0.0349268	Probable RNA-dependent RNA polymerase 5
Zm00001d004480	0	0	1.1276	0	0	0	1.44275	NA	NA	0.00350574	Calcium ion binding protein
Zm00001d004586	80.7153	105.488	85.6973	172.037	136.457	128.823	-0.688948	0.0108118	NA	0.0160215	Expansin-B4
Zm00001d004591	402.456	481.127	399.169	373.591	529.825	470.666	-0.100306	0.689187	NA	0.050374	60 kDa jasmonate-induced protein
Zm00001d004595	2.24209	2.57287	9.02077	5.90324	4.21165	7.5778	-0.345108	0.815637	NA	0.0512523	NA
Zm00001d004623	0	1.28644	0	0	0	0	1.44275	NA	NA	0.182605	Topless-related protein 2
Zm00001d004624	6.72628	5.14574	0	0	0	0	4.67237	0.0826295	NA	0.00705562	O-methyltransferase ZRP4
Zm00001d004637	0	1.28644	9.02077	0	0	0	4.47439	0.134828	NA	0	Peptidase M20/M25/M40 family protein
Zm00001d004651	974.189	1039.44	820.89	858.499	707.557	696.316	0.324737	0.0627659	NA	0.0220158	Zinc finger CCCH domain-containing protein 33
Zm00001d004680	3.36314	5.14574	4.51039	4.2166	11.7926	9.26175	-0.962447	0.405013	NA	0.000332621	Phosphoinositide phosphatase SAC6
Zm00001d004768	1257.81	1067.74	943.798	649.356	965.31	743.466	0.471441	0.023458	NA	0.0591079	Glycosyl hydrolase superfamily protein
Zm00001d004807	1997.7	2148.35	2228.13	2271.9	1782.37	1898.66	0.0985984	0.573261	NA	0.0350951	Coatomer subunit beta-1
Zm00001d004866	7.84732	16.7237	13.5312	2.52996	0	0	3.90997	0.00432242	down	0.391314	Protein kinase family protein
Zm00001d004899	0	0	0	0	7.58097	2.52593	-3.96119	0.181941	NA	0.0262655	rRNA N-glycosidase
Zm00001d004907	1.12105	0	0	0.84332	0	0	0.480983	NA	NA	0	4-alpha-glucanotransferase DPE2
Zm00001d004933	458.508	515.86	531.098	656.103	754.728	690.422	-0.481436	0.00086366	NA	0.0154617	Carbohydrate-binding X8 domain superfamily protein
Zm00001d004997	282.504	217.408	304.451	244.563	293.131	371.312	-0.174747	0.550162	NA	0.0247101	Ubiquinol-cytochrome c reductase complex 8.0 kDa protein
Zm00001d005030	214.12	231.558	223.264	217.576	197.948	218.072	0.0775821	0.743767	NA	0.0991307	40S ribosomal protein S4-3
Zm00001d005124	51.5681	52.7438	39.4659	11.8065	1.68466	2.52593	3.16576	2.37e-06	down	0.929412	NA
Zm00001d005137	1163.65	1192.53	1286.59	1393.16	1229.8	1298.33	-0.106173	0.466266	NA	0.0968661	Protein ENHANCED DOWNY MILDEW 2
Zm00001d005205	877.779	955.821	916.736	1284.38	1268.55	1353.9	-0.506879	4.59e-06	up	0.0864729	KH domain-containing protein SPIN1
Zm00001d005244	766.796	964.826	772.403	839.103	655.333	783.881	0.135389	0.516029	NA	0.0679529	G-box-binding factor 1
Zm00001d005350	968.584	895.359	844.57	1150.29	997.319	1142.56	-0.280566	0.0479033	NA	0.0384978	ENTH/VHS family protein
Zm00001d005362	0	1.28644	0	0	0	0	1.44275	NA	NA	NA	NA
Zm00001d005384	1.12105	0	0	0	0	0	1.44275	NA	NA	NA	Guanylate-binding family protein
Zm00001d005391	0	0	0	0.84332	0	0.841978	-1.37687	NA	NA	0.0117831	Cysteine proteinases superfamily protein
Zm00001d005392	0	1.28644	1.1276	0.84332	1.68466	0.841978	-0.499916	0.876975	NA	0.00811142	Lecithin-cholesterol acyltransferase-like 1
Zm00001d005476	0	1.28644	2.25519	0	0	0	2.92805	NA	NA	0	Peroxisomal membrane protein 13
Zm00001d005486	2.24209	0	1.1276	0	0	0	2.86722	NA	NA	0	NA
Zm00001d005535	1197.28	1521.85	1557.21	2024.81	1461.44	1561.03	-0.239337	0.250652	NA	0.140573	Bifunctional aspartokinase/homoserine dehydrogenase 2%2C chloroplastic Aspartokinase Homoserine dehydrogenase
Zm00001d005607	0	0	1.1276	1.68664	3.36932	2.52593	-2.58469	0.301385	NA	0.0654886	Spermidine hydroxycinnamoyl transferase
Zm00001d005614	309.409	307.458	295.43	401.42	443.908	436.144	-0.490422	0.00119087	NA	0.0394042	Bifunctional protein FolD 1 mitochondrial
Zm00001d005624	249.993	205.83	183.798	519.485	785.051	676.95	-1.63079	3.75e-15	up	0.0130477	Delta(8)-fatty-acid desaturase 2
Zm00001d005657	0	2.57287	3.38279	5.90324	2.52699	0.841978	-0.646303	0.769767	NA	0.00139167	NA
Zm00001d005672	123.315	109.347	111.632	158.544	123.822	143.978	-0.307353	0.248911	NA	0.0222971	NA
Zm00001d005693	6.72628	5.14574	3.38279	1.68664	1.68466	2.52593	1.37113	0.339759	NA	0.00201489	NA
Zm00001d005707	431.603	420.664	500.653	524.545	495.29	562.441	-0.225112	0.187096	NA	0.0451261	AUGMIN subunit 5
Zm00001d005777	42.5998	29.588	48.4866	0	0	0.841978	7.06106	3.79e-07	down	0.0708067	NA
Zm00001d005785	306.046	302.312	254.837	471.416	331.878	362.05	-0.433504	0.0468752	NA	0.0333875	Pentatricopeptide repeat-containing protein
Zm00001d005826	162.552	149.226	142.077	183.844	170.151	237.438	-0.38172	0.128856	NA	0.0333195	Probable GTP diphosphokinase RSH2 chloroplastic
Zm00001d005847	511.197	506.855	395.786	359.254	288.077	287.956	0.595572	0.00198319	down	0.0758884	NA
Zm00001d005867	1.12105	3.85931	1.1276	10.1198	31.1662	19.3655	-3.35107	0.00143332	up	0.137603	HVA22-like protein d
Zm00001d005890	0	0	0	3.37328	0	0	-2.37793	NA	NA	0.0300205	Alpha-amylase 1
Zm00001d005928	2.24209	6.43218	2.25519	22.7696	27.7969	21.8914	-2.76189	0.000492731	up	0.0368564	D-type cyclin
Zm00001d005978	355.372	301.026	466.825	163.604	177.732	202.075	1.04892	1.94e-06	down	0.0168257	RING-H2 finger protein
Zm00001d005991	1.12105	1.28644	0	0	0.84233	0	1.4013	NA	NA	0.127605	ATP-dependent DNA helicase [Source:UniProtKB/TrEMBL;Acc:A0A1D6ERY5]
Zm00001d006031	294.835	252.141	267.24	266.489	278.811	282.904	-0.0233097	0.923	NA	0.0190323	NA
Zm00001d006056	34.7524	69.4675	48.4866	0	1.68466	2.52593	5.17637	1.15e-09	down	0.0144571	L-ascorbate peroxidase 2 cytosolic
Zm00001d006096	363.219	333.187	343.917	274.922	220.69	247.541	0.48585	0.0060955	NA	0.0405286	NA
Zm00001d006100	7644.41	7772.64	8138.99	6174.79	9244.57	8303.58	-0.0101807	0.966546	NA	0.122643	60S ribosomal protein L7a-1
Zm00001d006183	266.809	257.287	283.027	236.13	259.438	251.751	0.111808	0.597634	NA	0.028934	Vacuolar protein sorting-associated protein 22 homolog 1
Zm00001d006190	106.499	136.362	118.398	0.84332	0	0	8.63853	3.27e-11	down	0.449351	NA
Zm00001d006192	433.845	409.086	378.872	484.066	439.696	437.828	-0.156297	0.374451	NA	0.0292942	Ypt/Rab-GAP domain of gyp1p superfamily protein
Zm00001d006204	471.96	456.684	479.228	377.807	459.07	458.036	0.120968	0.527757	NA	0.0330701	NA
Zm00001d006208	0	0	0	1.68664	0	0	-1.37787	NA	NA	0.0607676	Xylose isomerase
Zm00001d006254	104.257	132.503	85.6973	90.2352	71.598	81.6718	0.401622	0.217337	NA	0.00342266	Serine/threonine protein phosphatase 2A 59 kDa regulatory subunit B' zeta isoform
Zm00001d006322	257.841	218.694	215.371	241.189	232.483	266.907	-0.0971562	0.686503	NA	0.0345191	Cysteine--tRNA ligase chloroplastic/mitochondrial
Zm00001d006355	26.9051	16.7237	13.5312	20.2397	21.0582	12.6297	0.0867831	0.917638	NA	0.00415484	Protein kinase superfamily protein
Zm00001d006410	1539.2	1759.84	1801.9	1971.68	1981.16	1815.3	-0.177552	0.193224	NA	0.0939181	COP9 signalosome complex subunit 7
Zm00001d006422	447.297	447.679	462.314	506.835	514.664	432.777	-0.0994325	0.597822	NA	0.0261858	Peptide-N(4)-(N-acetyl-beta-glucosaminyl)asparagine amidase
Zm00001d006448	3.36314	6.43218	7.89317	0.84332	0	0.841978	3.39025	0.0550412	NA	0.545598	NA
Zm00001d006462	0	0	1.1276	0	0	0	1.44275	NA	NA	0	14-3-3-like protein GF14 omega
Zm00001d006475	1.12105	0	1.1276	0	0	0	2.28409	NA	NA	0	ATP synthase gamma chain 1 chloroplastic
Zm00001d006499	239.904	192.965	197.329	303.595	368.94	321.635	-0.656262	0.000606646	up	0.0464937	Condensin-2 complex subunit H2
Zm00001d006533	7167.97	6737.06	6144.27	8259.47	9439.99	9282.8	-0.428468	0.000269253	NA	0.164564	Villin-4
Zm00001d006534	3.36314	7.71861	11.276	18.553	21.0582	23.5754	-1.5007	0.0413083	NA	0.0690611	NA
Zm00001d006576	91.9258	90.0505	57.5074	5.05992	1.68466	5.05187	4.34237	4.77e-15	down	0.435955	NA
Zm00001d006618	10.0894	9.00505	11.276	5.05992	9.26563	7.5778	0.473882	0.631644	NA	0.0236391	Cytochrome C oxidase biogenesis Cmc1-like protein
Zm00001d006632	11.2105	11.5779	22.5519	11.8065	18.5313	19.3655	-0.127917	0.886005	NA	0.679607	NA
Zm00001d006640	451.782	437.388	440.89	652.729	734.512	628.957	-0.599941	1.36e-05	up	0.0142614	O-fucosyltransferase family protein
Zm00001d006641	6.72628	5.14574	0	0	0	0	4.67237	0.0826295	NA	0.0353385	Defective in cullin neddylation protein
Zm00001d006644	430.482	319.036	384.51	277.452	263.649	253.435	0.515028	0.00583256	down	0.0236507	MAP kinase kinase kinase27
Zm00001d006711	635.633	630.353	591.988	391.3	553.411	521.184	0.341821	0.0759602	NA	0.015863	Rhodopsin [Source:UniProtKB/TrEMBL;Acc:B6SHT2]
Zm00001d006717	1548.16	1757.27	1688.01	1768.44	1696.45	1576.18	-0.0140333	0.9344	NA	0.079744	SUMO-activating enzyme subunit 2
Zm00001d006727	31.3893	18.0101	30.4451	5.90324	5.05398	7.5778	2.11194	0.00112125	down	0.129096	NA
Zm00001d006762	614.333	512.001	561.543	503.462	488.551	480.769	0.19776	0.221289	NA	0.0958321	NA
Zm00001d006790	882.263	1012.42	1026.11	774.168	678.076	793.985	0.37855	0.00894932	NA	0.0232867	Mitogen-activated protein kinase 16
Zm00001d006797	409.182	337.046	369.852	432.623	459.07	404.991	-0.21503	0.234244	NA	0.0422362	GUP1
Zm00001d006834	261.204	275.297	262.73	363.471	387.472	415.095	-0.545576	0.000591563	up	0.0228231	NA
Zm00001d006842	1.12105	0	0	0	0	0.841978	0.480983	NA	NA	0	NA
Zm00001d006848	0	1.28644	0	0	0	0	1.44275	NA	NA	0.116808	NA
Zm00001d006854	67.2628	91.3369	64.273	31.2028	10.108	25.2593	1.74118	0.000173988	down	0.0750607	Ornithine carbamoyltransferase chloroplastic
Zm00001d006877	38.1156	46.3117	36.0831	0.84332	0.84233	2.52593	4.83634	9.76e-09	down	0.077652	Formate dehydrogenase chloroplastic/mitochondrial
Zm00001d006895	2.24209	1.28644	3.38279	0	0	0	3.89901	0.163723	NA	NA	NA
Zm00001d006900	3708.42	3279.12	3309.5	2278.65	1860.71	2073.79	0.72895	4.14e-09	down	0.045548	Phospho-2-dehydro-3-deoxyheptonate aldolase 2 chloroplastic
Zm00001d006912	0	1.28644	1.1276	0	0	0	2.36993	NA	NA	0	VQ motif-containing protein
Zm00001d006936	51.5681	47.5981	43.9763	38.7927	16.8466	15.1556	1.01591	0.0558101	NA	0	Peroxidase 64
Zm00001d006945	76.2311	81.0454	87.9525	42.166	56.4361	51.3606	0.709599	0.0268224	NA	0.0314443	Probable transcription factor
Zm00001d006947	7.84732	19.2965	20.2967	58.1891	69.071	78.3039	-2.12306	2.32e-06	up	0.174951	Cytochrome P450 CYP709C14
Zm00001d007012	244.388	286.875	243.561	543.098	1063.86	767.884	-1.61675	4.51e-11	up	0.0061161	Ribonucleoprotein A
Zm00001d007014	1.12105	1.28644	1.1276	1.68664	0.84233	1.68396	-0.255781	0.925326	NA	0	Protein TRANSPARENT TESTA 12
Zm00001d007026	14.5736	5.14574	20.2967	18.553	5.05398	11.7877	0.186219	0.871794	NA	0	NA
Zm00001d007027	17.9367	29.588	25.9347	26.9862	59.8054	72.4101	-1.12002	0.0401844	NA	0.00499656	Ubiquitin-protein ligase CIP8
Zm00001d007029	414.787	428.383	428.487	371.061	325.982	416.779	0.191052	0.313517	NA	0.00611975	CDPK-related kinase 1
Zm00001d007041	0	2.57287	2.25519	0	0	0	3.37056	NA	NA	0	NA
Zm00001d007100	31.3893	29.588	24.8071	38.7927	32.0085	46.3088	-0.449829	0.361363	NA	0.0315462	Small kernel1
Zm00001d007106	36.9945	55.3167	33.8279	75.8988	53.0668	50.5187	-0.515145	0.244848	NA	0.0102509	Tubby-like F-box protein 3
Zm00001d007107	16.8157	11.5779	16.9139	29.5162	38.7472	52.2026	-1.40407	0.00731697	up	0.00231512	Zinc finger protein CONSTANS-LIKE 13
Zm00001d007111	1078.45	1153.93	1132.11	1184.86	1372.16	1213.29	-0.164538	0.240929	NA	0.111264	NA
Zm00001d007118	1071.72	1173.23	1034.01	936.928	893.712	909.336	0.25843	0.0410869	NA	0.0605883	V-type proton ATPase subunit F
Zm00001d007146	90.8047	79.759	112.76	123.125	144.881	120.403	-0.452107	0.111464	NA	0.0259531	F-actin-capping protein subunit alpha
Zm00001d007161	4.48418	3.85931	2.25519	0.84332	0	0.841978	2.65157	0.1985	NA	0.010034	Peroxidase 52
Zm00001d007164	146.857	115.779	131.929	122.281	147.408	176.815	-0.176478	0.573717	NA	0.00950297	WEB family protein
Zm00001d007180	13.4526	15.4372	21.4243	11.8065	10.108	15.9976	0.40976	0.600095	NA	0.00619064	Cytochrome P450 714A1
Zm00001d007188	0	0	0	0	0.84233	0	-0.480799	NA	NA	0	ETHYLENE INSENSITIVE 3-like 2 protein
Zm00001d007190	0	1.28644	0	0	0	0	1.44275	NA	NA	0	Zinc finger (C3HC4-type RING finger) family protein
Zm00001d007205	1.12105	12.8644	5.63798	17.7097	8.4233	18.5235	-1.20861	0.245673	NA	0.0360645	Tetratricopeptide repeat (TPR)-like superfamily protein
Zm00001d007232	737.648	690.816	752.107	586.951	647.752	612.96	0.239566	0.0840508	NA	0.022519	Dentin sialophosphoprotein-related
Zm00001d007237	2.24209	3.85931	3.38279	0	0	0	4.34762	0.0727782	NA	NA	NA
Zm00001d007240	41.4787	50.171	57.5074	28.6729	16.8466	13.4716	1.33815	0.00487168	down	0.0304864	Two-component response regulator-like APRR3
Zm00001d007354	580.702	550.594	568.309	662.006	709.242	697.999	-0.283489	0.0327032	NA	0.0463197	Long chain base biosynthesis protein 2a
Zm00001d007375	0	0	1.1276	0.84332	0.84233	0	-0.415304	NA	NA	0.0358936	NA
Zm00001d007383	1077.33	990.555	1089.26	962.228	742.935	790.617	0.339473	0.0333509	NA	0.0298041	Probable alpha-mannosidase
Zm00001d007424	560.523	587.901	552.522	508.522	368.098	359.524	0.460251	0.0185509	NA	0.0566282	Long chain base biosynthesis protein 1
Zm00001d007463	2.24209	0	0	0	0	0	2.27912	NA	NA	1	Mitochondrial fission protein ELM1
Zm00001d007468	149.099	135.076	156.736	175.411	196.263	197.023	-0.365491	0.0974368	NA	0.0616365	NA
Zm00001d007503	6.72628	10.2915	16.9139	21.9263	23.5852	19.3655	-0.933131	0.178195	NA	0.00315016	Myosin-binding protein 7
Zm00001d007522	1252.21	1102.47	1050.92	1154.5	1075.66	1152.67	0.00991993	0.957718	NA	0.0228518	ETO1-like protein 1
Zm00001d007532	15.6946	24.4423	16.9139	5.90324	5.89631	15.1556	1.07706	0.16836	NA	0.357143	Protein phosphatase 2C family protein
Zm00001d007569	0	0	0	0	0.84233	1.68396	-1.96099	NA	NA	0.240551	L-ascorbate peroxidase 2 cytosolic
Zm00001d007570	1.12105	0	0	0.84332	0	0.841978	-0.415072	NA	NA	0.0807114	DNA-directed RNA polymerase 3 chloroplastic
Zm00001d007599	260.083	303.599	259.347	290.102	352.936	307.322	-0.20914	0.314647	NA	0.043333	RING/FYVE/PHD zinc finger superfamily protein
Zm00001d007636	544.828	512.001	570.564	504.305	593.843	578.439	-0.042323	0.833845	NA	0.0266125	Protein OBERON 2
Zm00001d007637	5.60523	18.0101	11.276	1.68664	0	0	4.36546	0.00532024	down	0.122216	ATP-dependent DNA helicase [Source:UniProtKB/TrEMBL;Acc:A0A1D6F7R0]
Zm00001d007655	107.62	169.809	120.653	37.1061	8.4233	33.6791	2.32801	7.95e-07	down	0.920562	NA
Zm00001d007715	468.597	537.73	523.205	565.868	602.266	569.177	-0.184549	0.239738	NA	0.0283762	NA
Zm00001d007764	104.257	195.538	68.7834	308.655	304.081	426.041	-1.4997	2.36e-05	up	0.063254	Hydroxyproline O-galactosyltransferase GALT4
Zm00001d007768	21.2999	25.7287	33.8279	37.9494	48.8551	41.2569	-0.662507	0.157473	NA	0.0330328	Transcription factor BPE
Zm00001d007792	0	1.28644	0	0	0.84233	0	0.480984	NA	NA	0.0940712	Actin-7
Zm00001d007793	133.404	128.644	144.332	103.728	107.818	140.61	0.207406	0.485474	NA	0.0615198	Receptor-like kinase-like
Zm00001d007808	0	0	1.1276	0	2.52699	0.841978	-1.41449	NA	NA	0.0130861	Protein MEI2-like 1
Zm00001d007810	2002.19	1990.12	2274.36	2158.06	3454.39	2476.26	-0.368134	0.0802791	NA	0.0420814	40S ribosomal protein S15-4
Zm00001d007849	465.234	459.257	497.27	699.112	666.283	717.365	-0.550347	1.79e-05	up	0.0554898	Pleckstrin homology (PH) domain-containing protein
Zm00001d007854	33.6314	33.4473	14.6588	0	0	0	7.45572	3.08e-07	down	0.269637	Probable mitochondrial-processing peptidase subunit beta mitochondrial
Zm00001d007871	599.76	428.383	403.679	456.236	543.303	510.238	-0.0757068	0.781791	NA	0.0794741	NA
Zm00001d007873	1.12105	1.28644	0	0	0	0	2.36655	NA	NA	NA	CMP-sialic acid transporter 4
Zm00001d007949	1.12105	0	0	0	0	0	1.44275	NA	NA	0.000714978	Agamous-like MADS-box protein AGL8
Zm00001d007954	94.1679	110.633	99.2285	137.461	132.246	137.242	-0.42284	0.0883635	NA	0.0199437	NA
Zm00001d007961	323.982	374.353	315.727	248.779	205.528	234.07	0.557517	0.00221566	down	0.0372165	NA
Zm00001d008190	116.589	78.4725	111.632	0	0	0	9.36782	7.45e-13	down	0	Probable WRKY transcription factor 47
Zm00001d008234	4.48418	3.85931	5.63798	10.9632	6.73864	5.89384	-0.750087	0.51333	NA	0.128253	NA
Zm00001d008249	349.766	320.322	401.424	460.453	666.283	578.439	-0.669328	0.000768126	up	0.0439213	Argonaute4a
Zm00001d008273	19.0578	10.2915	19.1691	0.84332	0.84233	0	4.85222	0.000497427	down	0.0840032	Alpha-xylosidase 1
Zm00001d008340	15.6946	47.5981	48.4866	50.5992	27.7969	39.573	-0.0815218	0.914448	NA	0.0381732	Alpha/beta-Hydrolases superfamily protein
Zm00001d008349	2.24209	0	2.25519	0	0	0	3.28318	NA	NA	0.598804	NA
Zm00001d008371	0	0	0	0	0.84233	0.841978	-1.37613	NA	NA	0.00857669	Transcription initiation factor TFIID subunit 9
Zm00001d008422	2079.54	2355.46	2130.03	2616.82	2538.78	2497.31	-0.221619	0.0544612	NA	0.0998372	Protein EXECUTER 2 chloroplastic
Zm00001d008435	2.24209	6.43218	13.5312	37.1061	48.8551	41.2569	-2.51492	5.82e-05	up	0.37515	Beta-glucosidase 44
Zm00001d008465	41.4787	63.0353	34.9555	22.7696	2.52699	6.73582	2.12029	0.0040634	down	0.438936	PR5-like receptor kinase
Zm00001d008468	22.4209	15.4372	28.1899	34.5761	17.6889	23.5754	-0.193464	0.791408	NA	0.118451	PR5-like receptor kinase
Zm00001d008481	0	1.28644	0	0.84332	0	0	0.480984	NA	NA	0.702457	TIM-barrel signal transduction protein isoform 2
Zm00001d008564	176.004	192.965	202.967	209.143	186.997	180.183	-0.0112882	0.967978	NA	0.0378992	Surfeit locus protein 5
Zm00001d008580	52.6892	59.176	67.6558	49.7559	41.2742	39.573	0.459112	0.232658	NA	0.0376433	NA
Zm00001d008594	2153.53	2015.84	2257.45	1989.39	3176.43	2681.7	-0.288025	0.167107	NA	0.0169261	60S ribosomal protein L26-1
Zm00001d008621	3.36314	6.43218	11.276	9.27652	30.3239	17.6815	-1.44132	0.105709	NA	0.0544473	Protein TRM32
Zm00001d008625	82.9574	69.4675	54.1246	93.6085	79.179	90.0916	-0.347907	0.316619	NA	0.00513817	Inner membrane protein ALBINO3 chloroplastic
Zm00001d008652	0	1.28644	0	0	0	0	1.44275	NA	NA	0	NA
Zm00001d008664	0	0	0	0.84332	0.84233	0.841978	-1.96167	NA	NA	0.868381	Annexin D8
Zm00001d008666	554.918	575.037	562.671	629.96	548.357	580.965	-0.0559722	0.756067	NA	0.0819036	DCD (Development and Cell Death) domain protein
Zm00001d008691	982.036	927.52	822.018	826.453	715.98	763.674	0.244161	0.110869	NA	0.0227988	Autophagy-related protein 18c
Zm00001d008725	1078.45	1133.35	991.157	1488.46	1405.85	1325.27	-0.398194	0.00131618	NA	0.0650198	Putative DEAD-box ATP-dependent RNA helicase family protein
Zm00001d008736	412.545	415.519	401.424	458.766	507.925	426.041	-0.18005	0.298862	NA	0.068531	Monothiol glutaredoxin-S15 mitochondrial
Zm00001d008742	40.3577	34.7337	22.5519	5.90324	2.52699	8.41978	2.53404	0.000115401	down	0.00244302	Transcriptional corepressor LEUNIG
Zm00001d008743	5342.91	5743.93	5833.06	5277.49	5192.12	5171.43	0.113328	0.296807	NA	0.0837711	Ubiquitin carboxyl-terminal hydrolase
Zm00001d008752	517.923	562.172	462.314	430.093	353.779	448.774	0.322594	0.0816944	NA	0.0266433	Calcium-dependent lipid-binding (CaLB domain) family protein
Zm00001d008760	0	1.28644	0	0	0	0	1.44275	NA	NA	0.296487	Plant/MEB5-like protein
Zm00001d008809	1.12105	2.57287	2.25519	0	0	0	3.67375	0.218455	NA	0.253167	Pyrophosphate--fructose 6-phosphate 1-phosphotransferase subunit alpha 2
Zm00001d008868	2.24209	1.28644	0	1.68664	0	0	1.0645	NA	NA	NA	Receptor-like kinase
Zm00001d008880	293.714	338.332	340.534	5.90324	10.9503	15.1556	4.92461	1.62e-56	down	0.916508	NA
Zm00001d008893	1033.6	960.967	1074.6	1026.32	1116.93	1071	-0.0660713	0.665627	NA	0.0279613	Shaggy-related protein kinase iota
Zm00001d008911	315.014	237.99	261.602	271.549	261.122	274.485	0.015103	0.955246	NA	0.00574531	Sodium/calcium exchanger family protein / calcium-binding EF hand family protein
Zm00001d008922	103.136	102.915	119.525	102.885	115.399	139.768	-0.136285	0.677621	NA	0.0222256	Transcription factor GTE4
Zm00001d008962	204.03	213.548	227.774	145.051	172.678	156.608	0.44425	0.0310741	NA	0.0734137	NA
Zm00001d009011	43.7208	54.0303	40.5935	88.5486	133.93	77.4619	-1.12002	0.00180725	up	0.0546763	Cyclin-A1-1
Zm00001d009026	0	0	2.25519	0	0	0	2.2864	NA	NA	NA	NA
Zm00001d009111	1.12105	5.14574	4.51039	0.84332	0	0	3.56693	0.121371	NA	0.338751	NA
Zm00001d009125	4354.14	4234.94	5092.23	4682.11	4765.06	4447.33	-0.0221621	0.89562	NA	0.0633934	Carbohydrate-binding-like fold
Zm00001d009148	0	0	2.25519	0	0	0	2.2864	NA	NA	0.00806767	NA
Zm00001d009227	0	1.28644	0	0	0	0	1.44275	NA	NA	0.49082	NA
Zm00001d009243	21.2999	27.0151	27.0623	99.5117	118.769	137.242	-2.24057	6.96e-12	up	0.0264135	ABC transporter C family member 4
Zm00001d009256	1.12105	2.57287	0	0	0	0	2.97988	NA	NA	NA	NA
Zm00001d009260	89.6837	63.0353	71.0386	86.8619	62.3324	85.0397	-0.063093	0.886005	NA	0.0507068	Dephospho-CoA kinase
Zm00001d009281	0	1.28644	0	0	0	0	1.44275	NA	NA	0.448256	Calmodulin-binding transcription activator 4
Zm00001d009327	135.647	156.945	174.777	5.90324	5.05398	5.05187	4.86752	1.87e-30	down	0.849864	NA
Zm00001d009339	641.238	735.841	708.13	834.043	858.334	832.716	-0.27688	0.0378586	NA	0.0626676	ATP-dependent Clp protease proteolytic subunit
Zm00001d009353	2.24209	0	0	0	0.84233	0.841978	0.431652	NA	NA	0	Putative ARF GTPase activating domain protein with ankyrin repeat-containing protein
Zm00001d009390	2.24209	6.43218	2.25519	0	0	0	4.54628	0.0536068	NA	0.814815	Retrotransposon-like protein
Zm00001d009401	538.102	517.147	538.991	409.853	423.692	398.255	0.372485	0.00697289	NA	0.0908952	DNAJ heat shock N-terminal domain-containing protein
Zm00001d009413	140.131	101.628	116.142	102.885	67.3864	90.9336	0.456525	0.153114	NA	0.0405614	DUF1639 family protein
Zm00001d009466	6.72628	1.28644	0	0	0.84233	0	3.15108	0.286161	NA	NA	PHD finger protein ALFIN-LIKE 6
Zm00001d009480	6644.44	6419.31	6785.87	7369.77	13075.5	10342	-0.633208	0.00224629	up	0.0644083	Receptor for activated C kinase 1A
Zm00001d009617	1351.98	1472.97	1293.35	1541.59	1234.86	1438.1	-0.0336953	0.863227	NA	0.072757	Protein SUPPRESSOR OF PHYA-105 1
Zm00001d009618	319.498	313.89	295.43	379.494	412.742	361.208	-0.312689	0.0623829	NA	0.0204226	What's this factor1
Zm00001d009642	50.4471	29.588	38.3383	0.84332	0.84233	5.89384	3.96713	2.78e-07	down	1	F-box protein
Zm00001d009749	6650.05	6567.25	6953.89	6550.91	6894.47	6671.83	0.00392193	0.97578	NA	0.0769979	Eukaryotic translation initiation factor 2 (eIF-2) family protein
Zm00001d009763	87.4416	64.3218	96.9733	79.2721	95.1833	106.931	-0.173963	0.645241	NA	0.0712684	Calcium exchanger1
Zm00001d009807	0	0	0	0	0.84233	0	-0.480799	NA	NA	0	NA
Zm00001d009810	142.373	145.367	156.736	183.844	160.885	189.445	-0.264856	0.259473	NA	0.018724	Core-2/I-branching beta-16-N-acetylglucosaminyltransferase family protein
Zm00001d009925	103.136	137.649	105.994	0	0	5.05187	6.10058	2.62e-05	down	0.956522	ATP-dependent DNA helicase [Source:UniProtKB/TrEMBL;Acc:A0A1D6FN39]
Zm00001d009927	11.2105	37.3066	37.2107	112.162	200.475	129.665	-2.37379	5.77e-08	up	0.0538296	Oxidoreductase 2OG-Fe(II) oxygenase family protein
Zm00001d009938	2.24209	0	2.25519	0	0.84233	0.841978	1.43381	0.644359	NA	0.00138876	Alpha/beta-Hydrolases superfamily protein
Zm00001d009940	1777.98	1825.45	1805.28	1826.63	1703.19	1835.51	0.011525	0.937476	NA	0.112068	Putative AGC protein kinase family protein
Zm00001d009941	1940.53	2225.53	2046.59	1738.93	1442.91	1598.92	0.377673	0.00440617	NA	0.0661658	Putative DUF1664 domain family protein
Zm00001d009967	290.351	310.031	308.961	207.457	256.068	257.645	0.334131	0.0866063	NA	0.0117416	UDP-sulfoquinovose synthase chloroplastic
Zm00001d009983	353.13	482.413	467.952	342.388	315.874	300.586	0.441954	0.0236625	NA	0.0966848	Binding protein
Zm00001d010000	179.367	201.97	196.202	233.6	194.578	169.238	-0.0495666	0.869082	NA	0.0138173	Thioredoxin-like 2-2 chloroplastic
Zm00001d010021	598.639	644.504	613.412	563.338	480.97	447.09	0.315576	0.0533661	NA	0.0470663	Polynucleotidyl transferase ribonuclease H-like superfamily protein
Zm00001d010049	87.4416	72.0404	109.377	85.1753	158.358	120.403	-0.434286	0.249063	NA	0.0080436	Patellin-5%3B Putative patellin family protein isoform 1%3B Putative patellin family protein isoform 2
Zm00001d010062	1.12105	3.85931	2.25519	6.74656	11.7926	10.9457	-2.05017	0.0759492	NA	0.00882747	Rop guanine nucleotide exchange factor 7
Zm00001d010138	7.84732	9.00505	4.51039	0	0	0	5.51889	0.00273938	down	0.100844	Protein kinase family protein / WD-40 repeat family protein
Zm00001d010196	99.7731	156.945	151.098	0	0	0	9.77531	4.83e-14	down	0.956863	Asparagine synthetase [glutamine-hydrolyzing] 3
Zm00001d010211	125.557	142.794	139.822	100.355	67.3864	88.4077	0.671448	0.0138983	NA	0.00598667	Universal stress protein family protein
Zm00001d010212	26.9051	38.5931	41.7211	23.613	31.1662	26.1013	0.4049	0.440603	NA	0.0448057	Beta-galactosidase
Zm00001d010230	1226.42	1223.4	1115.19	652.729	825.483	884.919	0.593072	0.000170337	down	0.0716883	Probable magnesium transporter NIPA4
Zm00001d010269	79.5943	90.0505	64.273	55.6591	75.8097	49.6767	0.366396	0.340153	NA	0.0538852	Putative disease resistance RPP13-like protein 1
Zm00001d010271	462.992	466.976	455.549	462.983	470.862	370.47	0.0870209	0.679798	NA	0.0605315	Probable mediator of RNA polymerase II transcription subunit 26b
Zm00001d010279	680.475	816.886	455.549	27.8296	0	22.7334	5.27138	0.000723328	down	0.944106	NA
Zm00001d010321	186887	237906	230400	173993	135725	141004	0.539679	0.000534014	down	0.869213	Pyruvate orthophosphate dikinase2
Zm00001d010493	171.52	201.97	186.053	205.77	158.358	163.344	0.0838604	0.772212	NA	0.0573306	F-box domain containing protein
Zm00001d010510	1.12105	1.28644	1.1276	0	0	0	2.92543	NA	NA	1	NA
Zm00001d010512	1119.93	1088.32	1116.32	1309.68	1629.91	1461.67	-0.404626	0.00261378	NA	0.0574896	ARM repeat superfamily protein
Zm00001d010519	286.988	308.744	342.789	284.199	318.401	257.645	0.125772	0.576701	NA	0.0649146	Tetratricopeptide repeat (TPR)-like superfamily protein
Zm00001d010583	687.201	654.795	692.344	596.227	710.926	627.273	0.07301	0.683652	NA	0.0214432	SelT-like protein
Zm00001d010613	0	0	1.1276	0	0	0	1.44275	NA	NA	0.0183098	EPIDERMAL PATTERNING FACTOR-like protein 6
Zm00001d010620	244.388	209.689	235.668	279.139	248.487	258.487	-0.187058	0.370808	NA	0.0273026	Proline-rich family protein
Zm00001d010631	3763.35	4368.73	4776.5	5113.05	8366.02	6612.89	-0.638305	0.00148556	up	0.0985405	60S ribosomal protein L24%3B 60S ribosomal protein L24 isoform 1%3B 60S ribosomal protein L24 isoform 2%3B 60S ribosomal protein L24 isoform 3
Zm00001d010640	195.062	245.709	304.451	188.904	188.682	192.813	0.385719	0.116733	NA	0.0920506	F-box protein
Zm00001d010678	112.105	100.342	119.525	142.521	99.3949	138.926	-0.196534	0.545384	NA	0.0587158	Putative E3 ubiquitin-protein ligase RING1a
Zm00001d010684	343.04	325.468	246.944	307.812	171.835	207.968	0.412527	0.171604	NA	0.0718172	Nuclear pore complex protein NUP205
Zm00001d010698	7.84732	7.71861	7.89317	10.9632	10.9503	5.05187	-0.200579	0.859589	NA	0.00268259	NAD(P)H dehydrogenase (quinone) FQR1
Zm00001d010710	659.175	683.097	632.582	1108.12	1086.61	1085.31	-0.732507	2.28e-11	up	0.0513789	Ubiquitin carboxyl-terminal hydrolase 25
Zm00001d010720	5008.83	5536.82	4773.12	3923.12	2934.68	3377.17	0.58169	6.41e-05	down	0.186183	AGC (cAMP-dependent cGMP-dependent and protein kinase C) kinase family protein
Zm00001d010730	367.703	407.8	391.276	271.549	172.678	217.23	0.818435	0.000105326	down	0.136408	Transcription factor TCP5
Zm00001d010731	934.952	919.801	1005.82	884.642	1333.41	1225.92	-0.267631	0.193913	NA	0.145887	Mitochondrial import inner membrane translocase subunit TIM50
Zm00001d010741	1.12105	3.85931	0	0	0	0	3.40953	NA	NA	0.79828	Sas10/Utp3/C1D family
Zm00001d010744	319.498	310.031	355.193	668.753	587.104	639.061	-0.943429	2.92e-11	up	0.0700422	Gamma-glutamyl hydrolase 1
Zm00001d010784	145.736	153.086	142.077	114.691	96.0256	114.509	0.438251	0.0704329	NA	0.0238804	Peptidyl-tRNA hydrolase II (PTH2) family protein
Zm00001d010809	0	0	0	3.37328	0.84233	0	-2.69952	NA	NA	0	Alpha-dioxygenase 1
Zm00001d010816	68.3838	52.7438	52.997	148.424	154.146	143.978	-1.35589	6.7e-08	up	0.0266456	Inner membrane protein oxaA
Zm00001d010849	128.92	163.377	105.994	37.9494	26.1122	44.6248	1.8713	7.18e-09	down	0.649582	ATP-dependent DNA helicase [Source:UniProtKB/TrEMBL;Acc:A0A1D6FUD3]
Zm00001d010850	2448.36	2727.24	2718.63	2942.34	2957.42	2839.15	-0.146837	0.213344	NA	0.0791046	Transducin family protein / WD-40 repeat family protein
Zm00001d010854	133.404	145.367	117.27	0	0	0	9.73333	4.2e-14	down	0.625896	NA
Zm00001d010862	1170.37	1346.9	1200.89	1272.57	945.094	1056.68	0.183	0.320956	NA	0.0404081	Probable serine/threonine-protein phosphatase 2A regulatory subunit B'' subunit TON2
Zm00001d010899	0	0	0	0.84332	0	0	-0.480799	NA	NA	0.00486624	Os05g0140333 protein
Zm00001d010901	779.127	768.002	779.169	938.615	950.148	932.911	-0.278385	0.0170894	NA	0.0588797	RNA-binding (RRM/RBD/RNP motifs) family protein
Zm00001d010958	281.383	219.98	245.816	171.194	162.57	152.398	0.621743	0.00189698	down	0.037437	DnaJ subfamily B member 13
Zm00001d011061	195.062	222.553	200.712	360.098	376.521	319.952	-0.774525	6.56e-06	up	0.0804065	Pectin acetylesterase 5
Zm00001d011062	0	1.28644	0	0	0	0	1.44275	NA	NA	0.14684	Probable protein phosphatase 2C 4
Zm00001d011066	517.923	502.996	485.994	298.535	366.413	378.048	0.530846	0.00118755	down	0.0503701	Protein kinase APK1A chloroplastic
Zm00001d011072	35.8735	15.4372	11.276	19.3964	26.9546	21.0494	-0.102076	0.906052	NA	0.940033	DVL family protein
Zm00001d011075	1489.87	1527	1438.81	1299.56	1104.29	1217.5	0.298948	0.0178558	NA	0.0310392	Leukotriene A-4 hydrolase homolog
Zm00001d011099	12.3315	5.14574	16.9139	75.8988	63.1747	78.3039	-2.63981	9.02e-09	up	0.00791536	Methionine S-methyltransferase
Zm00001d011217	104.257	86.1912	71.0386	44.6959	73.2827	47.1507	0.663381	0.0763989	NA	0.00697181	Late embryogenesis abundant (LEA) hydroxyproline-rich glycoprotein family
Zm00001d011228	0	3.85931	0	7.58988	3.36932	6.73582	-2.26728	0.203512	NA	0.169344	Putative calmodulin-binding family protein
Zm00001d011233	1135.62	1223.4	1224.57	1585.44	1501.87	1574.5	-0.37973	0.000469679	NA	0.0410587	SIT4 phosphatase-associated family protein
Zm00001d011243	950.647	966.113	946.053	1037.28	1090.82	1084.47	-0.16644	0.174117	NA	0.090268	Coiled-coil domain-containing protein
Zm00001d011244	4.48418	2.57287	3.38279	2.52996	1.68466	1.68396	0.829836	0.627353	NA	0.0158404	Probable esterase KAI2
Zm00001d011252	511.197	447.679	550.267	588.637	599.739	562.441	-0.212954	0.195473	NA	0.0708673	Putative MYB-domain histone H1 family protein
Zm00001d011255	103.136	104.201	126.291	162.761	184.47	183.551	-0.668569	0.00320383	up	0.038169	NA
Zm00001d011314	960.737	1236.26	1189.61	609.72	817.06	833.558	0.582933	0.00166851	down	0.0534716	ATP synthase subunit epsilon%2C mitochondrial
Zm00001d011352	3403.5	3564.71	2999.41	2892.59	2484.87	2853.46	0.276018	0.04404	NA	0.0671974	Electron transporter
Zm00001d011357	980.915	954.535	1041.9	1377.98	1495.98	1427.99	-0.530583	1.56e-06	up	0.0809903	CTP synthase family protein
Zm00001d011358	4.48418	5.14574	1.1276	0	0	0	4.52757	0.059176	NA	0.0560065	Putative RING zinc finger domain superfamily protein
Zm00001d011362	59.4154	78.4725	69.911	58.1891	53.0668	67.3582	0.215591	0.580695	NA	0.0161902	PsbP domain-containing protein 5 chloroplastic
Zm00001d011364	53.8102	59.176	57.5074	82.6453	83.3907	90.0916	-0.588285	0.0533435	NA	0.0310596	Probable protein phosphatase 2C 76
Zm00001d011366	531.376	612.343	603.264	530.448	448.962	445.406	0.293567	0.0793551	NA	0.0435444	ATP-dependent zinc metalloprotease FTSH 11 chloroplastic/mitochondrial
Zm00001d011394	0	0	1.1276	0.84332	0	0	0.480983	NA	NA	0.146903	NA
Zm00001d011447	1692.78	1695.52	1605.7	1513.76	1343.52	1299.17	0.264748	0.0359433	NA	0.0508057	MAG2-interacting protein 2
Zm00001d011465	6.72628	12.8644	7.89317	0	0	0	5.88059	0.000650596	down	0	Putative MAP kinase family protein
Zm00001d011473	0	0	1.1276	3.37328	0	3.36791	-2.41508	0.428954	NA	0.00311884	Potassium channel AKT1
Zm00001d011506	0	0	0	1.68664	0	1.68396	-2.37687	NA	NA	0.0497784	C2 domain containing protein
Zm00001d011511	3.36314	7.71861	2.25519	1.68664	0.84233	0.841978	1.9714	0.244689	NA	0.0593109	PNAS-3 related
Zm00001d011561	299.319	283.016	214.243	296.849	287.234	321.635	-0.186021	0.43019	NA	0.0414944	Drought-induced 19
Zm00001d011572	808.274	832.324	588.605	629.117	556.78	499.293	0.403035	0.0467519	NA	0.0701142	Protein kinase superfamily protein
Zm00001d011601	1057.15	1209.25	1159.17	1200.89	906.347	949.751	0.163946	0.382932	NA	0.0616554	NA
Zm00001d011614	0	0	0	0.84332	0.84233	1.68396	-2.3765	NA	NA	0.0132833	Putative MYB DNA-binding domain superfamily protein
Zm00001d011622	793.701	632.926	693.472	842.476	847.384	729.995	-0.189898	0.278067	NA	0.0453649	Putative zinc finger protein
Zm00001d011625	233.178	201.97	146.588	226.01	244.276	227.334	-0.262503	0.322771	NA	0.030179	Putative WAK receptor-like protein kinase family protein
Zm00001d011632	139.01	137.649	177.033	180.47	131.403	121.245	0.0680863	0.85159	NA	0.0314429	Cytidyltransferase isoform 1%3B Cytidyltransferase isoform 2
Zm00001d011640	229.814	245.709	274.006	48.9125	17.6889	72.4101	2.43081	8.09e-10	down	0.965278	NA
Zm00001d011756	114.347	111.92	87.9525	123.968	141.511	122.929	-0.307106	0.274263	NA	0.0280555	Protein VTE6 chloroplastic
Zm00001d011774	5.60523	1.28644	3.38279	5.90324	3.36932	4.20989	-0.375413	0.816732	NA	0.00219586	Protein NETWORKED 2D
Zm00001d011776	360.977	321.609	333.769	402.264	334.405	382.258	-0.13794	0.490467	NA	0.0400547	NA
Zm00001d011778	1.12105	1.28644	0	0	0	0.841978	1.4013	NA	NA	0.000105087	Tonoplast intrinsic protein1
Zm00001d011786	921.5	797.59	971.988	672.126	895.397	929.543	0.108479	0.631046	NA	0.0833668	Cytochrome B5 isoform D
Zm00001d011826	5.60523	5.14574	2.25519	6.74656	5.05398	12.6297	-0.914277	0.44462	NA	0.000416151	NAD(P)H-quinone oxidoreductase subunit O chloroplastic
Zm00001d011873	239.904	284.302	268.368	185.53	182.786	176.815	0.538686	0.00347919	down	0.0727818	Essential protein Yae1 N-terminal
Zm00001d011895	590.791	448.966	325.875	430.936	322.612	392.362	0.253205	0.39149	NA	0.159768	BRCT domain-containing DNA repair protein
Zm00001d011976	3.36314	1.28644	1.1276	0	0	2.52593	1.19872	0.678188	NA	0.0230229	NA
Zm00001d011984	836.3	914.655	789.317	834.887	609.004	696.316	0.246779	0.187917	NA	0.0968988	Beclin-1-like protein
Zm00001d011992	7254.29	7591.25	7996.91	7668.31	12719.2	10778.2	-0.448239	0.0256846	NA	0.0940562	60S ribosomal protein L13
Zm00001d012036	177.125	132.503	175.905	69.9955	75.8097	119.561	0.873314	0.00441099	down	0.00118188	Sucrose-phosphate synthase
Zm00001d012069	57.1734	69.4675	38.3383	8.4332	8.4233	4.20989	2.96637	2.02e-08	down	0.001506	DUF506 family protein
Zm00001d012074	199.546	176.242	140.95	228.54	249.33	201.233	-0.394443	0.102534	NA	0.0431791	Protein YLS7
Zm00001d012103	34209.8	33228.6	30838.6	33171.1	44213.1	39566.2	-0.250972	0.0995564	NA	0.0754549	Aldolase2
Zm00001d012173	288.109	241.85	43.9763	40.4793	50.5398	35.3631	2.18285	0.0130454	NA	0.0910033	Fructokinase-1
Zm00001d012197	6.72628	1.28644	7.89317	10.9632	24.4276	16.8396	-1.69322	0.0600094	NA	0.0112763	Diphosphocytidyl methyl erythritol synthase2
Zm00001d012219	125.557	117.066	122.908	141.678	146.565	127.981	-0.186488	0.486124	NA	0.0168718	NA
Zm00001d012224	3078.39	3230.24	2893.41	2009.63	2365.26	2056.95	0.516562	1.51e-05	down	0.0381833	UDP-glucuronate:xylan alpha-glucuronosyltransferase 1
Zm00001d012307	454.024	448.966	435.252	565.024	506.24	568.335	-0.293088	0.0482556	NA	0.0391912	Nucleobase-ascorbate transporter 12
Zm00001d012338	371.066	468.262	549.139	516.112	533.195	506.871	-0.164682	0.461136	NA	0.135291	Coronatine-insensitive protein 1
Zm00001d012357	0	0	0	0.84332	0	0	-0.480799	NA	NA	0	NA
Zm00001d012379	382.277	397.508	377.745	400.577	354.621	370.47	0.0398054	0.847743	NA	0.0470602	Myb domain protein 109
Zm00001d012391	151.341	95.1962	119.525	215.047	373.994	296.376	-1.27142	6.23e-06	up	0.143681	Delta 1-pyrroline-5-carboxylate synthetase isoform 1%3B Delta 1-pyrroline-5-carboxylate synthetase isoform 2
Zm00001d012396	786.974	1013.71	776.914	832.357	741.25	731.679	0.159992	0.408766	NA	0.0716206	Transcription initiation factor TFIID subunit 12b
Zm00001d012414	1.12105	1.28644	1.1276	0	0	0	2.92543	NA	NA	0	ROTUNDIFOLIA like 8
Zm00001d012426	49.326	34.7337	49.6142	48.9125	45.4858	37.047	0.028924	0.957718	NA	0.0191854	Protein UPSTREAM OF FLC
Zm00001d012429	0	1.28644	0	0	0.84233	0	0.480984	NA	NA	0	Nuclear poly(A) polymerase 3
Zm00001d012435	1.12105	0	0	0	0	0	1.44275	NA	NA	0	Probable membrane-associated kinase regulator 4
Zm00001d012448	150.22	210.975	117.27	191.434	86.76	92.6175	0.365878	0.42669	NA	0.0383877	NA
Zm00001d012465	93.0468	100.342	105.994	91.9218	82.5483	101.037	0.119725	0.720771	NA	0.0852391	UPF0051 protein ABCI8 chloroplastic
Zm00001d012503	3113.15	3425.78	2862.97	3051.13	3138.52	3223.93	-0.00209609	0.990118	NA	0.148763	Nucleic acid-binding OB-fold-like protein
Zm00001d012522	14.5736	43.7388	15.7863	80.1154	32.0085	62.3063	-1.24708	0.0426844	NA	0.00312825	Calcium uniporter protein 5 mitochondrial
Zm00001d012534	1.12105	1.28644	2.25519	0	0	0	3.328	NA	NA	0.00157694	Putative inositol polyphosphate phosphatase (Synaptogenin-like) family protein
Zm00001d012559	462.992	442.534	461.187	402.264	399.264	469.824	0.104714	0.580179	NA	0.0191801	Stomatal closure-related actin-binding protein 1
Zm00001d012570	0	0	1.1276	0	0.84233	0	0.480983	NA	NA	0.176268	NA
Zm00001d012578	26.9051	32.1609	32.7003	24.4563	10.9503	15.9976	0.835212	0.150203	NA	0.00827837	DNA glycosylase superfamily protein
Zm00001d012608	40.3577	81.0454	38.3383	0	0	0.841978	7.45824	7.72e-08	down	0.833439	NA
Zm00001d012614	17.9367	32.1609	32.7003	17.7097	10.108	14.3136	0.971785	0.113855	NA	0.0179853	Cyclic nucleotide-gated ion channel 4
Zm00001d012615	30.2682	11.5779	21.4243	26.1429	50.5398	27.7853	-0.714685	0.262866	NA	0.00422017	External alternative NAD(P)H-ubiquinone oxidoreductase B4 mitochondrial
Zm00001d012629	105.378	55.3167	90.2077	96.1384	118.769	118.719	-0.405744	0.259473	NA	0.0142152	NA
Zm00001d012640	189.457	189.106	207.478	234.443	261.965	264.381	-0.375903	0.0513772	NA	0.0349107	Jacalin-related lectin 3
Zm00001d012643	969.705	1094.76	958.457	917.532	719.35	825.98	0.295084	0.0670563	NA	0.065425	ER degradation-enhancing alpha-mannosidase-like 1
Zm00001d012652	3534.66	3873.46	3445.93	3224.01	3529.36	3503.47	0.0814188	0.547722	NA	0.0560087	Signal recognition particle 54 kDa protein 3
Zm00001d012661	1460.72	1595.18	1538.04	1711.94	1745.31	1620.81	-0.144867	0.238762	NA	0.056364	DExH-box ATP-dependent RNA helicase DExH6
Zm00001d012702	3746.54	2958.8	3397.45	2020.59	1899.45	2163.88	0.731955	1.92e-08	down	0.0189903	Phosphoenolpyruvate carboxylase 3
Zm00001d012740	3.36314	1.28644	2.25519	0.84332	1.68466	0	1.45807	0.537167	NA	0	NA
Zm00001d012779	0	2.57287	0	1.68664	4.21165	2.52593	-1.77938	0.462424	NA	0.00662789	RING-H2 finger protein ATL67
Zm00001d012823	202.909	191.679	184.926	185.53	224.06	201.233	-0.0757422	0.770332	NA	0.0529264	Heat stress transcription factor A-1a
Zm00001d012827	678.233	715.258	712.641	781.757	772.416	831.874	-0.180286	0.184187	NA	0.0417225	ADP-ribosylation factor GTPase-activating protein AGD10
Zm00001d012837	2723.02	1672.37	2177.39	1683.27	4071.82	2961.24	-0.407141	0.454736	NA	0.0216296	Histone H2A
Zm00001d012878	5711.73	6607.13	6849.02	8182.73	13746	10980.2	-0.77981	7.23e-05	up	0.104289	Ribosomal protein S4
Zm00001d012886	1024.64	1102.47	1101.66	1466.53	1802.59	1777.41	-0.644485	1.12e-06	up	0.124329	40S ribosomal protein S21
Zm00001d012890	683.838	770.575	790.445	732.002	1084.08	964.064	-0.308718	0.12827	NA	0.119616	Mitochondrial ribosomal protein L27
Zm00001d012892	1251.09	1255.56	1247.12	1692.54	1962.63	1789.2	-0.536455	1.88e-06	up	0.0736248	Acyl-CoA-binding domain-containing protein 4
Zm00001d012911	571.734	587.901	594.243	407.323	375.679	454.668	0.502845	0.000607202	down	0.0155554	Huntingtin interacting protein K
Zm00001d012918	123.315	111.92	82.3145	94.4518	66.5441	87.5657	0.352672	0.306311	NA	0.0263674	Flap endonuclease 1
Zm00001d012922	50.4471	70.7539	52.997	75.8988	117.926	91.7756	-0.717749	0.0383494	NA	0.0163394	RNA helicase3
Zm00001d012939	7.84732	11.5779	6.76558	0.84332	2.52699	1.68396	2.36788	0.0488985	NA	0.0172166	Bowman-Birk type trypsin inhibitor
Zm00001d012979	758.948	784.725	833.294	516.955	316.716	483.295	0.851941	3.47e-05	down	0.099213	Pentatricopeptide repeat-containing protein mitochondrial
Zm00001d012984	328.467	316.463	363.086	269.019	285.55	250.909	0.324433	0.0689842	NA	0.0337094	Protein FLC EXPRESSOR
Zm00001d012991	452.903	457.971	502.908	448.646	543.303	463.088	-0.0411933	0.849361	NA	0.0473323	2-oxoglutarate-dependent dioxygenase family protein
Zm00001d012993	492.139	448.966	518.694	726.098	560.149	669.372	-0.421071	0.0132993	NA	0.0347815	Transcription factor IIS protein
Zm00001d013003	597.518	514.574	338.279	224.323	370.625	325.003	0.656577	0.0228958	NA	0.134461	NAC domain-containing protein 2
Zm00001d013047	3114.27	3087.44	2839.29	3213.05	3190.75	3330.86	-0.106752	0.365586	NA	0.0537812	Serine/threonine-protein phosphatase
Zm00001d013077	77.3522	70.7539	74.4214	55.6591	40.4318	38.731	0.723819	0.0360951	NA	0.106101	Plant Tudor-like RNA-binding protein
Zm00001d013092	1104.23	1080.61	1057.69	858.499	837.276	849.555	0.349276	0.00164444	NA	0.0550205	Ubiquitin-conjugating enzyme E2 2
Zm00001d013093	223.088	271.438	221.009	285.885	251.014	250.067	-0.139459	0.549311	NA	0.0267995	Probable zinc metalloprotease EGY1 chloroplastic
Zm00001d013164	22.4209	21.8694	18.0415	0.84332	0	0	6.10437	3.51e-05	down	0.00847053	R2R3MYB-domain protein
Zm00001d013193	887.869	744.846	690.089	428.406	606.478	694.632	0.425656	0.0664531	NA	0.100898	CCG-binding protein 1
Zm00001d013247	497.744	542.876	509.674	473.102	349.567	356.999	0.393753	0.0386759	NA	0.0510693	NA
Zm00001d013271	570.612	522.293	559.288	636.706	640.171	578.439	-0.16658	0.281	NA	0.0691041	RNA binding (RRM/RBD/RNP motifs) family protein
Zm00001d013296	411.424	491.418	537.863	507.678	881.077	608.75	-0.471573	0.0648684	NA	0.0334488	ATP sulfurylase 1 chloroplastic
Zm00001d013308	0	10.2915	25.9347	0	0	0	6.28382	0.207043	NA	0.54793	MUTL protein homolog 3
Zm00001d013330	1336.29	1462.68	1442.2	1634.35	2030.01	1751.31	-0.352881	0.0110804	NA	0.0584984	Transducin family protein / WD-40 repeat family protein
Zm00001d013334	140.131	173.669	191.691	188.06	144.038	184.393	-0.0315885	0.925913	NA	0.0556854	Folate transporter 1 chloroplastic
Zm00001d013340	0	0	0	0	0	0.841978	-0.480799	NA	NA	0.00397944	Nucleotide-diphospho-sugar transferase family protein
Zm00001d013383	418.15	335.76	366.469	253.839	277.127	277.011	0.472919	0.00686025	NA	0.0293426	BTB/POZ domain-containing protein
Zm00001d013410	526.892	409.086	464.57	1509.54	2459.6	2085.58	-2.11126	1.31e-27	up	0.00529282	Actin-1
Zm00001d013412	168.157	156.945	101.484	168.664	117.084	149.872	-0.0313179	0.939033	NA	0.0229519	Histidine kinase 4
Zm00001d013415	745.496	892.786	854.718	1168.84	1069.76	1237.71	-0.480328	0.000507799	NA	0.019498	Receptor-like kinase TMK2
Zm00001d013416	65.0207	47.5981	49.6142	84.332	77.4943	85.8817	-0.607472	0.0627355	NA	0.0763102	PHD finger protein MALE MEIOCYTE DEATH 1
Zm00001d013470	458.508	379.498	329.258	469.729	418.638	380.574	-0.120183	0.61972	NA	0.0280004	Oxysterol-binding protein-related protein 1C
Zm00001d013506	273.535	246.996	286.409	134.931	146.565	153.24	0.893514	1.04e-06	down	0.026665	Myelin-associated oligodendrocyte basic protein isoform 1
Zm00001d013531	63.8996	69.4675	54.1246	114.691	122.98	92.6175	-0.819477	0.00523753	up	0.0573729	P8MTCP1
Zm00001d013555	13.4526	23.1558	11.276	29.5162	19.3736	27.7853	-0.690245	0.286415	NA	0.00543283	Growth-regulating factor 2
Zm00001d013594	196.183	208.402	254.837	0	0	0	10.4704	2.07e-16	down	0.816081	mRNA cap guanine-N7 methyltransferase 2
Zm00001d013599	441.692	394.936	461.187	817.177	789.263	756.938	-0.863415	3.41e-11	up	0.0301036	Nuclear poly(A) polymerase 1
Zm00001d013614	0	0	4.51039	9.27652	14.3196	17.6815	-3.15638	0.0137524	NA	0.0332242	Expressed protein; protein
Zm00001d013626	850.874	887.64	908.843	685.619	961.941	902.6	0.0539176	0.815699	NA	0.0960147	Pre-rRNA-processing protein TSR2
Zm00001d013652	493.26	519.72	475.846	491.655	320.928	330.055	0.381532	0.0976606	NA	0.0647549	Cationic amino acid transporter 4 vacuolar
Zm00001d013795	159.189	171.096	138.694	162.761	100.237	140.61	0.215434	0.504877	NA	0.00265439	Peroxisomal membrane 22 kDa (Mpv17/PMP22) family protein
Zm00001d013860	1090.78	1038.15	1031.75	1110.65	1198.64	1198.98	-0.150366	0.242816	NA	0.102569	SH3 domain-containing protein 2
Zm00001d013885	89.6837	63.0353	64.273	68.3089	78.3367	79.9879	-0.0600451	0.887675	NA	0.0138933	Probable plastid-lipid-associated protein 10 chloroplastic
Zm00001d013973	0	0	4.51039	0	0.84233	0	2.32504	0.576313	NA	NA	NA
Zm00001d013977	0	0	0	0	0.84233	0	-0.480799	NA	NA	0.00515356	NA
Zm00001d013985	211.878	189.106	209.733	312.872	268.703	223.124	-0.396865	0.0770166	NA	0.0252092	NA
Zm00001d013986	0	2.57287	1.1276	0	0	0	2.98212	NA	NA	1	ATP-dependent DNA helicase [Source:UniProtKB/TrEMBL;Acc:A0A1D6GP67]
Zm00001d014003	196.183	198.111	196.202	179.627	176.047	184.393	0.128656	0.576654	NA	0.0607064	RING/U-box superfamily protein
Zm00001d014082	2040.3	2284.71	2123.26	1998.67	4237.76	3098.48	-0.53379	0.0437292	NA	0.0706225	60S ribosomal protein L21-1
Zm00001d014085	1615.43	1592.61	1574.12	1898.31	1773.95	1798.46	-0.194056	0.0773451	NA	0.0611995	Nucleotide binding protein
Zm00001d014150	1039.21	1066.45	1021.6	1119.09	1039.44	1025.53	-0.0261851	0.870079	NA	0.0544411	Starch synthase IIc
Zm00001d014159	4312.66	4730.22	3865.4	3858.19	2840.34	3206.25	0.381977	0.0208957	NA	0.0343054	Protein NETWORKED 1A
Zm00001d014163	0	0	1.1276	0	0	0	1.44275	NA	NA	0.0306368	Formate dehydrogenase chloroplastic/mitochondrial
Zm00001d014178	26.9051	30.8744	49.6142	66.6223	57.2784	57.2545	-0.751457	0.0720002	NA	0.0237357	Acylamino-acid-releasing enzyme
Zm00001d014180	266.809	288.161	286.409	326.365	311.662	260.171	-0.0946984	0.68058	NA	0.00164376	Flowering locus K homology domain
Zm00001d014256	197.304	405.227	211.988	0.84332	0	0	9.81096	4.75e-14	down	0.798064	Sas10/Utp3/C1D family
Zm00001d014260	0	0	0	0	0	1.68396	-1.37587	NA	NA	0	Vesicle-associated protein 2-1
Zm00001d014263	3.36314	1.28644	1.1276	0.84332	0	0	2.67895	0.344918	NA	0.047872	ATP sulfurylase 1 chloroplastic
Zm00001d014297	466.355	502.996	536.736	554.904	422.85	371.312	0.158825	0.510782	NA	0.041247	Histidine kinase3
Zm00001d014309	1.12105	0	0	0	0	0	1.44275	NA	NA	NA	NA
Zm00001d014344	2118.78	1955.38	1695.9	1930.36	1943.26	1970.23	-0.018384	0.91997	NA	0.045887	P-loop containing nucleoside triphosphate hydrolases superfamily protein
Zm00001d014347	748.859	758.997	784.807	900.665	730.3	739.256	-0.0479395	0.809404	NA	0.0577981	H(+)-ATPase 5
Zm00001d014358	330.709	312.604	359.703	608.877	532.352	511.08	-0.719163	3.19e-06	up	0.0535837	Heat shock 70 kDa protein 16
Zm00001d014378	323.982	347.337	387.893	433.466	438.012	353.631	-0.209754	0.298862	NA	0.051939	30-kDa cleavage and polyadenylation specificity factor 30
Zm00001d014391	292.593	320.322	360.831	366.844	251.014	327.529	0.0427342	0.884964	NA	0.0455642	Nramp aluminum transporter1
Zm00001d014467	0	0	1.1276	0	3.36932	0.841978	-1.73644	0.637355	NA	0.000571577	Peroxidase 3
Zm00001d014475	0	0	1.1276	0	0	0	1.44275	NA	NA	0	NA
Zm00001d014481	1.12105	2.57287	2.25519	3.37328	0.84233	1.68396	0.004238	0.998275	NA	0.189755	Dihydroflavonol-4-reductase
Zm00001d014495	20.1788	21.8694	11.276	35.4194	86.76	53.8866	-1.72852	0.00115038	up	0.0240233	NA
Zm00001d014515	1.12105	0	1.1276	0	0	0	2.28409	NA	NA	0.0650475	Probable protein S-acyltransferase 7
Zm00001d014524	230.936	284.302	237.923	173.724	118.769	170.079	0.701914	0.00305013	down	0.0496602	TIM-barrel signal transduction protein isoform 2
Zm00001d014562	44.8418	27.0151	40.5935	53.9725	38.7472	40.4149	-0.237663	0.645245	NA	0.00376905	IAA-amino acid hydrolase ILR1-like 6
Zm00001d014587	528.013	412.946	447.656	425.876	444.75	442.88	0.0815069	0.69372	NA	0.112823	NA
Zm00001d014616	0	1.28644	0	0	0	0	1.44275	NA	NA	0.13559	Transducin family protein / WD-40 repeat family protein
Zm00001d014640	727.559	765.429	799.466	660.319	568.573	655.901	0.282455	0.0528758	NA	0.0290238	E3 ubiquitin-protein ligase BRE1-like 1
Zm00001d014663	108.741	113.206	96.9733	79.2721	106.134	99.3534	0.162269	0.624441	NA	0.0186255	Pentatricopeptide repeat-containing protein mitochondrial
Zm00001d014667	130.041	106.774	69.911	104.572	96.8679	93.4595	0.0562835	0.895681	NA	0.00952843	DUF4228 domain protein
Zm00001d014688	136.768	155.659	164.629	155.171	210.582	176.815	-0.24788	0.349278	NA	0.0398383	Rhomboid-like protein 14 mitochondrial
Zm00001d014701	160.31	163.377	146.588	168.664	150.777	194.497	-0.128834	0.637413	NA	0.0164325	Myb family transcription factor PHL6
Zm00001d014730	10.0894	20.583	11.276	0	0	0	6.49009	4.33e-05	down	0.695436	Retrotransposon-like protein
Zm00001d014770	808.274	756.424	743.086	1019.57	908.874	916.072	-0.30147	0.0227391	NA	0.080454	Uncharacterized protein [Source:UniProtKB/TrEMBL;Acc:B4F889]
Zm00001d014781	79.5943	65.6082	24.8071	57.3457	96.0256	58.9384	-0.322	0.592043	NA	0.0022736	NA
Zm00001d014783	293.714	344.765	314.599	342.388	365.571	411.727	-0.233708	0.220748	NA	0.0292506	BEST Arabidopsis thaliana protein match is: kinectin-related (TAIR:AT5G66250.3); Has 7578 Blast hits to 6129 proteins in 783 species: Archae - 220; Bacteria - 1045; Metazoa - 3605; Fungi - 575; Plants - 442; Viruses - 38; Other Eukaryotes - 1653 (so /.../NCBI BLink).
Zm00001d014804	0	1.28644	1.1276	7.58988	0	7.5778	-2.67323	0.228331	NA	0.0173489	Eukaryotic aspartyl protease family protein
Zm00001d014813	866.569	708.826	837.804	642.61	576.996	607.066	0.402719	0.00661048	NA	0.0532361	Serine/threonine-protein kinase ATR
Zm00001d014832	0	0	1.1276	0	0	0	1.44275	NA	NA	0	60S ribosomal protein L29-1
Zm00001d014845	84.0785	51.4574	76.6766	83.4887	74.125	74.936	-0.126785	0.761331	NA	0.00844464	U-box domain-containing protein 15
Zm00001d014879	1053.78	1076.75	1162.55	1069.33	956.044	970.8	0.136464	0.339703	NA	0.0668859	Cgi-62
Zm00001d014880	646.844	719.117	718.279	591.167	515.506	533.814	0.34502	0.0168905	NA	0.0673346	3'-5'-exoribonuclease family protein
Zm00001d014900	1473.05	1637.63	1472.64	1517.13	1099.24	1172.03	0.274566	0.127358	NA	0.0428247	Transcription factor jumonji (jmjC) domain-containing protein
Zm00001d014903	159.189	156.945	164.629	297.692	397.58	346.895	-1.11581	3.84e-09	up	0.0344281	Phospholipase C
Zm00001d014906	683.838	661.228	727.3	658.633	798.529	828.506	-0.140983	0.433885	NA	0.0583953	Phosphoinositide phospholipase C 4
Zm00001d014927	16.8157	20.583	20.2967	0	0	0	6.95436	2.62e-06	down	0.0597468	Succinate dehydrogenase [ubiquinone] flavoprotein subunit 1 mitochondrial
Zm00001d014960	0	1.28644	0	6.74656	5.89631	2.52593	-3.58509	0.0760198	NA	0.000879875	From the Czech 'roh' meaning 'corner'
Zm00001d014963	0	0	0	0	1.68466	0.841978	-1.96117	NA	NA	0	Zinc finger protein CONSTANS-LIKE 12
Zm00001d014983	550.434	379.498	697.982	1328.23	563.519	862.185	-0.757757	0.0270037	NA	0.352228	Serine carboxypeptidase-like 49
Zm00001d014984	0	0	2.25519	0	0	0	2.2864	NA	NA	0.00322919	Glycerol-3-phosphate acyltransferase 8
Zm00001d015001	1.12105	0	0	0	0	0	1.44275	NA	NA	NA	10A19I.15
Zm00001d015060	44.8418	63.0353	52.997	107.945	106.134	81.6718	-0.882713	0.00521574	up	0.0587684	Multidrug and toxic compound extrusion6
Zm00001d015062	0	1.28644	0	0	0	0	1.44275	NA	NA	NA	NA
Zm00001d015107	0	1.28644	0	0	0	0	1.44275	NA	NA	NA	NA
Zm00001d015108	60.5365	87.4776	22.5519	1.68664	0	3.36791	5.07336	8.08e-09	down	0.798345	NA
Zm00001d015127	85.1995	83.6183	89.0801	113.848	215.636	165.87	-0.94126	0.00239843	up	0.0427435	SWIB/MDM2 domain superfamily protein
Zm00001d015200	2258.91	2837.88	1931.57	846.693	509.61	732.521	1.75026	1.32e-16	down	0.305901	5'-AMP-activated protein kinase-related
Zm00001d015205	273.535	253.428	253.709	288.415	203.001	242.49	0.0894865	0.740055	NA	0.0348666	Pheophytinase chloroplastic
Zm00001d015215	4.48418	3.85931	1.1276	1.68664	0	0	2.4873	0.29353	NA	0.00237433	NA
Zm00001d015219	19.0578	14.1508	23.6795	0	0	0	6.93788	3.42e-06	down	0.301197	NA
Zm00001d015221	143.494	97.7691	86.8249	272.392	183.628	191.129	-0.978384	0.000835318	up	0.0223862	NA
Zm00001d015239	59.4154	43.7388	43.9763	32.8895	10.9503	23.5754	1.12738	0.0328421	NA	0.00674039	Camelliol C synthase
Zm00001d015252	1.12105	0	0	0	0	0	1.44275	NA	NA	1	NA
Zm00001d015279	3553.72	3487.53	3535.01	3637.24	3116.62	3337.6	0.0677324	0.624441	NA	0.0172485	Probable protein phosphatase 2C 59
Zm00001d015281	0	0	0	0.84332	0	0	-0.480799	NA	NA	0.388457	NA
Zm00001d015293	2371.01	2677.07	1981.19	3046.91	3520.94	2956.18	-0.438538	0.0059757	NA	0.0421131	VIN3-like protein 2
Zm00001d015308	253.356	182.674	266.113	188.06	274.6	237.438	0.00634997	0.985832	NA	0.0570915	NA
Zm00001d015349	32.5103	42.4524	19.1691	0	0	0	7.65803	8.07e-08	down	0.771527	NA
Zm00001d015395	53.8102	61.7489	62.0178	53.1291	57.2784	55.5705	0.0963805	0.822457	NA	0.0321143	Urease accessory protein D
Zm00001d015460	1071.72	1210.54	1180.59	1244.74	1482.5	1547.55	-0.304204	0.0416217	NA	0.105546	Probable small nuclear ribonucleoprotein F
Zm00001d015485	3.36314	5.14574	5.63798	14.3364	29.4815	15.9976	-2.08369	0.0108653	NA	0.0298605	Tubby-like protein 8
Zm00001d015497	434.966	484.986	498.398	466.356	319.243	319.952	0.359269	0.11204	NA	0.0739005	Aconitate hydratase 3 mitochondrial
Zm00001d015527	152.462	120.925	86.8249	103.728	84.233	83.3558	0.408939	0.230976	NA	0.0291382	Phytosulfokine receptor
Zm00001d015536	0	0	0	0	0	0.841978	-0.480799	NA	NA	0	NA
Zm00001d015549	204.03	207.116	172.522	217.576	231.641	200.391	-0.155516	0.512913	NA	0.027948	Knotted related homeobox6
Zm00001d015566	325.103	320.322	317.982	254.683	208.898	228.176	0.47794	0.00659191	NA	0.0462163	BRCA1-associated protein
Zm00001d015571	1406.91	1390.64	1317.03	1288.59	1282.03	1311.8	0.0836756	0.516614	NA	0.104333	Ubiquitin system component Cue protein
Zm00001d015591	10.0894	20.583	19.1691	5.05992	0.84233	1.68396	2.71308	0.00518554	down	1	NA
Zm00001d015656	201.788	243.136	227.774	244.563	229.956	220.598	-0.0488164	0.848211	NA	0.0313253	Esterase/lipase/thioesterase
Zm00001d015697	6.72628	6.43218	7.89317	0	0	0	5.50174	0.00259543	down	0.628441	NA
Zm00001d015698	49.326	32.1609	38.3383	44.6959	56.4361	53.8866	-0.366918	0.406058	NA	0.0511188	F-box/kelch-repeat protein OR23
Zm00001d015785	705.138	708.826	633.709	1033.91	804.425	851.239	-0.393682	0.0150038	NA	0.120201	Sec14p-like phosphatidylinositol transfer family protein
Zm00001d015789	197.304	186.533	198.457	136.618	74.9674	103.563	0.886133	0.00124386	down	0.0130448	C2 and GRAM domain-containing protein
Zm00001d015851	608.728	548.021	534.481	684.776	660.387	669.372	-0.251956	0.0766528	NA	0.0277009	Tubulin binding cofactor C domain-containing protein
Zm00001d015917	0	1.28644	2.25519	2.52996	2.52699	0	-0.516721	0.865207	NA	0.00729665	Nucleic acid-binding OB-fold-like protein
Zm00001d015934	32.5103	30.8744	33.8279	8.4332	11.7926	7.5778	1.80668	0.000854116	down	0.013418	Pectinesterase-2
Zm00001d015961	544.828	553.167	552.522	61.5623	4.21165	24.4174	4.19381	3.29e-05	down	0.813441	Mediator of RNA polymerase II transcription subunit 33A
Zm00001d015962	483.171	436.102	550.267	591.167	897.081	711.471	-0.581238	0.00492956	up	0.0272578	Prolyl oligopeptidase family protein
Zm00001d015976	0	0	0	0	0.84233	0.841978	-1.37613	NA	NA	0.0010492	Probable lactoylglutathione lyase chloroplastic
Zm00001d015980	0	1.28644	0	0	0	0	1.44275	NA	NA	NA	NA
Zm00001d016105	221.967	205.83	278.516	188.904	183.628	164.186	0.397766	0.0787066	NA	0.0137844	Abscisic acid receptor PYL9
Zm00001d016143	1.12105	1.28644	0	0	0	0	2.36655	NA	NA	0.0837426	E3 ubiquitin-protein ligase ATL41
Zm00001d016151	0	0	0	0.84332	0	0	-0.480799	NA	NA	0	Cytochrome P450 family 93 subfamily D polypeptide 1
Zm00001d016164	12.3315	16.7237	23.6795	20.2397	39.5895	26.1013	-0.703651	0.270769	NA	0.0179564	GW2
Zm00001d016319	20.1788	34.7337	22.5519	1.68664	0	1.68396	4.51835	7.88e-06	down	1	NA
Zm00001d016382	1378.89	1574.6	1521.13	1704.35	1432.8	1574.5	-0.0747853	0.651438	NA	0.0420403	P-loop containing nucleoside triphosphate hydrolases superfamily protein
Zm00001d016440	420.392	427.096	434.125	475.632	483.497	532.972	-0.219397	0.16093	NA	0.0456332	DNAJ heat shock family protein
Zm00001d016441	221.967	172.382	219.881	417.443	408.53	308.164	-0.882525	2.32e-05	up	0.0379175	Tyrosine aminotransferase
Zm00001d016442	526.892	539.016	552.522	595.384	604.793	542.234	-0.106487	0.515236	NA	0.0475866	Drought-induced 19
Zm00001d016465	1075.08	1232.4	1189.61	1040.66	986.368	1023	0.196851	0.136447	NA	0.110529	Oligoribonuclease
Zm00001d016521	252.235	221.267	248.071	267.332	235.01	217.23	0.0053058	0.984516	NA	0.0142157	Protein ROS1
Zm00001d016525	0	0	0	2.52996	0	0	-1.96287	NA	NA	0	NA
Zm00001d016531	428.24	409.086	411.573	449.489	499.502	477.401	-0.191429	0.230655	NA	0.0427594	Galacturonosyltransferase 8
Zm00001d016588	9478.45	13457.4	12432.9	2951.62	817.06	1330.32	2.79418	8.44e-06	down	0.184803	Glycerophosphodiester phosphodiesterase GDPD2
Zm00001d016591	499.987	536.443	471.335	471.416	539.933	519.5	-0.0227702	0.9123	NA	0.0420537	Serine/threonine-protein kinase PBS1
Zm00001d016595	170.399	167.237	163.501	172.037	197.105	170.921	-0.107934	0.671803	NA	0.0630567	RNA pseudouridine synthase 7
Zm00001d016664	510.076	481.127	553.65	382.867	272.915	330.055	0.648577	0.000396202	down	0.098936	Chaperone protein ClpD chloroplastic
Zm00001d016695	380.035	388.503	383.383	414.913	315.031	314.058	0.141804	0.525163	NA	0.0523351	Probable sodium/metabolite cotransporter BASS4 chloroplastic
Zm00001d016702	134.526	122.211	149.97	107.102	106.134	106.931	0.347021	0.172976	NA	0.0214134	Iron-sulphur cluster biosynthesis family protein
Zm00001d016760	0	0	0	0	0.84233	0	-0.480799	NA	NA	0.00146254	Abscisic acid stress ripening6
Zm00001d016802	12.3315	11.5779	7.89317	16.0231	16.0043	15.9976	-0.596999	0.434194	NA	0.0034911	L-ascorbate peroxidase S chloroplastic/mitochondrial
Zm00001d016804	832.937	879.922	900.949	991.744	932.459	1012.9	-0.168368	0.206143	NA	0.0267371	Histone methyltransferases(H3-K4 specific);histone methyltransferases(H3-K36 specific)
Zm00001d016832	758.948	882.494	711.513	566.711	448.962	548.969	0.587847	0.000398826	down	0.0941043	Protein AIG1
Zm00001d016854	69.5049	73.3268	95.8457	81.802	57.2784	67.3582	0.210612	0.593164	NA	0.0279596	Ferrochelatase
Zm00001d016938	2.24209	3.85931	5.63798	10.1198	18.5313	10.9457	-1.75422	0.0681722	NA	0.067626	Sucrose transporter GRMZM2G081589
Zm00001d017029	533.618	513.288	559.288	580.204	538.249	561.599	-0.0642814	0.710391	NA	0.0350194	Phosphoinositide binding
Zm00001d017057	209.636	191.679	205.223	0	0	0	10.3499	4.21e-16	down	0.532338	NA
Zm00001d017077	0	0	0	0	0	0.841978	-0.480799	NA	NA	0.000238448	Red aleurone1
Zm00001d017090	117.71	105.488	113.887	102.042	203.844	140.61	-0.404797	0.253679	NA	0.0257012	NA
Zm00001d017108	1.12105	0	0	0	0	0	1.44275	NA	NA	1	NA
Zm00001d017117	5394.47	5435.19	5146.35	4653.44	5240.13	5187.42	0.0831267	0.514121	NA	0.0977438	26S proteasome non-ATPase regulatory subunit 6 homolog
Zm00001d017128	737.648	780.866	696.855	986.684	867.6	872.289	-0.300123	0.0312516	NA	0.0412514	NA
Zm00001d017139	264.567	311.317	349.555	268.176	239.222	359.524	0.0940979	0.755317	NA	0.0155263	Hydroxymethylbutenyl diphosphate synthase1
Zm00001d017144	447.297	425.81	488.249	646.826	705.03	680.318	-0.577082	1.96e-05	up	0.0749497	CMP-sialic acid transporter 3
Zm00001d017153	709.622	780.866	755.49	694.895	850.753	766.2	-0.0421122	0.829454	NA	0.0483279	LUC7 related protein
Zm00001d017168	6694.89	8031.21	8001.42	6036.48	5235.08	5794.49	0.41324	0.00140222	NA	0.32192	Acetolactate synthase small subunit 1 chloroplastic
Zm00001d017189	14.5736	11.5779	19.1691	53.9725	14.3196	1.68396	-0.624557	0.617929	NA	0.0491881	Carboxypeptidase SOL1
Zm00001d017201	59.4154	65.6082	51.8694	40.4793	42.9588	43.7828	0.47321	0.20746	NA	0.00396173	Calcium-binding EF hand family protein
Zm00001d017202	0	0	2.25519	0	0	0	2.2864	NA	NA	0.00694666	Xylogalacturonan beta-13-xylosyltransferase
Zm00001d017285	1911.38	1811.3	2617.15	1036.44	1700.66	2051.9	0.404849	0.161961	NA	0.993578	NA
Zm00001d017345	494.381	573.75	474.718	731.158	768.205	654.217	-0.482423	0.00168287	NA	0.0346189	DEAD-box ATP-dependent RNA helicase 47 mitochondrial
Zm00001d017376	180.488	246.996	173.65	0	0	0	10.3346	7.09e-16	down	0.972578	Retrotransposon-like protein
Zm00001d017427	98.6521	110.633	47.359	16.0231	3.36932	21.8914	2.6347	8.55e-06	down	0.380433	Metal-nicotianamine transporter YSL2
Zm00001d017441	22.4209	27.0151	20.2967	26.9862	21.0582	36.205	-0.276558	0.658848	NA	0.0408364	Cyclin-U4-2
Zm00001d017456	2466.3	2455.8	2496.5	2687.66	2652.5	2652.23	-0.107434	0.310069	NA	0.0825324	Ypt homolog4
Zm00001d017481	641.238	632.926	701.365	475.632	278.811	330.897	0.864268	8.09e-05	down	0.949657	NA
Zm00001d017512	369.945	405.227	342.789	322.148	246.803	219.756	0.502577	0.0197	NA	0.101167	YbaK/aminoacyl-tRNA synthetase-associated domain
Zm00001d017522	159.189	108.061	190.564	388.77	414.426	309.848	-1.27792	1.73e-07	up	0.025915	Tripeptidyl-peptidase 2
Zm00001d017525	1168.13	1234.98	1116.32	866.089	739.566	900.074	0.489781	0.000313884	NA	0.0350056	Mitogen-activated protein kinase kinase kinase YODA
Zm00001d017537	103.136	88.764	59.7626	49.7559	67.3864	72.4101	0.408201	0.302507	NA	0.00414145	NA
Zm00001d017544	239.904	195.538	214.243	324.678	482.655	383.942	-0.873423	4.03e-05	up	0.0301883	Pseudouridine synthase family protein
Zm00001d017548	0	0	1.1276	0	0	0	1.44275	NA	NA	0.165842	NA
Zm00001d017564	1238.76	1436.95	1407.24	1787.84	1901.98	1802.67	-0.428268	0.000270936	NA	0.0790498	NA
Zm00001d017574	553.797	465.69	476.973	368.531	508.767	426.041	0.199903	0.352775	NA	0.0732493	ORMDL family protein
Zm00001d017617	405.819	490.132	489.377	530.448	916.455	751.044	-0.666307	0.00412236	up	0.102678	Mitochondrial import inner membrane translocase subunit TIM13
Zm00001d017641	177.125	151.799	160.119	134.088	70.7557	90.9336	0.72619	0.0186244	NA	0.0136402	Regulator of chromosome condensation (RCC1) family with FYVE zinc finger domain
Zm00001d017692	50.4471	50.171	49.6142	57.3457	74.9674	67.3582	-0.410489	0.260738	NA	0.0659422	NDR1/HIN1-like 8
Zm00001d017709	149.099	181.387	158.991	167.821	137.3	167.554	0.048449	0.875422	NA	0.0509965	Secretory carrier-associated membrane protein 4
Zm00001d017717	442.813	550.594	577.329	425.876	430.431	474.875	0.238192	0.204992	NA	0.0738423	ADP-ribosylation factor B1B
Zm00001d017721	31.3893	36.0202	33.8279	33.7328	32.8509	42.9409	-0.115187	0.835185	NA	0.0138584	Tudor/PWWP/MBT superfamily protein
Zm00001d017750	0	3.85931	2.25519	1.68664	0.84233	0	1.2595	0.651457	NA	0	NA
Zm00001d017761	0	1.28644	0	1.68664	0	0.841978	-1.00034	NA	NA	0.0167687	NA
Zm00001d017768	102.015	111.92	124.036	223.48	255.226	328.371	-1.25578	5.8e-08	up	0.046425	NA
Zm00001d017772	522.408	545.448	561.543	535.508	475.074	530.446	0.0803745	0.649458	NA	0.0574039	Cation cation antiporter
Zm00001d017925	1234.27	1200.24	1142.26	1054.15	964.468	1065.1	0.213944	0.0918488	NA	0.0275846	Potassium transporter 8
Zm00001d017928	4.48418	1.28644	1.1276	0	1.68466	0.841978	1.45699	0.550891	NA	0.00272067	Aluminum-activated malate transporter 9
Zm00001d017945	299.319	286.875	328.131	411.54	491.078	466.456	-0.581521	0.000339381	up	0.0550082	ADP-ribosylation factor-like A1A
Zm00001d017946	2255.54	2455.8	2329.61	2029.87	1876.71	1911.29	0.275032	0.0113353	NA	0.0430704	Mediator of RNA polymerase II transcription subunit 23
Zm00001d017959	516.802	569.891	555.905	400.577	367.256	399.939	0.491683	0.000479727	NA	0.0245504	Ankyrin repeat-containing protein
Zm00001d017979	391.245	391.076	444.273	362.627	368.098	380.574	0.14301	0.424747	NA	0.0372125	Dynamin-2A
Zm00001d017981	109.863	99.0555	122.908	37.9494	14.3196	32.8371	1.96406	2.65e-07	down	0.316316	ATP-dependent DNA helicase [Source:UniProtKB/TrEMBL;Acc:A0A1D6HJR0]
Zm00001d017982	53.8102	33.4473	24.8071	52.2858	41.2742	59.7804	-0.450168	0.376646	NA	0.0151721	DExH-box ATP-dependent RNA helicase DExH15 chloroplastic
Zm00001d018031	19.0578	18.0101	22.5519	77.5854	113.715	75.778	-2.1604	1.83e-08	up	0.0110766	Alpha expansin2
Zm00001d018036	1059.39	1080.61	955.074	1142.7	1091.66	1025.53	-0.0752365	0.633924	NA	0.0647245	Arsenical pump-driving ATPase
Zm00001d018047	414.787	492.705	476.973	521.172	325.139	372.154	0.183838	0.491475	NA	0.0797395	B-block binding subunit of TFIIIC
Zm00001d018055	2.24209	2.57287	7.89317	3.37328	5.89631	0.841978	0.336674	0.852743	NA	0.0273656	Alba DNA/RNA-binding protein
Zm00001d018072	227.572	293.307	250.326	150.954	135.615	160.818	0.783705	0.000107626	down	0.0388861	Membrane-anchored ubiquitin-fold protein 6
Zm00001d018099	1114.32	1105.05	1107.3	1099.69	929.932	1025.53	0.122868	0.405092	NA	0.0673258	Adenosine 5'-phosphosulfate reductase-like4
Zm00001d018103	375.55	418.091	169.139	325.521	363.887	415.095	-0.199338	0.624247	NA	0.0775281	Probable RNA-binding protein ARP1
Zm00001d018118	0	0	2.25519	0	0	0.841978	1.32784	NA	NA	0.184601	Cupredoxin superfamily protein
Zm00001d018122	0	0	1.1276	0	0	0	1.44275	NA	NA	0.0154208	E3 ubiquitin-protein ligase ATL6
Zm00001d018127	234.299	217.408	196.202	154.328	161.727	154.924	0.460074	0.0230172	NA	0.0282812	SNW/SKI-interacting protein
Zm00001d018154	2.24209	10.2915	2.25519	0	0	0.841978	4.01665	0.0606542	NA	0	Beta-adaptin-like protein C
Zm00001d018187	1321.71	1478.11	1457.98	1478.34	1817.75	1787.52	-0.255967	0.0860993	NA	0.0734742	Mitochondrial phosphate carrier protein 3 mitochondrial
Zm00001d018199	3405.74	3802.7	3794.36	3385.09	2762	3289.61	0.221432	0.122361	NA	0.141868	PHD finger family protein
Zm00001d018210	39.2366	36.0202	51.8694	40.4793	39.5895	31.1532	0.195816	0.700464	NA	0	NA
Zm00001d018258	654.691	726.836	643.858	587.794	534.037	561.599	0.265941	0.0660162	NA	0.0373759	TRF-like 6
Zm00001d018277	684.959	703.68	546.884	662.849	526.456	718.207	0.0204991	0.938606	NA	0.0698974	UMP-CMP kinase 3
Zm00001d018286	543.707	629.067	520.95	533.821	417.796	468.14	0.253581	0.176377	NA	0.10787	Mono-/di-acylglycerol lipase N-terminal;Lipase class 3
Zm00001d018291	161.431	182.674	156.736	128.185	98.5526	99.3534	0.617679	0.0108859	NA	0.0156694	Transducin/WD40 repeat-like superfamily protein
Zm00001d018301	0	5.14574	4.51039	0	0	0	4.3713	0.13075	NA	0.0528216	Aspartokinase 1 chloroplastic
Zm00001d018327	6.72628	3.85931	2.25519	0	0.84233	1.68396	2.3471	0.206661	NA	0.0202747	NA
Zm00001d018365	165.915	196.825	164.629	252.153	246.803	269.433	-0.545474	0.00449377	up	0.0221233	AUGMIN subunit 8
Zm00001d018383	900.2	993.128	1218.93	1146.91	2238.07	1673.85	-0.700767	0.00610934	up	0.0272882	Ribosomal protein L39
Zm00001d018386	4217.38	4566.84	4448.37	4536.22	5693.31	4875.89	-0.191041	0.18317	NA	0.0207154	Aspartate aminotransferase chloroplastic
Zm00001d018405	173.762	176.242	173.65	185.53	206.371	199.549	-0.175854	0.436442	NA	0.105162	S-adenosyl-L-methionine-dependent methyltransferases superfamily protein
Zm00001d018409	2531.32	2731.1	2539.35	3221.48	4516.57	4508.79	-0.650637	5.89e-05	up	0.0654495	26S protease regulatory subunit 6A homolog A
Zm00001d018441	316.135	335.76	289.792	326.365	490.236	371.312	-0.335786	0.1461	NA	0.0284966	P-loop containing nucleoside triphosphate hydrolases superfamily protein
Zm00001d018447	1043.69	836.183	894.184	580.204	820.429	751.044	0.366978	0.0606133	NA	0.0406537	Octicosapeptide/Phox/Bem1p family protein
Zm00001d018478	741.012	735.841	780.297	735.375	834.749	825.98	-0.0859658	0.594553	NA	0.0816409	Tubulin-folding cofactor A
Zm00001d018485	60.5365	24.4423	28.1899	72.5255	161.727	119.561	-1.63883	0.000401611	up	0.0197535	Probable voltage-gated potassium channel subunit beta
Zm00001d018499	697.291	629.067	637.092	485.752	547.514	545.602	0.31494	0.0306603	NA	0.0485102	Protein kinase superfamily protein
Zm00001d018517	84.0785	66.8946	83.4421	127.341	170.993	176.815	-1.01619	0.000128732	up	0.0862552	NAD(P)-binding Rossmann-fold superfamily protein
Zm00001d018541	6.72628	7.71861	18.0415	26.9862	41.2742	37.889	-1.70046	0.00514456	up	0.00184544	Inactive leucine-rich repeat receptor-like serine/threonine-protein kinase
Zm00001d018543	0	1.28644	0	0	0	0.841978	0.480984	NA	NA	0.0499471	ARM repeat superfamily protein
Zm00001d018560	1551.53	1408.65	1252.76	1286.91	1140.51	1310.96	0.172419	0.283038	NA	0.063916	Callose synthase 3
Zm00001d018565	2734.23	2873.9	2475.07	2497.91	2068.76	2459.42	0.202017	0.174117	NA	0.0379971	Tie-dyed2
Zm00001d018591	0	0	0	0.84332	0	0	-0.480799	NA	NA	NA	NA
Zm00001d018610	263.446	240.563	205.223	319.618	277.969	340.159	-0.403129	0.047987	NA	0.0147499	NA
Zm00001d018718	280.262	321.609	401.424	377.807	582.892	479.927	-0.521722	0.0314212	NA	0.023092	Plastid division protein PDV2
Zm00001d018732	468.597	472.122	449.911	447.803	396.737	423.515	0.132872	0.436277	NA	0.0463347	Chaperone DnaJ-domain superfamily protein
Zm00001d018833	13.4526	28.3016	23.6795	15.1798	6.73864	11.7877	0.952113	0.185652	NA	0.185138	NA
Zm00001d018867	262.325	257.287	232.285	615.623	799.371	762.832	-1.53468	2.51e-21	up	0.0787508	Syntaxin 132
Zm00001d018868	98.6521	147.94	144.332	151.798	133.088	158.292	-0.183257	0.56261	NA	0.0485618	NA
Zm00001d018905	1.12105	5.14574	0	0	0	0	3.74057	0.29086	NA	0.0740903	NA
Zm00001d018927	607.607	656.082	637.092	557.434	613.216	575.913	0.121608	0.436199	NA	0.0594843	Protein FATTY ACID EXPORT 1 chloroplastic
Zm00001d018947	75.1101	63.0353	56.3798	104.572	51.3821	64.8323	-0.182161	0.711602	NA	0.0538983	Plant Tudor-like RNA-binding protein
Zm00001d018957	7886.56	8110.97	8524.63	6238.88	9938.65	8482.08	-0.00806142	0.975253	NA	0.0468512	60S ribosomal protein L4-1
Zm00001d018970	519.044	537.73	490.504	55.6591	24.4276	65.6743	3.40792	7.91e-35	down	0.696778	40S ribosomal protein S23-2
Zm00001d018971	13547.8	14736.1	13427.4	8139.72	5508	5991.51	1.08668	1.47e-11	down	0.988034	Regulatory protein opaque-2
Zm00001d018980	2.24209	0	0	1.68664	0	0	0.425633	NA	NA	0	Fumarylacetoacetate (FAA) hydrolase family
Zm00001d018987	210.757	186.533	180.415	183	103.607	122.087	0.499678	0.0933876	NA	0.0363733	AUGMIN subunit 3
Zm00001d019001	11.2105	3.85931	6.76558	10.9632	20.2159	21.0494	-1.2447	0.132365	NA	0.0134153	F-box domain containing protein
Zm00001d019006	0	0	1.1276	0	0	0	1.44275	NA	NA	0.124958	Mannosyl-oligosaccharide 12-alpha-mannosidase MNS1
Zm00001d019029	0	0	4.51039	0.84332	0.84233	1.68396	0.43692	0.89103	NA	1	Maternally expressed gene7
Zm00001d019075	573.976	549.308	788.19	924.278	831.38	847.03	-0.444461	0.0185487	NA	0.0778679	RNAligase
Zm00001d019143	4.48418	1.28644	1.1276	0	0	0	3.8964	0.177012	NA	1	Retrotransposon-like protein
Zm00001d019170	0	0	0	0.84332	0	0	-0.480799	NA	NA	0.0456933	Transcription factor TT8
Zm00001d019215	367.703	415.519	364.214	409.853	342.828	370.47	0.0297128	0.896776	NA	0.0582907	KH domain-containing protein SPIN1
Zm00001d019216	221.967	203.257	196.202	129.028	174.362	198.707	0.307846	0.249105	NA	0.0230015	Ethylene-responsive transcription factor ERF118
Zm00001d019217	273.535	243.136	290.92	233.6	213.952	218.914	0.278634	0.157289	NA	0.0342901	ABC2 homolog 13
Zm00001d019225	59.4154	38.5931	51.8694	75.8988	67.3864	54.7285	-0.396892	0.323822	NA	0.289955	Amino acid transporter ANT1
Zm00001d019237	42.5998	38.5931	19.1691	57.3457	3.36932	5.05187	0.60923	0.618694	NA	0.599012	L-ascorbate peroxidase 2 cytosolic
Zm00001d019247	62.7786	43.7388	55.2522	21.9263	37.0625	58.9384	0.458315	0.401044	NA	0.321111	NA
Zm00001d019249	1953.98	2301.43	1597.8	1479.18	875.181	926.175	0.835081	0.000448818	down	0.107647	Protein RETICULATA chloroplastic
Zm00001d019282	24.663	21.8694	31.5727	57.3457	44.6435	49.6767	-0.953085	0.0241482	NA	0.0110703	Pectin lyase-like superfamily protein
Zm00001d019336	0	0	0	0.84332	0	0.841978	-1.37687	NA	NA	0.939614	NA
Zm00001d019342	1827.31	1766.28	1483.92	1684.11	1725.09	1739.53	-0.0202946	0.911595	NA	0.975715	E3 ubiquitin-protein ligase ORTHRUS 2
Zm00001d019358	460.75	402.654	341.662	409.01	547.514	474.875	-0.248288	0.263408	NA	0.0389546	B12D protein
Zm00001d019375	20.1788	33.4473	9.02077	0	0	0	7.06882	4.37e-06	down	0.333568	NA
Zm00001d019456	3.36314	3.85931	2.25519	0	0	0	4.34679	0.0728519	NA	0.903104	NA
Zm00001d019479	302.682	352.483	408.19	479.006	412.742	503.503	-0.391906	0.0446232	NA	0.0040674	Granule-bound starch synthase1b
Zm00001d019495	1232.03	1254.27	1275.31	1351.84	1053.75	1176.24	0.0706513	0.696589	NA	0.0877567	Myosin-6
Zm00001d019497	30.2682	34.7337	31.5727	44.6959	102.764	47.9927	-1.01857	0.0381912	NA	0.0201976	Heteroglycan glucosidase 1
Zm00001d019584	1.12105	2.57287	1.1276	3.37328	0.84233	0	0.181155	0.949886	NA	0	NA
Zm00001d019588	6.72628	1.28644	6.76558	5.90324	18.5313	21.0494	-1.60237	0.117215	NA	0.984466	NA
Zm00001d019592	0	0	0	0	0	1.68396	-1.37587	NA	NA	0	Sas10/Utp3/C1D family
Zm00001d019643	70.6259	106.774	108.249	146.738	132.246	144.82	-0.571642	0.0414209	NA	0.04505	Probable UDP-3-O-acylglucosamine N-acyltransferase 2 mitochondrial
Zm00001d019645	439.45	432.242	444.273	387.927	644.382	486.663	-0.206885	0.421202	NA	0.0169482	NA
Zm00001d019693	5.60523	10.2915	9.02077	0	0	0	5.74102	0.00111712	down	0.396948	40S ribosomal protein S4-3
Zm00001d019822	10.0894	12.8644	10.1484	0	0	0	6.15168	0.000164921	down	0.444444	ARM repeat superfamily protein
Zm00001d019856	279.14	267.579	277.389	393.83	428.746	348.579	-0.506584	0.00286875	up	0.0419854	ENTH/VHS family protein
Zm00001d019881	9627.54	8833.95	7013.65	6155.39	5558.53	5815.54	0.539284	0.000281227	down	0.0455903	Auxin transport protein BIG
Zm00001d019887	3.36314	0	4.51039	1.68664	9.26563	5.05187	-0.999818	0.560685	NA	0.0445716	NA
Zm00001d019992	0	6.43218	1.1276	0.84332	0	0	3.04522	0.312706	NA	0.0354912	Probable mitochondrial-processing peptidase subunit beta mitochondrial
Zm00001d020014	605.365	600.765	569.436	925.122	1303.08	1063.42	-0.890633	4.45e-08	up	0.046072	RNA recognition motif (RRM)-containing protein
Zm00001d020068	25.7841	185.247	126.291	0	0	0	9.50241	2.16e-07	down	0.0477855	Leucine-rich repeat receptor kinase-like protein; Receptor kinase TRKe
Zm00001d020096	0	2.57287	2.25519	0	0	0	3.37056	NA	NA	1	NA
Zm00001d020102	94.1679	81.0454	93.5905	95.2951	115.399	117.035	-0.283886	0.342554	NA	0.00722009	Ras-related protein RABA6a
Zm00001d020201	5367.57	5692.48	5877.03	4228.41	7795.76	6771.18	-0.150197	0.58387	NA	0.128544	60S ribosomal protein L35a-2
Zm00001d020214	10.0894	5.14574	19.1691	13.4931	15.1619	14.3136	-0.309101	0.744644	NA	0.0333045	NA
Zm00001d020230	319.498	351.197	332.641	409.01	297.342	277.011	0.0285438	0.92389	NA	0.0259138	CRS1 / YhbY (CRM) domain-containing protein
Zm00001d020248	71.747	65.6082	65.4006	0	0	0	8.76887	3.21e-11	down	0.76933	mRNA cap guanine-N7 methyltransferase 2
Zm00001d020262	0	0	2.25519	0	0	0	2.2864	NA	NA	0	NA
Zm00001d020281	0	0	0	0	0.84233	0.841978	-1.37613	NA	NA	0	Major facilitator superfamily protein
Zm00001d020320	3.36314	9.00505	4.51039	5.05992	3.36932	4.20989	0.403651	0.773997	NA	1	NA
Zm00001d020325	190.578	149.226	172.522	460.453	472.547	529.604	-1.51061	1.51e-19	up	0.0113213	Putative potassium transporter 12
Zm00001d020326	6.72628	1.28644	9.02077	0	0	0	5.20267	0.01321	NA	0.462482	NA
Zm00001d020331	3.36314	1.28644	1.1276	0.84332	0.84233	0	1.78393	0.497658	NA	NA	NA
Zm00001d020339	57.1734	33.4473	60.8902	32.8895	64.8594	39.573	0.146493	0.807545	NA	0.020394	Glycosyl hydrolase family 81 protein
Zm00001d020411	261.204	234.131	215.371	245.406	272.915	242.49	-0.0980208	0.67753	NA	0.0509619	Plant UBX domain-containing protein 2
Zm00001d020429	6.72628	14.1508	5.63798	50.5992	38.7472	48.8347	-2.40427	1.08e-05	up	0.0110214	Protein kinase superfamily protein
Zm00001d020470	4.48418	5.14574	3.38279	8.4332	16.0043	7.5778	-1.30457	0.203087	NA	0.011413	DUF868 family protein
Zm00001d020618	966.342	953.248	1026.11	956.325	993.107	913.546	0.0413812	0.794191	NA	0.0402652	Lung seven transmembrane receptor family protein
Zm00001d020635	71.747	50.171	58.635	48.0692	24.4276	32.8371	0.779948	0.0750232	NA	0.900181	Eukaryotic translation initiation factor 3 subunit E
Zm00001d020661	7.84732	14.1508	11.276	0	0	0	6.15785	0.000181158	down	0.904348	NA
Zm00001d020685	28.0262	39.8795	47.359	222.636	230.798	253.435	-2.61823	8.8e-25	up	0.00498316	65-kDa microtubule-associated protein 6
Zm00001d020708	58.2944	102.915	74.4214	240.346	256.068	332.581	-1.82111	5.2e-12	up	0.0275432	Remorin family protein
Zm00001d020741	0	0	0	0	0	0.841978	-0.480799	NA	NA	0.0596414	Gibberellin receptor GID1L2
Zm00001d020772	22.4209	14.1508	27.0623	25.2996	18.5313	21.0494	-0.0207386	0.978196	NA	0.00726985	Asceapen1
Zm00001d020807	249.993	240.563	254.837	274.922	287.234	282.063	-0.178996	0.346664	NA	0.0316909	Signal transducer
Zm00001d020823	0	0	0	0.84332	0	0	-0.480799	NA	NA	0.027206	Basic leucine-zipper 58
Zm00001d020989	606.486	542.876	439.763	441.9	277.969	345.211	0.577189	0.0142664	NA	0.0716824	Light-mediated development protein DET1
Zm00001d021000	2272.36	2320.73	1990.21	1801.33	1556.63	1521.45	0.43191	0.00127112	NA	0.0176256	ATPase 4 plasma membrane-type
Zm00001d021028	0	1.28644	0	1.68664	0.84233	0	-1.0005	NA	NA	0.0845608	CONTAINS InterPro DOMAIN/s: Kinetochore protein Ndc80 (InterPro:IPR005550); Has 24780 Blast hits to 15608 proteins in 1321 species: Archae - 545; Bacteria - 2969; Metazoa - 12597; Fungi - 2181; Plants - 1581; Viruses - 39; Other Eukaryotes - 4868 (s /.../ NCBI BLink).
Zm00001d021039	0	1.28644	0	0	0	0	1.44275	NA	NA	0.0182821	NA
Zm00001d021071	2950.59	2908.63	2803.2	2745.85	2396.43	2872.83	0.112029	0.430775	NA	0.0924171	Hydroxyproline-rich glycoprotein family protein
Zm00001d021120	112.105	118.352	131.929	156.014	165.097	150.714	-0.38035	0.108174	NA	0.0248091	ARM repeat superfamily protein
Zm00001d021139	15.6946	16.7237	10.1484	10.9632	5.89631	11.7877	0.567909	0.507127	NA	0.00182923	Calcium-dependent protein kinase 24
Zm00001d021144	0	2.57287	0	0	0	0	2.45209	NA	NA	NA	Eukaryotic peptide chain release factor subunit 1-2
Zm00001d021205	14.5736	23.1558	6.76558	8.4332	5.89631	15.9976	0.544488	0.579513	NA	0.00491147	Dehydration-responsive element-binding protein 1B
Zm00001d021215	21.2999	21.8694	19.1691	10.9632	9.26563	9.26175	1.07886	0.091774	NA	0.0174673	NA
Zm00001d021221	1195.04	977.691	749.852	624.9	639.328	664.32	0.599746	0.00224433	down	0.0530308	Protein binding protein
Zm00001d021262	218.604	290.734	228.902	21.9263	1.68466	8.41978	4.52653	6.06e-07	down	0.459776	Expressed protein; protein
Zm00001d021266	0	0	0	0	0.84233	0	-0.480799	NA	NA	0.00799598	NA
Zm00001d021321	2.24209	0	1.1276	1.68664	0	0.841978	0.434823	0.89962	NA	0.519393	Diaminopimelate decarboxylase 2 chloroplastic
Zm00001d021347	846.39	796.303	815.252	681.402	673.864	709.787	0.251613	0.0468245	NA	0.041889	Serine/threonine-protein kinase/endoribonuclease IRE1a
Zm00001d021351	85.1995	101.628	116.142	101.198	104.449	100.195	-0.0138699	0.970266	NA	0.00880144	Probable plastid-lipid-associated protein 12 chloroplastic
Zm00001d021353	0	3.85931	0	0	0	0	3.04035	NA	NA	1	Cyclin-A1-1
Zm00001d021363	197.304	158.232	164.629	150.954	216.479	173.447	-0.0550788	0.867867	NA	0.037128	SNARE associated Golgi protein family
Zm00001d021378	322.861	270.151	316.855	414.913	352.094	386.468	-0.340596	0.060558	NA	0.017401	ARM repeat superfamily protein
Zm00001d021462	2.24209	2.57287	2.25519	0.84332	0	0	2.96338	0.247546	NA	0.0219775	Enoyl-CoA hydratase 2 peroxisomal
Zm00001d021482	1.12105	0	0	0	0	0	1.44275	NA	NA	NA	NA
Zm00001d021486	193.941	237.99	233.412	288.415	290.604	228.176	-0.279929	0.220624	NA	0.0607506	NA
Zm00001d021490	17.9367	10.2915	10.1484	25.2996	29.4815	19.3655	-0.944426	0.141308	NA	0.0313126	Alpha/beta-Hydrolases superfamily protein
Zm00001d021498	624.423	775.72	633.709	515.268	386.629	524.552	0.510937	0.00789573	down	0.0490622	E3 ubiquitin protein ligase RIN2
Zm00001d021552	143.494	140.221	124.036	20.2397	20.2159	9.26175	3.03567	4.35e-19	down	0.890215	NA
Zm00001d021574	1873.27	1604.18	1588.78	2156.37	2026.65	2013.17	-0.290175	0.0239099	NA	0.0574477	Protein LAZ1
Zm00001d021583	35.8735	63.0353	47.359	136.618	233.325	157.45	-1.85653	1.71e-08	up	0.0524521	Protein TPX2
Zm00001d021635	247.751	194.252	251.454	350.821	456.543	424.357	-0.826549	2.2e-05	up	0.0514113	Condensin-2 complex subunit H2
Zm00001d021637	5.60523	2.57287	2.25519	0	0	0	4.49128	0.0580772	NA	0.205137	NA
Zm00001d021653	15.6946	14.1508	36.0831	53.1291	34.5355	49.6767	-1.05173	0.0564443	NA	0.00765101	Glucose-6-phosphate/phosphate translocator 2
Zm00001d021672	0	1.28644	1.1276	5.05992	3.36932	2.52593	-2.20768	0.277328	NA	0.0506255	Pyruvate phosphate dikinase regulatory protein 2
Zm00001d021681	30.2682	24.4423	20.2967	24.4563	15.1619	21.0494	0.306777	0.636974	NA	0.0766717	NA
Zm00001d021731	75.1101	56.6031	90.2077	79.2721	66.5441	85.8817	-0.0580044	0.895221	NA	0.018635	Cellulose synthase-like protein D3
Zm00001d021733	65.0207	28.3016	21.4243	11.8065	5.05398	15.9976	1.80661	0.00940519	down	0.105771	Pentatricopeptide repeat-containing protein chloroplastic
Zm00001d021744	260.083	228.985	218.754	210.83	167.624	228.176	0.223007	0.365696	NA	0.0221365	NA
Zm00001d021752	255.599	329.327	245.816	291.789	131.403	180.183	0.4604	0.190144	NA	0.0786133	Equilibrative nucleotide transporter 2
Zm00001d021788	1950.62	1484.55	1594.42	2107.46	3218.54	2757.48	-0.684278	0.000424652	up	0.0569885	Elongation factor 1-alpha
Zm00001d021789	0	19.2965	7.89317	0	0	0.841978	4.90081	0.0209144	NA	0.0467066	SH3 domain-containing protein
Zm00001d021830	725.317	726.836	714.896	637.55	512.137	539.708	0.359183	0.0182812	NA	0.0464775	NA
Zm00001d021842	467.476	500.423	449.911	366.844	378.206	399.939	0.307512	0.0445159	NA	0.0998153	Zinc finger AN1 and C2H2 domain-containing stress-associated protein 11
Zm00001d021849	4.48418	0	1.1276	12.6498	19.3736	7.5778	-2.7794	0.021724	NA	0.0842446	Retrotransposon-like protein
Zm00001d021877	403.577	463.117	455.549	443.586	370.625	426.883	0.0907319	0.656403	NA	0.047191	Adenylyl-sulfate kinase1
Zm00001d021891	6376.51	5949.76	6109.32	7067.86	10736.3	10255.3	-0.605972	0.000610291	up	0.07888	Tubulin alpha-6 chain
Zm00001d021914	6.72628	10.2915	6.76558	0	0	0	5.67314	0.00140601	down	0.29337	NA
Zm00001d021950	913.653	878.635	888.546	736.218	809.479	755.254	0.220636	0.0877473	NA	0.0235811	RNA-binding (RRM/RBD/RNP motifs) family protein
Zm00001d021970	0	0	0	0.84332	0	0	-0.480799	NA	NA	0.00188616	NA
Zm00001d022016	2470.79	2534.28	2520.18	2486.11	3426.6	2992.39	-0.242922	0.138903	NA	0.0524137	FRIGIDA-like protein 3
Zm00001d022032	0	0	0	6.74656	0	0	-3.37794	0.433885	NA	0.00112183	Ribosome-inactivating protein2
Zm00001d022042	3400.13	3775.69	4028.9	5409.05	6291.36	6367.88	-0.689387	2.09e-08	up	0.0566984	Eukaryotic translation initiation factor 5A
Zm00001d022071	6727.4	6980.2	6865.93	6096.36	6678.83	6672.67	0.0811364	0.489169	NA	0.145033	Nuclear transport factor 2 (NTF2) family protein with RNA binding (RRM-RBD-RNP motifs) domain
Zm00001d022103	491.018	410.373	555.905	539.725	491.921	507.713	-0.077518	0.725974	NA	0.0325722	Agenet domain-containing protein / bromo-adjacent homology (BAH) domain-containing protein
Zm00001d022111	763.432	924.947	1055.43	1043.19	1388.16	1102.99	-0.365339	0.0659492	NA	0.0760109	40S ribosomal protein S3-1
Zm00001d022113	275.777	330.614	332.641	287.572	264.492	248.383	0.229544	0.255622	NA	0.0386869	NA
Zm00001d022152	3521.21	4066.42	3592.52	3943.36	5498.73	4980.3	-0.367508	0.0276024	NA	0.0649817	Alanine aminotransferase9
Zm00001d022180	4281.28	3541.56	3389.55	4308.52	4776.85	4606.46	-0.288105	0.0430769	NA	0.0721213	Ribosomal proteinS6
Zm00001d022181	344.161	387.217	527.715	960.541	999.846	927.859	-1.1972	2.22e-11	up	0.0440156	Phospho-2-dehydro-3-deoxyheptonate aldolase 1
Zm00001d022184	263.446	293.307	292.047	281.669	193.736	239.122	0.248015	0.299299	NA	0.0187214	Putative pentatricopeptide repeat-containing protein
Zm00001d022188	273.535	322.895	293.175	218.42	240.906	242.49	0.340679	0.0679997	NA	0.036415	Copper-transporting atpase paa1
Zm00001d022231	511.197	631.64	529.97	683.089	687.341	716.523	-0.320643	0.0373609	NA	0.0621671	Defective in cullin neddylation protein
Zm00001d022247	988.763	931.379	913.353	850.91	855.807	893.338	0.124205	0.36262	NA	0.0161781	Calcium ion binding
Zm00001d022277	215.241	198.111	206.35	158.544	135.615	130.507	0.545958	0.00871497	down	0.0833294	TolB protein-related
Zm00001d022289	0	0	0	2.52996	4.21165	3.36791	-3.96155	0.0924359	NA	0.00523334	Peroxidase 64
Zm00001d022313	196.183	133.789	188.309	235.286	220.69	237.438	-0.416397	0.0771806	NA	0.0266673	DNA/RNA helicase protein
Zm00001d022340	438.329	517.147	431.869	404.793	442.223	415.095	0.135021	0.470695	NA	0.0489284	NA
Zm00001d022343	1040.33	1062.6	1127.6	1264.98	1048.7	1036.47	-0.0523767	0.779273	NA	0.0720801	Putative peptidase C48 domain family protein
Zm00001d022391	6.72628	2.57287	5.63798	25.2996	18.5313	37.047	-2.41871	0.00106317	up	0.00905468	Phosphatidylinositol 4-phosphate 5-kinase 6
Zm00001d022406	112.105	127.357	101.484	113.848	149.092	129.665	-0.205809	0.493595	NA	0.0156542	Probable mitochondrial adenine nucleotide transporter BTL1
Zm00001d022407	710.743	684.383	703.62	559.121	414.426	461.404	0.548704	0.00078876	down	0.0661938	UDP-N-acetylglucosamine--dolichyl-phosphate N-acetylglucosaminephosphotransferase
Zm00001d022422	20.1788	28.3016	20.2967	5.05992	0	3.36791	3.02624	0.00048739	down	0.379139	Myosin-like protein [Source:UniProtKB/TrEMBL;Acc:B4FU21]
Zm00001d022427	0	0	1.1276	5.90324	2.52699	2.52593	-3.1157	0.163029	NA	0.0078476	Nucleic acid binding protein
Zm00001d022428	234.299	182.674	158.991	316.245	214.794	213.02	-0.368838	0.207972	NA	0.0360276	Probable galacturonosyltransferase 7
Zm00001d022435	119.952	250.855	81.1869	210.83	97.7103	229.018	-0.252997	0.668088	NA	0.0473776	Expressed protein; protein
Zm00001d022460	8.96837	11.5779	5.63798	15.1798	28.6392	29.4692	-1.49448	0.0322394	NA	0.00920695	Probable pectinesterase/pectinesterase inhibitor 40
Zm00001d022490	1641.21	1563.02	1885.34	1980.11	1613.06	2021.59	-0.141404	0.429706	NA	0.10111	Xylose isomerase
Zm00001d022505	1682.69	1964.39	1914.66	1168.84	1893.56	1731.95	0.21408	0.361307	NA	0.0658435	Superoxide dismutase
Zm00001d022536	310.53	374.353	330.386	408.167	393.368	364.576	-0.20145	0.278018	NA	0.0433308	Importin subunit alpha-4
Zm00001d022578	983.157	914.655	985.519	1498.58	1805.11	1782.47	-0.818462	8.14e-11	up	0.0477949	Ubiquitin-activating enzyme E1 2
Zm00001d022611	114.347	122.211	134.184	222.636	242.591	240.806	-0.929138	1.69e-06	up	0.0492307	La-related protein 1C
Zm00001d022621	641.238	650.936	657.389	758.144	493.605	627.273	0.0531635	0.838936	NA	0.0157909	Beta-galactosidase 11
Zm00001d023279	110.984	102.915	91.3353	175.411	209.74	175.973	-0.878581	9.58e-05	up	0.0415878	Mad3/BUB1 homology region 1
Zm00001d023291	411.424	396.222	410.445	383.71	348.725	411.727	0.0906766	0.639741	NA	0.0970123	Secondary cell wall glycosyltransferase family 47
Zm00001d023320	57.1734	81.0454	72.1662	132.401	104.449	111.983	-0.733094	0.0117439	NA	0.0327005	NA
Zm00001d023321	0	1.28644	0	1.68664	0	2.52593	-1.73681	0.626623	NA	0.0954748	NA
Zm00001d023350	6.72628	28.3016	12.4036	0	0	0.841978	5.70324	0.000453722	down	0.812932	NA
Zm00001d023389	3.36314	0	0	0	0	0	2.86159	NA	NA	1	Retrotransposon-like protein
Zm00001d023400	36.9945	30.8744	28.1899	20.2397	37.0625	35.3631	0.0526548	0.936118	NA	0.0232731	Putative cytochrome P450 superfamily protein
Zm00001d023420	2.24209	5.14574	4.51039	1.68664	0	2.52593	1.4927	0.413331	NA	0.00444392	Protein TERMINAL FLOWER 1
Zm00001d023495	5.60523	1.28644	5.63798	2.52996	0	2.52593	1.32008	0.476265	NA	0.00799287	Magnesium/proton exchanger
Zm00001d023552	667.022	680.524	675.43	564.181	481.813	550.653	0.341335	0.0164506	NA	0.0790435	2-oxoglutarate dehydrogenase E1 component
Zm00001d023557	591.912	557.026	542.374	415.757	497.817	395.73	0.369478	0.0259702	NA	0.0501063	Alpha-(14)-fucosyltransferase
Zm00001d023578	1295.93	1219.54	1520	1302.09	1317.4	1298.33	0.0432133	0.811705	NA	0.0837466	Replication factor C subunit 4
Zm00001d023650	307.167	329.327	389.021	355.881	362.202	431.935	-0.164936	0.449931	NA	0.07031	Protein yippee-like%3B Protein yippee-like protein isoform 1%3B Protein yippee-like protein isoform 2
Zm00001d023689	73.989	114.493	69.911	104.572	111.188	114.509	-0.359936	0.283345	NA	0.0576739	SGF29 tudor-like domain
Zm00001d023704	15.6946	5.14574	13.5312	0	0	0	6.21383	0.000213457	down	0.206373	NA
Zm00001d023705	2.24209	2.57287	4.51039	0	0	0	4.32793	0.0778839	NA	0.181906	DNA-directed DNA polymerases
Zm00001d023721	558.281	542.876	622.433	541.411	631.747	655.059	-0.0844864	0.663933	NA	0.067705	DNAJ protein JJJ1 homolog
Zm00001d023755	2.24209	0	0	0	0	0	2.27912	NA	NA	0	NA
Zm00001d023797	306.046	270.151	294.303	313.715	309.135	305.638	-0.0917816	0.65179	NA	0.0141036	Proline-rich family protein
Zm00001d023826	0	0	1.1276	0	0	0	1.44275	NA	NA	0.282706	NA
Zm00001d023833	576.218	658.655	591.988	486.595	490.236	534.656	0.272446	0.0704064	NA	0.0511596	Nucleoside diphosphate kinase
Zm00001d023853	164.794	141.508	168.012	322.991	266.176	269.433	-0.854047	1.13e-05	up	0.033714	Adenosine 5'-phosphosulfate reductase6
Zm00001d023897	317.256	382.071	347.3	290.945	255.226	287.114	0.327546	0.0738139	NA	0.0265206	VIN3-like protein 1
Zm00001d023908	196.183	209.689	248.071	111.318	148.25	161.66	0.634918	0.00909505	down	0.0754719	Auxin-binding protein 5
Zm00001d023912	134.526	97.7691	115.015	283.355	343.671	321.635	-1.44609	7.19e-13	up	0.0301207	DNA binding
Zm00001d023968	6.72628	7.71861	5.63798	12.6498	18.5313	16.8396	-1.26261	0.107899	NA	0.0242728	Glutathione S-transferase
Zm00001d023985	107.62	108.061	228.902	0	0	0.841978	8.94071	1.67e-11	down	0.87037	NA
Zm00001d023993	42.5998	28.3016	30.4451	0	0	0	7.77	2.62e-08	down	0.290893	NA
Zm00001d024035	742.133	731.982	611.157	24.4563	1.68466	47.9927	4.81394	2.93e-05	down	0.865222	NA
Zm00001d024060	1.12105	0	1.1276	0.84332	0	0.841978	0.438413	NA	NA	0	Homeobox-leucine zipper protein REVOLUTA
Zm00001d024141	1625.52	1570.74	1573	1916.87	1741.94	1826.25	-0.201644	0.0767543	NA	0.024177	Transmembrane 9 superfamily member 9
Zm00001d024192	0	1.28644	0	1.68664	3.36932	1.68396	-2.41485	0.354804	NA	0	Diacylglycerol kinase 3
Zm00001d024194	1456.24	1349.47	1330.56	0	0	37.047	6.80279	0.0128088	NA	0.949134	Aspartic proteinase A1
Zm00001d024222	301.561	360.202	339.406	245.406	168.466	202.075	0.700041	0.000850468	down	0.118382	Uncharacterised conserved protein (UCP012943)
Zm00001d024248	214.12	281.729	274.006	389.614	438.854	425.199	-0.705088	7.61e-05	up	0.021154	Pentatricopeptide repeat*-59040
Zm00001d024262	217.483	250.855	223.264	89.3919	43.8012	46.3088	1.94544	1.06e-10	down	0.0484457	NA
Zm00001d024273	0	0	1.1276	0	0	0	1.44275	NA	NA	0.000225291	Stearoyl-acyl-carrier-protein desaturase10
Zm00001d024285	1.12105	1.28644	2.25519	0	0	0.841978	2.36687	0.438038	NA	0	Putative bZIP transcription factor superfamily protein
Zm00001d024338	1417	1479.4	1428.66	1077.76	1136.3	1221.71	0.331889	0.00444623	NA	0.0621778	Protein kinase superfamily protein
Zm00001d024340	0	0	0	2.52996	1.68466	1.68396	-3.18423	0.28284	NA	0.0388402	NA
Zm00001d024356	43.7208	83.6183	41.7211	16.8664	9.26563	16.8396	1.97091	0.00010501	down	0.357143	NA
Zm00001d024363	66.1417	52.7438	49.6142	0	0.84233	0.841978	6.64462	2.14e-08	down	0.0451301	NA
Zm00001d024393	1566.1	1968.25	1985.7	2626.94	2104.14	2414.79	-0.37266	0.0218741	NA	0.0924552	Indole-3-glycerol phosphate synthase chloroplastic
Zm00001d024394	10.0894	10.2915	13.5312	0.84332	3.36932	0	3.01006	0.0140412	NA	0.0263623	NA
Zm00001d024400	1.12105	1.28644	2.25519	0.84332	2.52699	2.52593	-0.334324	0.88741	NA	0.652174	HAT transposon superfamily protein
Zm00001d024403	2.24209	7.71861	13.5312	9.27652	9.26563	4.20989	0.0459178	0.973629	NA	0.0761388	OSJNBa0041A02.21 protein; protein
Zm00001d024411	1.12105	0	1.1276	0	0	0	2.28409	NA	NA	0	S-adenosyl-L-methionine-dependent methyltransferases superfamily protein
Zm00001d024474	36.9945	57.8896	56.3798	0	0	0	8.34413	7.5e-10	down	0.156033	Probable acyl-activating enzyme 17 peroxisomal
Zm00001d024489	1.12105	0	0	2.52996	0	0	-1.00103	NA	NA	0	Putative UPF0481 protein
Zm00001d024493	2261.15	2554.86	2210.09	2397.56	2289.45	2263.24	0.0152475	0.925962	NA	0.0817827	Valine--tRNA ligase mitochondrial 1
Zm00001d024543	697.291	819.459	621.306	663.693	470.02	589.384	0.310518	0.142751	NA	0.0541607	Protein NTM1-like 9
Zm00001d024587	3.36314	3.85931	2.25519	1.68664	1.68466	2.52593	0.679356	0.705762	NA	0.000821293	Protein NRT1/ PTR FAMILY 6.3
Zm00001d024594	6.72628	5.14574	1.1276	1.68664	2.52699	2.52593	0.944547	0.565715	NA	0.0638493	Monocopper oxidase
Zm00001d024612	732.043	872.203	781.424	654.416	389.999	479.927	0.645849	0.00328869	down	0.0452488	Ras-related protein RABH1b
Zm00001d024640	400.213	451.539	422.849	377.807	429.588	391.52	0.0874177	0.650768	NA	0.0508649	Oxidoreductase family protein
Zm00001d024652	25.7841	23.1558	21.4243	0	1.68466	0.841978	4.7993	1.6e-05	down	0.905145	NA
Zm00001d024725	0	0	0	0.84332	0	0	-0.480799	NA	NA	0.0611113	Putative MYB DNA-binding domain superfamily protein
Zm00001d024755	494.381	517.147	580.712	895.606	854.122	1003.64	-0.789879	1.3e-08	up	0.028504	PTI1-like tyrosine-protein kinase 3
Zm00001d024765	242.146	219.98	211.988	206.613	202.159	250.909	0.0315864	0.909324	NA	0.015983	Soluble diacylglycerol acyltransferase
Zm00001d024767	1.12105	0	0	3.37328	0	0.841978	-1.73759	0.637341	NA	0.0239297	Aspartic proteinase A1
Zm00001d024778	2607.55	2545.86	1904.51	2414.42	2186.69	2948.61	-0.0973174	0.679065	NA	0.0501779	Hydrophobic protein RCI2B
Zm00001d024855	4737.54	4882.02	4584.81	4968.84	4363.27	4337.03	0.05534	0.698371	NA	0.0749618	Cullin-1
Zm00001d024905	13.4526	10.2915	12.4036	5.90324	16.0043	15.9976	-0.0654607	0.949861	NA	0.0157915	Protein; Tyrosine specific protein phosphatase-like
Zm00001d024934	6.72628	5.14574	11.276	16.8664	11.7926	13.4716	-0.854878	0.315671	NA	0.0469564	Probable beta-14-xylosyltransferase IRX9H
Zm00001d024959	13.4526	23.1558	59.7626	13.4931	27.7969	55.5705	-0.00529169	0.995493	NA	0.979086	5a2 protein%3B Putative bifunctional inhibitor/lipid-transfer protein/seed storage 2S albumin superfamily protein
Zm00001d024999	10.0894	7.71861	12.4036	13.4931	17.6889	6.73582	-0.32249	0.742898	NA	0.0237644	NA
Zm00001d025034	202.909	186.533	204.095	239.503	279.654	254.277	-0.380826	0.0494552	NA	0.0314247	Pumilio homolog 3
Zm00001d025039	0	1.28644	0	0	0	0	1.44275	NA	NA	0.423221	Sucrose nonfermenting 4-like protein
Zm00001d025044	664.78	589.187	697.982	828.14	1022.59	851.239	-0.468287	0.002833	NA	0.0595043	Vacuolar protein sorting-associated protein 54 chloroplastic
Zm00001d025052	1.12105	0	0	0	0	0.841978	0.480983	NA	NA	0.314389	Sodium/hydrogen exchanger 2
Zm00001d025118	130.041	111.92	112.76	97.8251	95.1833	108.615	0.235051	0.410072	NA	0.0389436	Nucleus protein [Source:UniProtKB/TrEMBL;Acc:B6SMU9]
Zm00001d025170	2121.02	2270.56	2162.73	2104.93	1898.61	1853.19	0.162151	0.197484	NA	0.0583806	Stearoyl-acyl-carrier-protein desaturase11
Zm00001d025182	491.018	486.272	470.208	430.936	475.074	443.722	0.100782	0.557612	NA	0.12771	Protein XRI1
Zm00001d025207	26.9051	10.2915	19.1691	2.52996	1.68466	0.841978	3.4846	0.000414171	down	0.307443	NA
Zm00001d025221	147.978	123.498	126.291	152.641	202.159	209.652	-0.503691	0.0443815	NA	0.0905816	Probable inactive leucine-rich repeat receptor-like protein kinase
Zm00001d025234	373.308	304.885	334.896	814.647	1020.06	767.042	-1.35953	4.59e-16	up	0.0311505	Probable DNA primase large subunit
Zm00001d025239	290.351	261.146	308.961	225.166	238.379	245.015	0.281612	0.139319	NA	0.0436497	Sm-like protein LSM6A
Zm00001d025240	11095	10872.9	9635.31	9004.97	9222.67	8801.19	0.225539	0.0436755	NA	0.0579328	2-oxoglutarate dehydrogenase E1 component
Zm00001d025251	104.257	52.7438	59.7626	37.9494	30.3239	36.205	1.05642	0.011267	NA	0.807286	OSJNBa0055C08.12 protein
Zm00001d025253	282.504	338.332	312.344	354.194	327.666	330.055	-0.118297	0.561415	NA	0.0340869	NA
Zm00001d025264	5.60523	6.43218	3.38279	5.90324	5.89631	6.73582	-0.272069	0.836415	NA	0.0565537	Pentatricopeptide repeat-containing protein chloroplastic
Zm00001d025278	2477.51	2373.47	3169.67	1175.59	1077.34	879.025	1.35684	2.12e-16	down	0.108716	Protein MEI2-like 1
Zm00001d025279	1.12105	0	1.1276	0.84332	0	0	1.32854	NA	NA	0.0607524	Putative lipase class 3 family protein
Zm00001d025317	0	0	0	0.84332	0	0	-0.480799	NA	NA	0	Folylpolyglutamate synthase
Zm00001d025318	6.72628	1.28644	0	0	0	0	4.11149	0.203087	NA	NA	NA
Zm00001d025327	77.3522	64.3218	64.273	55.6591	55.5938	63.1483	0.241279	0.516251	NA	0.0439231	UPF0496 protein
Zm00001d025397	636.754	677.951	686.706	678.029	801.898	799.879	-0.188085	0.235513	NA	0.0559251	Ubiquitin interaction motif-containing protein
Zm00001d025406	395.729	290.734	367.596	203.24	528.983	391.52	-0.0917325	0.84057	NA	0.00860143	Histone H3.2
Zm00001d025465	5.60523	11.5779	6.76558	0	0	0.841978	4.71901	0.00799215	down	0.257043	NA
Zm00001d025484	1.12105	2.57287	1.1276	0.84332	0.84233	0	1.50423	0.592424	NA	0.104291	RNI-like superfamily protein
Zm00001d025489	1.12105	0	0	0.84332	0	0	0.480983	NA	NA	NA	S-adenosyl-L-methionine-dependent methyltransferases superfamily protein
Zm00001d025517	573.976	602.052	596.498	624.057	687.341	697.158	-0.180621	0.220481	NA	0.0443865	Small nuclear ribonucleoprotein LSM1
Zm00001d025551	4526.78	4355.87	3653.41	6241.41	5601.49	5991.51	-0.508655	5.93e-05	up	0.0574666	Polyadenylate-binding protein RBP47B
Zm00001d025580	85.1995	92.6233	139.822	129.028	188.682	160.818	-0.589574	0.0620281	NA	0.0884953	Somatic embryogenesis receptor-like kinase1
Zm00001d025591	0	0	1.1276	0	0	0	1.44275	NA	NA	0	60S ribosomal protein L6-3
Zm00001d025620	75.1101	42.4524	59.7626	55.6591	48.0128	46.3088	0.246711	0.58478	NA	0.18106	NA
Zm00001d025642	1.12105	0	0	0	0	0	1.44275	NA	NA	NA	Coatomer subunit beta'-3
Zm00001d025647	1.12105	1.28644	1.1276	0	0	0	2.92543	NA	NA	0	NA
Zm00001d025649	1.12105	3.85931	0	0	0	0	3.40953	NA	NA	0.516206	Protein DETOXIFICATION 42
Zm00001d025667	128.92	135.076	155.608	134.088	88.4446	87.5657	0.436735	0.154627	NA	0.0844834	WPP domain-interacting protein 2
Zm00001d025679	306.046	361.488	336.024	402.264	351.252	346.053	-0.132999	0.513022	NA	0.0354801	Putative MYB DNA-binding domain superfamily protein
Zm00001d025715	313.893	326.755	301.068	505.992	466.651	468.982	-0.615079	1.98e-05	up	0.0927787	Plant UBX domain-containing protein 1
Zm00001d025717	735.406	675.378	686.706	521.172	475.916	519.5	0.468241	0.000371606	NA	0.058989	F-box protein SKIP14
Zm00001d025721	179.367	149.226	180.415	118.065	215.636	195.339	-0.0544997	0.890445	NA	0.0484154	Mitotic spindle checkpoint protein MAD2
Zm00001d025727	5.60523	1.28644	3.38279	1.68664	0	5.05187	0.61872	0.772057	NA	0.00238959	U-box domain-containing protein 7
Zm00001d025761	3.36314	0	1.1276	2.52996	0	2.52593	-0.150702	0.960672	NA	0.00253983	NAD(P)-binding Rossmann-fold superfamily protein
Zm00001d025803	1725.29	1664.65	2457.03	1465.69	1576.84	1333.69	0.41829	0.0330593	NA	0.231669	Putative DUF869 domain containing family protein
Zm00001d025864	2.24209	6.43218	12.4036	23.613	26.1122	26.1013	-1.8453	0.0114537	NA	0.0472548	Myb domain protein 15
Zm00001d025914	871.053	930.093	887.418	858.499	630.905	682.002	0.307991	0.0791438	NA	0.0425524	NA
Zm00001d025931	627.786	635.499	679.941	620.683	512.979	510.238	0.241504	0.145256	NA	0.0374651	NA
Zm00001d026006	14.5736	0	0	0	0	0	4.97455	0.119848	NA	NA	Putative G10 domain family protein
Zm00001d026063	24.663	32.1609	31.5727	47.2259	86.76	77.4619	-1.26061	0.00237913	up	0.00581105	Putative leucine-rich repeat receptor-like protein kinase family protein
Zm00001d026118	41.4787	23.1558	33.8279	22.7696	15.1619	20.2075	0.765409	0.162432	NA	0.0167687	Sodium/hydrogen exchanger 2
Zm00001d026147	0	1.28644	0	0	0	0.841978	0.480984	NA	NA	0.000765029	Plant color component at R1
Zm00001d026156	1057.15	904.364	1206.53	512.738	295.658	465.614	1.31457	3.08e-09	down	0.124209	Putative glycerol-3-phosphate transporter 1
Zm00001d026161	0	0	4.51039	1.68664	0	3.36791	-0.150119	0.965686	NA	0	Probable BOI-related E3 ubiquitin-protein ligase 2
Zm00001d026188	4.48418	1.28644	2.25519	0	0	0	4.11572	0.122176	NA	0	Phytoene synthase chloroplastic
Zm00001d026192	327.345	367.92	458.932	371.904	306.608	284.588	0.261454	0.268149	NA	0.0628938	NA
Zm00001d026199	93.0468	119.638	133.056	123.968	209.74	161.66	-0.519434	0.100958	NA	0.061683	Tetratricopeptide repeat (TPR)-like superfamily protein
Zm00001d026284	29.1472	38.5931	37.2107	113.848	127.192	183.551	-2.01938	5.33e-10	up	0.0314967	Vacuolar ATPase assembly integral membrane protein VMA21-like domain
Zm00001d026350	140.131	156.945	166.884	193.12	192.894	181.867	-0.291971	0.191084	NA	0.0202998	Pentatricopeptide repeat-containing protein
Zm00001d026381	1345.26	1587.46	1474.9	896.449	632.59	782.197	0.931065	9.55e-09	down	0.047409	Nuclear protein-like; protein
Zm00001d026431	0	0	1.1276	0.84332	3.36932	0.841978	-1.99974	0.509578	NA	0.0759877	OSJNBa0033G05.6 protein; OSJNBa0063C18.20 protein; protein
Zm00001d026458	108.741	50.171	89.0801	67.4656	81.706	79.1459	0.124449	0.795547	NA	0.0175111	Cysteine protease 1
Zm00001d026459	6.72628	23.1558	9.02077	0	0	0	6.37908	0.000128621	down	1	NA
Zm00001d026460	30.2682	24.4423	15.7863	65.7789	101.08	86.7237	-1.84762	3.05e-06	up	0.100626	Probable beta-14-xylosyltransferase IRX14
Zm00001d026486	1.12105	0	1.1276	1.68664	5.05398	0.841978	-1.71927	0.48243	NA	0.0883458	Putative AP2/EREBP transcription factor superfamily protein
Zm00001d026522	3.36314	0	2.25519	8.4332	10.9503	5.05187	-2.08464	0.1228	NA	0.122195	Oligouridylate-binding protein 1C
Zm00001d026568	84.0785	88.764	87.9525	106.258	83.3907	85.8817	-0.0797388	0.828573	NA	0.0194118	Pentatricopeptide repeat-containing protein
Zm00001d026571	3.36314	10.2915	15.7863	3.37328	0	0.841978	2.80376	0.0471996	NA	0.626789	NA
Zm00001d027240	0	1.28644	4.51039	1.68664	0.84233	0.841978	0.787613	0.766152	NA	0.10656	NA
Zm00001d027265	217.483	214.835	209.733	170.351	149.092	149.03	0.454683	0.0233166	NA	0.0287674	ATPase 7 plasma membrane-type
Zm00001d027278	7642.17	7647.86	7700.36	6101.42	4032.23	4834.64	0.619124	0.000202732	down	0.0616795	Transcription regulators
Zm00001d027310	219.725	353.77	156.736	34.5761	1.68466	37.889	3.29966	0.00710019	down	0.881318	Protein decapping 5
Zm00001d027320	14.5736	16.7237	27.0623	46.3826	47.1705	69.0422	-1.47477	0.00158972	up	0.00977473	CemA-like proton extrusion protein-related
Zm00001d027332	2.24209	3.85931	14.6588	3.37328	1.68466	4.20989	1.16956	0.411267	NA	0.00102174	Nonspecific lipid-transfer protein
Zm00001d027373	405.819	343.478	349.555	925.122	1269.39	1054.16	-1.56312	1.58e-21	up	0.0795926	Cell division control protein2 homolog
Zm00001d027412	3274.58	3297.13	3083.98	3748.56	2629.75	3051.33	0.0341384	0.878429	NA	0.0603218	Dicer-like 101
Zm00001d027422	56.0523	96.4826	91.3353	115.535	144.038	138.084	-0.708944	0.0221767	NA	0.0147253	PsbP-like protein 1 chloroplastic
Zm00001d027446	494.381	554.454	555.905	554.904	673.022	705.577	-0.269272	0.12475	NA	0.026754	Probable serine/threonine-protein kinase
Zm00001d027469	165.915	199.397	204.095	132.401	101.08	139.768	0.608596	0.0126456	NA	0.0836553	Cytochrome c oxidase 19-2
Zm00001d027470	1.12105	2.57287	0	0	0	0.841978	2.01321	NA	NA	0.27591	NA
Zm00001d027494	7.84732	34.7337	25.9347	0	0	0	7.19895	3e-06	down	0.0786044	D8Ertd354e protein
Zm00001d027495	11.2105	23.1558	30.4451	0	0	0	7.12218	2.19e-06	down	0.168737	TatD related DNase
Zm00001d027498	0	1.28644	0	0	0	0	1.44275	NA	NA	0.708196	NA
Zm00001d027551	0	1.28644	0	0	0	0	1.44275	NA	NA	0	Histone-lysine N-methyltransferase ASHR1
Zm00001d027570	207.394	181.387	189.436	255.526	228.271	250.067	-0.342687	0.0838194	NA	0.0380301	Probable protein phosphatase 2C 48
Zm00001d027573	397.971	380.785	348.427	274.922	223.217	265.223	0.562157	0.00131304	down	0.063911	NA
Zm00001d027588	134.526	150.513	109.377	146.738	152.462	143.136	-0.168104	0.55606	NA	0.0204167	NA
Zm00001d027603	53.8102	106.774	50.7418	0	0	0	8.82431	7.11e-11	down	0.717753	ATPase 2 plasma membrane-type
Zm00001d027612	5948.27	6477.2	6148.78	6357.79	7700.58	7283.11	-0.20043	0.126776	NA	0.100738	Glutamate--tRNA ligase cytoplasmic
Zm00001d027646	322.861	301.026	267.24	204.927	205.528	203.759	0.536747	0.00261083	down	0.0195145	Core-2/I-branching beta-16-N-acetylglucosaminyltransferase family protein
Zm00001d027680	1403.55	1330.17	1410.62	3314.25	3816.6	3593.56	-1.3714	1.14e-40	up	0.0580988	HR-like lesion-inducing protein-related
Zm00001d027691	0	1.28644	1.1276	0	0.84233	0	1.40435	NA	NA	NA	NA
Zm00001d027699	568.37	569.891	575.074	622.37	550.884	623.905	-0.0688839	0.692518	NA	0.0568138	Protein translocase/ protein transporter
Zm00001d027715	278.019	258.573	227.774	284.199	219.006	221.44	0.0768721	0.779273	NA	0.0522586	Armadillo/beta-catenin repeat family protein / kinesin motor family protein
Zm00001d027754	0	0	1.1276	0	0	0	1.44275	NA	NA	0	Nucleolar complex protein 2 homolog
Zm00001d027769	597.518	730.695	774.659	910.785	982.999	987.64	-0.45483	0.00286278	NA	0.0352668	Glutathione reductase chloroplastic
Zm00001d027789	212.999	261.146	130.801	23.613	5.05398	18.5235	3.67923	8.5e-17	down	0.503569	NA
Zm00001d027790	368.824	385.931	396.914	376.964	310.82	296.376	0.226695	0.244965	NA	0.0504006	Cyclin-T1-5
Zm00001d027801	465.234	432.242	533.353	651.043	737.039	735.888	-0.568833	0.000164908	up	0.042871	DNA topoisomerase 3-alpha
Zm00001d027880	154.704	177.528	173.65	178.784	98.5526	132.19	0.304285	0.348859	NA	0.0402122	Acyl-CoA N-acyltransferase with RING/FYVE/PHD-type zinc finger domain
Zm00001d027888	47.0839	39.8795	59.7626	86.0186	135.615	93.4595	-1.09884	0.00145504	up	0.0369191	Alpha/beta-Hydrolases superfamily protein
Zm00001d027915	1.12105	0	0	0	0	0	1.44275	NA	NA	0	Topless-related protein 2
Zm00001d027930	2.24209	1.28644	4.51039	0	0	0	4.11768	0.121898	NA	0.331413	NA
Zm00001d027997	19.0578	14.1508	20.2967	8.4332	0	1.68396	2.40504	0.0251032	NA	0.893873	UDP-glycosyltransferase 71B1
Zm00001d027999	28.0262	27.0151	25.9347	54.8158	61.4901	50.5187	-1.04274	0.00730673	up	0.00361292	2-carboxy-14-naphthoquinone phytyltransferase chloroplastic
Zm00001d028006	447.297	371.78	364.214	452.863	473.389	478.243	-0.246407	0.157906	NA	0.0463494	NA
Zm00001d028009	285.867	266.292	231.157	349.978	298.185	325.003	-0.313328	0.108726	NA	0.046503	Probable mitochondrial adenine nucleotide transporter BTL2
Zm00001d028046	16.8157	18.0101	15.7863	8.4332	8.4233	3.36791	1.3223	0.0877671	NA	0.0240204	Putative pentatricopeptide repeat-containing protein
Zm00001d028050	1312.75	1258.13	1255.01	1248.96	1208.74	1140.88	0.0884991	0.513514	NA	0.0913596	Retinoblastoma-binding protein-like
Zm00001d028084	186.094	165.95	181.543	306.968	251.014	245.857	-0.589923	0.0032736	up	0.0394525	DNA repair protein UVH3
Zm00001d028086	70.6259	51.4574	54.1246	53.1291	43.8012	48.8347	0.276269	0.502974	NA	0.0566816	NA
Zm00001d028165	0	0	0	0	0	0.841978	-0.480799	NA	NA	0.501119	Aminotransferase ALD1
Zm00001d028168	0	2.57287	0	0	0	0	2.45209	NA	NA	0.404283	NA
Zm00001d028184	291.472	201.97	233.412	364.314	303.239	353.631	-0.48829	0.0232569	NA	0.0282282	NA
Zm00001d028191	270.172	315.177	348.427	341.544	315.874	345.211	-0.10289	0.643931	NA	0.0751555	LAP4 protein
Zm00001d028208	2673.7	2992.25	2753.59	2349.49	1596.22	1845.62	0.539737	0.00164303	down	0.0528704	Protein RIK
Zm00001d028229	0	1.28644	0	3.37328	9.26563	3.36791	-3.66273	0.0691323	NA	0.00898654	Myosin-related
Zm00001d028235	576.218	501.71	617.923	278.296	334.405	295.534	0.901868	1.63e-08	down	0.0519805	Beta-hexosaminidase 2
Zm00001d028249	893.474	910.796	836.676	500.932	460.754	519.5	0.833986	1.39e-11	down	0.291344	Probable peroxygenase 4
Zm00001d028261	832.937	958.394	911.098	1134.27	1092.5	1115.62	-0.3073	0.0137866	NA	0.0910408	Protein VAC14 homolog
Zm00001d028265	562.765	604.625	559.288	668.753	643.54	778.829	-0.276839	0.0778413	NA	0.0624615	Response regulator 8%3B Two-component response regulator ARR1
Zm00001d028272	195.062	223.84	240.178	298.535	224.902	250.909	-0.232846	0.328082	NA	0.0234052	Sec-independent protein translocase protein TATC%2C chloroplastic
Zm00001d028280	11.2105	21.8694	19.1691	11.8065	9.26563	10.1037	0.739709	0.320525	NA	0.0264428	Wall-associated receptor kinase-like 14
Zm00001d028282	0	1.28644	1.1276	0.84332	5.89631	4.20989	-2.20521	0.3061	NA	0.00255435	Cytochrome P450 CYP74A19
Zm00001d028294	121.073	92.6233	116.142	118.908	117.926	118.719	-0.105039	0.741452	NA	0.00569704	Ubiquitin-protein ligase
Zm00001d028320	1.12105	0	0	0	0	0	1.44275	NA	NA	0.962093	NA
Zm00001d028323	1.12105	0	1.1276	0	0	0	2.28409	NA	NA	0.0557137	Fringe-related protein
Zm00001d028347	0	1.28644	0	0.84332	0	0	0.480984	NA	NA	0	Peroxidase 53
Zm00001d028362	26.9051	38.5931	40.5935	52.2858	68.2287	55.5705	-0.733447	0.0680326	NA	0.0248513	NA
Zm00001d028380	606.486	630.353	643.858	532.978	464.124	491.715	0.337028	0.0175897	NA	0.030247	TSL-kinase interacting protein 1
Zm00001d028393	1.12105	0	0	0	0	0	1.44275	NA	NA	0.0332902	UDP-N-acetylglucosamine diphosphorylase 2
Zm00001d028397	1467.45	1499.98	1430.92	812.96	608.162	826.822	0.968273	1.48e-10	down	0.0514225	Acyl-CoA-binding domain-containing protein 3
Zm00001d028415	295.956	279.156	255.964	231.07	213.109	234.912	0.291302	0.127502	NA	0.0316341	NA
Zm00001d028431	0	1.28644	1.1276	1.68664	0	0.841978	-0.0816441	NA	NA	0.123706	NA
Zm00001d028464	1654.66	1712.25	1875.19	2043.36	2030.86	1884.35	-0.184712	0.142078	NA	0.0531945	Rho GTPase activation protein (RhoGAP) with PH domain
Zm00001d028470	5.60523	2.57287	2.25519	0	0	0	4.49128	0.0580772	NA	0	Phosphatidylserine decarboxylase proenzyme 3
Zm00001d028488	0	1.28644	1.1276	0	0	0	2.36993	NA	NA	0	Calmodulin-binding transcription activator 2
Zm00001d028489	0	5.14574	1.1276	0	0	0	3.74192	0.290482	NA	NA	NA
Zm00001d028493	251.114	227.699	280.771	395.517	343.671	384.784	-0.563663	0.00128015	up	0.0352252	NA
Zm00001d028512	30.2682	36.0202	37.2107	63.249	50.5398	57.2545	-0.726037	0.060028	NA	0.00905663	Phosphatidylinositol 4-phosphate 5-kinase 2
Zm00001d028533	346.403	412.946	342.789	468.042	396.737	490.031	-0.299295	0.113689	NA	0.025573	Calcium ion binding protein
Zm00001d028535	515.681	527.438	404.807	590.324	508.767	513.606	-0.156324	0.449266	NA	0.0644443	Protein kinase superfamily protein
Zm00001d028546	5913.52	5754.22	5347.06	5524.59	5657.09	5598.31	0.0200156	0.882607	NA	0.064326	SH3 domain-containing protein
Zm00001d028585	2.24209	2.57287	0	2.52996	0	2.52593	-0.0818543	0.977757	NA	0.00750176	Sigma-like factor2B
Zm00001d028601	98.6521	63.0353	54.1246	118.065	204.686	200.391	-1.27545	0.000228066	up	0.00282982	Haloacid dehalogenase-like hydrolase (HAD) superfamily protein
Zm00001d028615	3.36314	9.00505	6.76558	5.90324	11.7926	22.7334	-1.08969	0.284522	NA	0.407774	Probable protein phosphatase 2C 4
Zm00001d028621	0	0	1.1276	0	0	0	1.44275	NA	NA	0.136839	HAT dimerisation domain-containing protein / transposase-related
Zm00001d028643	367.703	301.026	279.644	244.563	208.055	241.648	0.450594	0.0270037	NA	0.0179153	HSP20-like chaperones superfamily protein
Zm00001d028671	1057.15	1066.45	1054.3	2126.85	1786.58	1950.86	-0.883937	9.84e-15	up	0.0271703	ABC transporter B family member 6
Zm00001d028697	28.0262	16.7237	23.6795	46.3826	43.8012	43.7828	-0.961488	0.0322141	NA	0.0494631	Pentatricopeptide repeat-containing protein
Zm00001d028707	118.831	110.633	81.1869	66.6223	64.8594	85.0397	0.519837	0.108426	NA	0.0244761	NA
Zm00001d028720	3.36314	10.2915	11.276	0	0	0	5.74199	0.00158972	down	0.137631	Phosphatidylinositol transfer protein expressed
Zm00001d028728	645.723	737.127	630.326	652.729	606.478	548.127	0.154705	0.377268	NA	0.0634724	RNA pseudouridine synthase 5
Zm00001d028736	169.278	156.945	151.098	136.618	187.84	155.766	-0.00849693	0.979199	NA	0.033526	Integral membrane Yip1 family protein
Zm00001d028782	2430.43	2417.21	2629.55	2930.54	3842.71	3327.5	-0.433813	0.00225572	NA	0.091957	Eukaryotic translation initiation factor 2 subunit alpha
Zm00001d028787	1364.31	1394.5	1437.69	2103.24	3250.55	2599.19	-0.922306	8.4e-08	up	0.0571783	Malonyl CoA-acyl carrier protein transacylase
Zm00001d028788	0	0	1.1276	0	0	0	1.44275	NA	NA	1	NA
Zm00001d028797	0	1.28644	0	0	1.68466	0	-0.414632	NA	NA	0.0146373	Laccase-13
Zm00001d028801	4298.09	4728.94	4223.98	3954.33	4016.23	4435.54	0.0948738	0.485867	NA	0.0859579	26S proteasome regulatory subunit 4 homolog A
Zm00001d028816	0	2.57287	0	0	2.52699	0.841978	-0.42915	0.914116	NA	0.0642229	Pathogenesis-related protein 10
Zm00001d028825	721.954	652.223	685.579	787.661	720.192	738.414	-0.124433	0.411802	NA	0.0569005	NAD(P)-binding Rossmann-fold superfamily protein
Zm00001d028827	689.443	658.655	573.947	546.471	499.502	522.868	0.292695	0.0576533	NA	0.0321628	Exonuclease DPD1 chloroplastic/mitochondrial
Zm00001d028904	163.673	213.548	221.009	0	0	0	10.3288	6.51e-16	down	0.962575	NA
Zm00001d028960	3536.9	4781.68	3463.98	4048.78	1952.52	2418.16	0.484748	0.0975368	NA	0.16961	Expressed protein; protein
Zm00001d028965	163.673	210.975	169.139	4.2166	1.68466	2.52593	6.01049	3.16e-29	down	0.924926	MADS box interactor-like
Zm00001d029009	247.751	298.453	261.602	341.544	288.919	319.11	-0.234986	0.2425	NA	0.035334	Apyrase 1
Zm00001d029050	433.845	464.403	384.51	285.885	241.749	236.596	0.746283	1.3e-05	down	0.0223455	Serine/threonine-protein kinase AtPK1/AtPK6
Zm00001d029067	11.2105	11.5779	10.1484	13.4931	6.73864	7.5778	0.243029	0.810209	NA	0.078087	Plant-specific domain TIGR01568 family protein
Zm00001d029074	232.057	283.016	270.623	321.305	373.152	357.841	-0.422873	0.0206779	NA	0.00582965	Uroporphyrinogen decarboxylase 2 chloroplastic
Zm00001d029079	0	0	1.1276	0	0	0	1.44275	NA	NA	0.247958	NA
Zm00001d029124	520.165	567.318	641.602	766.578	1615.59	1213.29	-1.05613	4.55e-05	up	0.105556	40S ribosomal protein S21
Zm00001d029189	44.8418	72.0404	51.8694	81.802	53.0668	42.0989	-0.0727473	0.897466	NA	0.0292537	R3H domain protein
Zm00001d029237	2855.3	3275.26	2879.88	409.853	64.0171	254.277	3.62929	2.36e-06	down	0.919469	Probable low-specificity L-threonine aldolase 1
Zm00001d029249	825.09	828.464	911.098	1055.84	1318.25	1211.61	-0.483265	0.000666963	NA	0.105952	Protein; Uncharacterised protein family containing protein expressed
Zm00001d029264	474.203	492.705	447.656	600.444	611.531	627.273	-0.37946	0.00488594	NA	0.0326044	CDPK-related kinase 1
Zm00001d029337	1.12105	0	0	0	0	0	1.44275	NA	NA	0.293807	ATP binding protein
Zm00001d029415	159.189	186.533	190.564	9.27652	0	0	5.8534	0.00401205	down	0.908393	2-isopropylmalate synthase 1 chloroplastic
Zm00001d029422	7125.37	6551.81	6438.58	7768.66	8211.03	7314.26	-0.211583	0.0632543	NA	0.0511082	NA
Zm00001d029443	1484.27	1337.89	1437.69	2010.47	1499.35	1720.16	-0.295752	0.0672861	NA	0.0224808	1-phosphatidylinositol-3-phosphate 5-kinase FAB1B
Zm00001d029448	831.816	751.278	814.125	654.416	620.797	666.846	0.304432	0.0202801	NA	0.0233153	Protein TIFY 10B
Zm00001d029490	2135.59	2120.05	2186.41	2004.57	1641.7	1757.21	0.253686	0.0550482	NA	0.0595908	E3 ubiquitin-protein ligase BRE1-like 2
Zm00001d029508	1.12105	0	1.1276	0	0	0	2.28409	NA	NA	1	NA
Zm00001d029542	10.0894	2.57287	31.5727	0.84332	0	0	5.61582	0.00144488	down	0.116171	NA
Zm00001d029544	227.572	240.563	199.585	152.641	122.138	105.247	0.812245	0.000433664	down	0.7067	DUF2431 domain protein
Zm00001d029567	1150.19	1108.91	1109.55	911.629	759.782	818.402	0.43624	0.000731602	NA	0.076673	NA
Zm00001d029620	0	0	0	6.74656	5.89631	10.1037	-5.13149	0.00438767	up	0.0550444	UDP-glycosyltransferase 74B1
Zm00001d029629	2.24209	3.85931	4.51039	0	0.84233	0	3.54917	0.112761	NA	0.0664961	Serine/arginine-rich SC35-like splicing factor SCL33
Zm00001d029664	470.839	443.82	526.587	544.785	464.966	452.142	-0.0197014	0.932273	NA	0.0109876	Shaggy-related protein kinase theta
Zm00001d029672	16.8157	6.43218	12.4036	53.9725	47.1705	47.1507	-2.04022	3.65e-05	up	0.0303746	Chaperone protein ClpC1 chloroplastic
Zm00001d029686	15.6946	10.2915	9.02077	13.4931	21.9006	21.0494	-0.685778	0.352674	NA	0.00228452	Subtilisin-like protease
Zm00001d029693	0	1.28644	0	0	0.84233	0.841978	-0.414425	NA	NA	0.359381	P-loop containing nucleoside triphosphate hydrolases superfamily protein
Zm00001d029703	0	0	0	0	0.84233	0.841978	-1.37613	NA	NA	0.26577	Glutathione S-transferase U16
Zm00001d029707	0	0	1.1276	0	0	0.841978	0.480983	NA	NA	0.0408057	Glutathione S-transferase GST 38
Zm00001d029710	38.1156	46.3117	51.8694	47.2259	68.2287	92.6175	-0.610851	0.157194	NA	0.0144875	NA
Zm00001d029714	1647.94	1659.5	1524.51	1233.78	1059.65	1193.08	0.470659	0.000103163	NA	0.0727669	NA
Zm00001d029768	80.7153	207.116	156.736	424.19	344.513	393.204	-1.38966	6.87e-06	up	0.134629	Barley mlo defense gene homolog2
Zm00001d029778	26.9051	46.3117	209.733	72.5255	53.0668	43.7828	0.74104	0.547704	NA	0.562035	Metallothionein2
Zm00001d029815	15.6946	14.1508	10.1484	10.9632	13.4773	14.3136	0.044119	0.962257	NA	0.0271206	ATG1
Zm00001d029841	0	1.28644	0	0	1.68466	0	-0.414632	NA	NA	0.125601	Myosin heavy chain-related
Zm00001d029872	815.001	888.927	775.786	1882.29	1630.75	1884.35	-1.12278	2.71e-20	up	0.0732941	Oxysterol-binding protein-related protein 2A
Zm00001d029885	1.12105	2.57287	1.1276	1.68664	0	0	1.50571	0.623826	NA	0.000703777	Zinc finger protein CONSTANS-LIKE 5
Zm00001d029901	5.60523	30.8744	33.8279	0	0	0	7.23816	4.38e-06	down	0.602518	Palmitoyl-acyl carrier protein thioesterase chloroplastic
Zm00001d029910	1403.55	1391.92	1455.73	1532.31	1315.72	1348.01	0.0189608	0.91198	NA	0.067747	ARF guanine-nucleotide exchange factor GNOM
Zm00001d029922	0	0	0	0.84332	0	0	-0.480799	NA	NA	0.0023114	Flavin-containing monooxygenase FMO GS-OX5
Zm00001d029979	544.828	434.815	509.674	485.752	462.439	476.559	0.0654129	0.747507	NA	0.0254301	Histone H3 K4-specific methyltransferase SET7/9 family protein
Zm00001d029992	192.82	149.226	116.142	0.84332	0.84233	0	8.08722	1.09e-12	down	0	Retrotransposon-like protein
Zm00001d030068	1.12105	1.28644	1.1276	0	0	0	2.92543	NA	NA	0.0972033	NA
Zm00001d030109	82.9574	97.7691	99.2285	123.968	150.777	144.82	-0.584882	0.0213862	NA	0.0171974	Probable inactive shikimate kinase like 2 chloroplastic
Zm00001d030130	0	1.28644	2.25519	5.90324	3.36932	7.5778	-2.25542	0.174224	NA	0.00069091	LrgB-like family protein
Zm00001d030132	75.1101	79.759	68.7834	139.991	104.449	111.141	-0.670443	0.0178056	NA	0.0529485	4-coumarate--CoA ligase-like 6
Zm00001d030154	85.1995	88.764	89.0801	93.6085	73.2827	79.9879	0.0912415	0.803859	NA	0.0259155	NA
Zm00001d030166	956.252	922.374	971.988	886.329	812.848	794.827	0.193103	0.147661	NA	0.0609225	Glycosyltransferase-like KOBITO 1
Zm00001d030167	321.74	293.307	340.534	299.379	323.455	335.107	-0.00232988	0.992081	NA	0.0473274	Ankyrin repeat family protein
Zm00001d030289	0	0	7.89317	0	0	0	4.09039	0.295043	NA	0.666667	NA
Zm00001d030299	133.404	108.061	127.418	198.18	211.425	174.289	-0.659942	0.00304321	up	0.0391186	Queuine tRNA-ribosyltransferase subunit qtrtd1
Zm00001d030312	0	1.28644	0	0	0	0	1.44275	NA	NA	1	NA
Zm00001d030340	983.157	1043.3	1067.83	1163.78	1086.61	1032.26	-0.0853689	0.571059	NA	0.0396962	NA
Zm00001d030347	13.4526	11.5779	12.4036	16.0231	32.8509	28.6272	-1.0479	0.102777	NA	0.112862	Alcohol dehydrogenase-like 3
Zm00001d030368	1.12105	0	1.1276	2.52996	0.84233	0.841978	-0.87543	0.769622	NA	0.380324	NA
Zm00001d030527	329.588	288.161	317.982	331.425	399.264	309.006	-0.150985	0.494167	NA	0.0432268	SEC1 family transport protein SLY1
Zm00001d030601	309.409	243.136	253.709	167.821	124.665	160.818	0.831859	0.000129872	down	0.0141844	Alpha/beta-Hydrolases superfamily protein
Zm00001d030626	522.408	535.157	620.178	545.628	534.037	546.444	0.045573	0.815492	NA	0.0360877	PAS domain-containing protein tyrosine kinase family protein
Zm00001d030681	1.12105	0	3.38279	0	0	0	3.28472	NA	NA	NA	Protein kinase superfamily protein
Zm00001d030710	2.24209	6.43218	0	1.68664	0	2.52593	1.02537	0.680848	NA	0	NA
Zm00001d030741	85.1995	65.6082	117.27	82.6453	38.7472	87.5657	0.361834	0.465342	NA	0.0854765	Ankyrin repeat family protein
Zm00001d030759	1.12105	2.57287	2.25519	6.74656	15.1619	8.41978	-2.36236	0.0492223	NA	0.00293435	Lectin-like receptor kinase 7
Zm00001d030806	34.7524	28.3016	47.359	13.4931	4.21165	23.5754	1.4215	0.0383494	NA	0.289395	NA
Zm00001d030815	3.36314	5.14574	0	0	0	0	4.18736	0.168055	NA	0.0807372	NA
Zm00001d030868	4157.96	4595.15	4420.18	3284.73	3649.82	3653.34	0.315069	0.00431624	NA	0.093511	Nucleobase-ascorbate transporter 3
Zm00001d030920	397.971	360.202	347.3	249.623	174.362	223.966	0.770963	9.77e-05	down	0.0944421	NA
Zm00001d030940	130.041	86.1912	105.994	115.535	125.507	115.351	-0.141705	0.670638	NA	0.012613	Protein ESKIMO 1
Zm00001d030953	1079.57	1193.81	877.27	818.02	406.003	674.424	0.730575	0.00635427	down	0.0605785	Zinc ion binding protein
Zm00001d031013	257.841	299.739	268.368	292.632	210.582	223.966	0.182715	0.465845	NA	0.0816825	Methylcrotonoyl-CoA carboxylase subunit alpha
Zm00001d031018	2373.25	2397.92	2243.92	1950.6	2062.87	1915.5	0.242544	0.0241539	NA	0.965421	Ubiquitin-like-specific protease 1D
Zm00001d031033	22.4209	30.8744	40.5935	100.355	39.5895	79.9879	-1.22799	0.0125942	NA	0.231475	Protein kinase superfamily protein
Zm00001d031042	1.12105	0	0	0	0	0	1.44275	NA	NA	0	NA
Zm00001d031091	59.4154	61.7489	43.9763	75.0555	49.6975	58.0965	-0.149188	0.748638	NA	0.0389356	NA
Zm00001d031271	49.326	63.0353	43.9763	66.6223	91.814	68.2002	-0.540225	0.144626	NA	0.0820347	NA
Zm00001d031275	45.9629	19.2965	12.4036	2.52996	4.21165	4.20989	2.82886	0.000690031	down	0.0026164	DNA glycosylase superfamily protein
Zm00001d031366	0	0	0	0	0.84233	0	-0.480799	NA	NA	0	Protein kinase superfamily protein
Zm00001d031424	4.48418	1.28644	2.25519	0	0	0	4.11572	0.122176	NA	0.102286	Nuclear poly(A) polymerase 1
Zm00001d031428	930.468	995.701	750.979	16.8664	2.52699	22.7334	5.98978	4.19e-15	down	0.144827	Monogalactosyldiacylglycerol synthase 2 chloroplastic
Zm00001d031450	112.105	137.649	94.7181	117.221	122.138	115.351	-0.0458668	0.896663	NA	0.0389699	D111/G-patch domain-containing protein
Zm00001d031476	2.24209	3.85931	3.38279	2.52996	0	4.20989	0.488458	0.815696	NA	0.0125534	Heavy metal-associated domain containing protein
Zm00001d031480	271.293	248.282	290.92	244.563	320.928	296.376	-0.0875895	0.727853	NA	0.0195134	Geranylgeranyl transferase type-2 subunit beta 2
Zm00001d031484	3.36314	0	0	1.68664	0	1.68396	0.014824	0.996526	NA	0.000443217	PsbP domain-containing protein 3 chloroplastic
Zm00001d031486	1038.09	1056.16	931.395	1016.2	1079.02	1164.46	-0.10786	0.491475	NA	0.052805	Serine/threonine-protein phosphatase 7
Zm00001d031586	8.96837	1.28644	1.1276	2.52996	5.05398	2.52593	0.18434	0.925261	NA	0.00890018	RING/U-box superfamily protein
Zm00001d031627	4046.98	3749.96	3673.71	3473.63	4526.68	4098.75	-0.0769098	0.664552	NA	0.0870841	Nuclear transport factor 2A
Zm00001d031633	85.1995	93.9098	51.8694	0	0	0	8.95462	1.78e-11	down	0.525661	Type I inositol polyphosphate 5-phosphatase 10
Zm00001d031634	80.7153	84.9047	80.0593	59.0324	34.5355	53.8866	0.735961	0.0365419	NA	0.0230604	Major facilitator superfamily protein
Zm00001d031637	1716.32	1792	1712.82	1458.94	1684.66	1728.58	0.0996339	0.502251	NA	0.0896153	Transmembrane emp24 domain-containing protein p24beta2
Zm00001d031643	122.194	159.518	144.332	161.074	209.74	153.24	-0.300724	0.278749	NA	0.0967406	3'-5'-exoribonuclease family protein
Zm00001d031674	691.685	695.961	728.427	823.923	1159.89	968.274	-0.480265	0.00490853	NA	0.0567558	Glycine--tRNA ligase mitochondrial 1
Zm00001d031691	384.519	429.669	380	430.093	651.963	547.285	-0.448946	0.0325143	NA	0.0526927	Biotin synthase
Zm00001d031702	10.0894	10.2915	2.25519	1.68664	0	2.52593	2.42153	0.104998	NA	0.27126	Mitochondrial fission protein ELM1
Zm00001d031709	4.48418	10.2915	1.1276	0	0	0	5.08728	0.0198102	NA	0.549806	NA
Zm00001d031720	45.9629	34.7337	50.7418	53.1291	52.2245	51.3606	-0.248899	0.570829	NA	0.0213828	Pentatricopeptide repeat-containing protein
Zm00001d031728	1.12105	2.57287	1.1276	0	2.52699	0	0.921763	0.767336	NA	0.0169269	Dehydration-responsive element-binding protein 1B
Zm00001d031730	0	0	0	0	0.84233	0	-0.480799	NA	NA	0	Protein DETOXIFICATION 50
Zm00001d031740	180.488	195.538	263.858	207.457	523.929	417.621	-0.844101	0.0174248	NA	0.0236607	Activator of 90 kDa heat shock protein ATPase
Zm00001d031743	0	1.28644	0	0	0	0.841978	0.480984	NA	NA	NA	40S ribosomal protein S4-3
Zm00001d031783	79.5943	84.9047	85.6973	122.281	96.8679	106.089	-0.378867	0.190395	NA	0.0403566	NA
Zm00001d031809	126.678	114.493	137.567	113.005	122.138	129.665	0.0558836	0.861391	NA	0.0262453	Metal-independent phosphoserine phosphatase
Zm00001d031826	1.12105	0	1.1276	0	0	0	2.28409	NA	NA	0	AT-hook motif nuclear-localized protein 17
Zm00001d031837	7.84732	6.43218	4.51039	6.74656	6.73864	18.5235	-0.768967	0.476925	NA	0.0113944	Cyclin-D2-1
Zm00001d031840	0	0	0	0	0	0.841978	-0.480799	NA	NA	0	ZF-HD protein dimerisation region containing protein
Zm00001d031854	479.808	492.705	581.84	530.448	427.061	425.199	0.169226	0.412568	NA	0.0367166	Thiaminase2
Zm00001d031880	2.24209	1.28644	0	5.90324	8.4233	6.73582	-2.57972	0.0880617	NA	0.029491	RING-H2 finger protein ATL16
Zm00001d031899	8.96837	11.5779	9.02077	16.0231	18.5313	25.2593	-1.02177	0.14177	NA	0.0023713	Malate dehydrogenase6
Zm00001d031901	72.868	72.0404	49.6142	19.3964	5.89631	9.26175	2.49217	7.97e-07	down	0.375	Replication protein-like
Zm00001d031937	1036.97	1180.95	1165.93	961.384	1110.19	1035.63	0.122686	0.430766	NA	0.0885991	Peptidyl-prolyl cis-trans isomerase CYP18-2
Zm00001d031939	1515.65	1319.88	1592.17	1797.96	3663.29	2850.09	-0.908363	0.000201685	up	0.0769672	40S ribosomal protein S25-2
Zm00001d031950	0	2.57287	0	0.84332	2.52699	0	-0.429618	0.914007	NA	0	NA
Zm00001d031975	1010.06	1219.54	1140	744.651	1272.76	1197.29	0.0676625	0.823972	NA	0.104412	Fb14
Zm00001d031981	1697.26	1682.66	1700.42	1697.6	1641.7	1555.13	0.0538319	0.689227	NA	0.063671	Evolutionarily conserved C-terminal region 5
Zm00001d032069	12.3315	15.4372	4.51039	13.4931	14.3196	11.7877	-0.304499	0.75256	NA	0.034069	Root-specific kinase 1
Zm00001d032096	357.614	406.513	462.314	403.95	362.202	338.475	0.150933	0.480403	NA	0.0386582	AT-rich interactive domain-containing protein 4
Zm00001d032112	761.19	748.705	781.424	876.209	909.716	959.013	-0.260361	0.0384138	NA	0.0366104	Protein ecdysoneless homolog
Zm00001d032128	8.96837	41.1659	22.5519	0	0.84233	0.841978	5.42481	9.41e-05	down	0.382228	Cyclin-A1-1
Zm00001d032148	99.7731	75.8997	99.2285	36.2627	61.4901	64.8323	0.759907	0.0367369	NA	0.0122415	Hydroxycinnamoyltransferase9
Zm00001d032159	3.36314	2.57287	0	0	0	0	3.67203	0.296008	NA	0.217997	NA
Zm00001d032163	126.678	136.362	110.504	132.401	223.217	167.554	-0.487322	0.10283	NA	0.0508323	Mitochondrial glycoprotein family protein
Zm00001d032184	502.229	546.735	516.439	431.78	305.766	368.786	0.500363	0.0067233	down	0.0249584	Hydrolase
Zm00001d032210	63.8996	79.759	67.6558	82.6453	56.4361	63.1483	0.0608943	0.890679	NA	0.0418488	NA
Zm00001d032250	8.96837	3.85931	7.89317	16.0231	16.8466	6.73582	-0.923059	0.330697	NA	0.0189675	NA
Zm00001d032268	68.3838	83.6183	103.739	122.281	112.872	148.188	-0.583759	0.0507642	NA	0.0718287	Mitochondrial carrier protein MTM1
Zm00001d032274	39.2366	23.1558	25.9347	34.5761	36.2202	46.3088	-0.401856	0.443234	NA	0.0127205	Retinol dehydrogenase 13
Zm00001d032291	0	1.28644	0	0.84332	0	0	0.480984	NA	NA	0.00214593	Metal ion binding protein
Zm00001d032308	249.993	267.579	261.602	351.664	467.493	459.72	-0.715321	0.000103761	up	0.0507733	NHL domain-containing protein
Zm00001d032310	0	2.57287	0	2.52996	1.68466	0	-0.755613	0.836415	NA	0.0965454	Protein kinase superfamily protein
Zm00001d032324	10.0894	12.8644	16.9139	5.05992	5.05398	5.05187	1.39481	0.100694	NA	0.0305179	NA
Zm00001d032329	6.72628	3.85931	1.1276	0	0	0	4.65538	0.0478431	NA	1	NA
Zm00001d032336	79.5943	96.4826	83.4421	88.5486	67.3864	63.1483	0.242283	0.49928	NA	0.0208611	Tetratricopeptide repeat (TPR)-like superfamily protein
Zm00001d032380	100.894	133.789	90.2077	61.5623	49.6975	64.8323	0.880234	0.0043254	down	0.00358225	Acclimation of photosynthesis to environment
Zm00001d032411	13.4526	20.583	14.6588	0.84332	1.68466	1.68396	3.52697	0.000561221	down	0.512831	NA
Zm00001d032444	0	1.28644	0	0	0	0	1.44275	NA	NA	0	Vacuolar protein sorting-associated protein 41 homolog
Zm00001d032465	1251.09	1214.39	1216.68	1246.43	1471.55	1382.53	-0.155169	0.264488	NA	0.0595745	SH3 domain-containing protein 2
Zm00001d032469	1.12105	1.28644	1.1276	0	0.84233	0.841978	1.06723	NA	NA	0.00183767	NA
Zm00001d032472	2753.29	2705.37	2547.24	1636.04	1239.91	1457.46	0.885532	4.15e-11	down	0.108378	Prolyl carboxypeptidase like protein
Zm00001d032484	0	0	0	0	0	0.841978	-0.480799	NA	NA	0	CDP-diacylglycerol--glycerol-3-phosphate 3-phosphatidyltransferase 2
Zm00001d032531	1132.26	1081.89	1293.35	1107.28	1577.68	1459.15	-0.240347	0.226188	NA	0.0361822	Membrane steroid-binding protein 1
Zm00001d032536	738.769	885.067	971.988	1635.2	1054.6	1075.21	-0.536548	0.0172303	NA	0.0379947	Calcium uniporter protein 4 mitochondrial
Zm00001d032543	903.563	883.781	1091.51	946.205	930.775	904.284	0.0503126	0.789615	NA	0.0345597	Pentatricopeptide repeat-containing protein mitochondrial
Zm00001d032547	460.75	521.006	471.335	228.54	219.848	250.909	1.05424	2.1e-12	down	0.0387006	Expressed protein; protein
Zm00001d032554	539.223	514.574	536.736	398.047	466.651	422.673	0.305446	0.0459476	NA	0.0459589	HIT-type Zinc finger family protein
Zm00001d032555	377.793	441.247	463.442	259.742	214.794	245.015	0.83339	1.17e-06	down	0.0464037	Expressed protein; protein
Zm00001d032560	199.546	174.955	124.036	134.088	283.865	193.655	-0.295246	0.459413	NA	0.0200401	CBS domain-containing protein CBSX5
Zm00001d032562	298.198	357.629	377.745	313.715	228.271	250.067	0.383573	0.0826374	NA	0.0224163	Evolutionarily conserved C-terminal region 2
Zm00001d032597	605.365	618.775	694.599	796.937	778.313	792.301	-0.302864	0.0249049	NA	0.0367128	Nucleic acid binding protein
Zm00001d032604	98.6521	93.9098	86.8249	110.475	125.507	137.242	-0.417926	0.121972	NA	0.0206331	WAT1-related protein chloroplastic
Zm00001d032637	635.633	667.66	663.027	651.043	544.145	616.328	0.118096	0.486753	NA	0.0179171	Myosin1
Zm00001d032657	2.24209	1.28644	2.25519	0	0	0	3.64099	0.226188	NA	0.980583	Retrotransposon-like protein
Zm00001d032686	81.8364	81.0454	77.8041	100.355	96.0256	130.507	-0.441854	0.141088	NA	0.0125672	Nucleotide/sugar transporter family protein
Zm00001d032729	0	0	0	0	0	0.841978	-0.480799	NA	NA	0.15658	Alpha-L-arabinofuranosidase 1
Zm00001d032733	70.6259	63.0353	65.4006	39.636	34.5355	57.2545	0.599807	0.121954	NA	0.0134912	NA
Zm00001d032741	2.24209	0	2.25519	0	0.84233	0.841978	1.43381	0.644359	NA	0.0544851	E2F transcription factor-like E2FE
Zm00001d032766	225.33	205.83	223.264	155.171	150.777	187.761	0.40744	0.0573385	NA	0.0723074	NA
Zm00001d032801	665.901	833.61	1059.94	1529.78	1161.57	1425.47	-0.685644	0.000930572	up	0.0533916	Chromatin complex subunit A
Zm00001d032828	1.12105	0	2.25519	5.05992	13.4773	8.41978	-2.95549	0.0420227	NA	0.00917156	Citrate transporter family protein
Zm00001d032870	1.12105	0	0	0	0	0	1.44275	NA	NA	0.0642023	L-type lectin-domain containing receptor kinase V.9
Zm00001d032944	282.504	295.88	312.344	322.148	345.355	345.211	-0.185152	0.307465	NA	0.0701731	Short integuments 2 mitochondrial
Zm00001d032961	252.235	421.951	382.255	617.31	400.107	456.352	-0.481497	0.083509	NA	0.0587644	Anther ear1
Zm00001d033020	2.24209	0	1.1276	0.84332	0	0	1.9103	NA	NA	0.000153794	Cytochrome P450 CYP78A1
Zm00001d033026	0	1.28644	0	0	0	0	1.44275	NA	NA	0.538462	Uridine kinase-like protein 4
Zm00001d033107	152.462	151.799	121.78	196.493	159.2	173.447	-0.313834	0.211497	NA	0.0569615	NA
Zm00001d033160	81.8364	73.3268	78.9317	54.8158	125.507	75.778	-0.128889	0.800356	NA	0.0539589	Transposon protein
Zm00001d033169	12.3315	18.0101	20.2967	9.27652	10.108	9.26175	0.820283	0.26298	NA	0.0282783	Adenine nucleotide alpha hydrolases-like superfamily protein
Zm00001d033190	179.367	199.397	152.226	114.691	120.453	146.504	0.474632	0.0561895	NA	0.0729254	NA
Zm00001d033211	863.206	891.5	1088.13	1288.59	995.634	1143.41	-0.269591	0.140508	NA	0.0287835	Calmodulin binding protein
Zm00001d033288	3.36314	0	1.1276	0.84332	1.68466	0	0.846869	0.789037	NA	0.00426347	Pentatricopeptide repeat-containing protein chloroplastic
Zm00001d033289	15.6946	15.4372	6.76558	0	0	0	6.34664	9.56e-05	down	0.497776	Protein DA1-related 1
Zm00001d033292	21.2999	7.71861	10.1484	16.0231	30.3239	25.2593	-0.860801	0.237914	NA	0.00550448	P-loop containing nucleoside triphosphate hydrolases superfamily protein
Zm00001d033295	1397.94	1352.04	1434.3	1921.93	1664.44	1925.6	-0.397381	0.000964377	NA	0.156033	Calcineurin B-like3
Zm00001d033314	4.48418	11.5779	4.51039	0	3.36932	1.68396	2.01576	0.176902	NA	0.0115491	B3 domain-containing protein
Zm00001d033327	2.24209	0	0	0	0	0	2.27912	NA	NA	0.0960004	2-oxoglutarate (2OG) and Fe(II)-dependent oxygenase superfamily protein
Zm00001d033330	2.24209	0	0	0	0	0.841978	1.32098	NA	NA	0.0294032	Cyclin-D5-1
Zm00001d033342	12.3315	27.0151	14.6588	0	0	0	6.8545	7.36e-06	down	0.83426	NA
Zm00001d033379	3.36314	2.57287	1.1276	0	0	0	3.92442	0.15886	NA	0.00121773	Knotted1-interacting protein
Zm00001d033411	1.12105	0	1.1276	0	0	0	2.28409	NA	NA	0	NA
Zm00001d033451	156.946	105.488	86.8249	194.807	180.259	179.341	-0.665057	0.0198899	NA	0.0110299	Type IV inositol polyphosphate 5-phosphatase 7
Zm00001d033477	178.246	194.252	188.309	307.812	427.061	339.317	-0.938344	2.09e-06	up	0.0364976	DnaJ/Hsp40 cysteine-rich domain superfamily protein
Zm00001d033539	201.788	311.317	84.5697	64.9356	64.0171	63.9903	1.62906	0.00015075	down	0.0191389	Gamma-glutamyl peptidase 1
Zm00001d033541	47.0839	52.7438	42.8487	45.5393	49.6975	57.2545	-0.0984916	0.835866	NA	0.0165089	tRNA/rRNA methyltransferase (SpoU) family protein
Zm00001d033586	13.4526	23.1558	27.0623	13.4931	18.5313	15.1556	0.430356	0.543786	NA	0.0528887	NA
Zm00001d033603	1.12105	1.28644	2.25519	0	0	0	3.328	NA	NA	NA	NA
Zm00001d033618	1.12105	5.14574	0	2.52996	0	3.36791	0.063299	0.982588	NA	0.0345998	Formate dehydrogenase2
Zm00001d033649	6563.73	7454.89	8229.2	9370.97	7942.33	8496.4	-0.214259	0.152052	NA	0.0501522	Beta-glucosidase 44
Zm00001d033654	3839.58	5002.95	3169.67	2831.87	1354.47	1946.65	0.969726	0.000378364	down	0.243249	Opaque endosperm10
Zm00001d033669	447.297	445.107	513.056	396.36	424.534	422.673	0.177176	0.299934	NA	0.0618169	Oxysterol-binding protein-related protein 1C
Zm00001d033682	377.793	447.679	446.528	968.131	1275.29	1188.87	-1.43272	5.09e-20	up	0.0570555	Toc64
Zm00001d033717	3.36314	2.57287	1.1276	7.58988	4.21165	7.5778	-1.45848	0.278694	NA	0.00158051	NA
Zm00001d033742	155.825	137.649	155.608	179.627	181.101	160.818	-0.214141	0.37494	NA	0.0414451	Pentatricopeptide repeat-containing protein
Zm00001d033753	2293.66	2342.6	2501.01	2433.82	2438.54	2514.99	-0.0496081	0.704708	NA	0.0431197	NADH dehydrogenase [ubiquinone] iron-sulfur protein 1 mitochondrial
Zm00001d033765	0	0	0	0	1.68466	0.841978	-1.96117	NA	NA	0	Mitogen-activated protein kinase kinase 9
Zm00001d033788	262.325	258.573	252.582	248.779	241.749	240.806	0.0807974	0.707242	NA	0.0172371	Anthranilate synthase beta subunit 1 chloroplastic
Zm00001d033790	4098.54	3549.27	4146.17	5172.92	8427.51	7383.3	-0.831129	1.19e-05	up	0.0094204	Actin-1
Zm00001d033798	1229.79	1079.32	1261.78	1499.42	1524.62	1610.7	-0.375497	0.00235366	NA	0.0263153	Protein kinase superfamily protein
Zm00001d033825	169.278	154.372	196.202	161.074	97.7103	111.141	0.492055	0.0948235	NA	0.059083	SWI/SNF complex subunit SWI3D
Zm00001d033842	57.1734	83.6183	48.4866	0.84332	0.84233	0	6.80821	1.04e-08	down	0.137896	Exosome complex component RRP45B
Zm00001d033886	830.695	895.359	964.095	640.08	651.963	586.858	0.517787	8.6e-05	down	0.102219	Calcium pump4
Zm00001d033916	14.5736	16.7237	15.7863	9.27652	19.3736	13.4716	0.159136	0.854965	NA	0.0229146	Pentatricopeptide repeat-containing protein
Zm00001d033931	26341.2	19962.9	21069.1	45952.5	42266.4	51330.3	-1.05049	1.66e-13	up	0.101589	Alcohol dehydrogenase 1
Zm00001d033957	6.72628	28.3016	11.276	51.4425	18.5313	47.1507	-1.3537	0.0640451	NA	0.00851065	Helix-loop-helix DNA-binding domain containing protein
Zm00001d033975	269.051	236.704	259.347	335.641	331.036	352.789	-0.412693	0.0140166	NA	0.0334501	Sec23/Sec24 protein transport family protein
Zm00001d034012	131.162	145.367	138.694	119.751	62.3324	95.9855	0.577902	0.0756697	NA	0.0826951	Protein NAR1
Zm00001d034018	1232.03	1317.31	1347.48	1225.34	801.056	922.808	0.401926	0.0394945	NA	0.0463121	Tousled-like kinase 1
Zm00001d034019	152.462	127.357	173.65	167.821	250.172	177.657	-0.391418	0.171407	NA	0.0802861	Nucleic acid binding;methyltransferases
Zm00001d034055	1233.15	1161.65	1134.36	1405.81	1271.08	1295.8	-0.170665	0.187883	NA	0.0499438	Protein kinase superfamily protein
Zm00001d034073	131.162	169.809	104.866	120.595	76.652	109.457	0.401277	0.246008	NA	0.0856649	Probable WRKY transcription factor 57
Zm00001d034117	209.636	189.106	204.095	213.36	121.296	161.66	0.281137	0.356432	NA	0.0476842	Actin-like ATPase superfamily protein
Zm00001d034132	66.1417	79.759	85.6973	0	0	0.841978	7.99814	1.61e-09	down	1	NA
Zm00001d034148	0	0	0	0.84332	0	0	-0.480799	NA	NA	0.408817	Glutathione S-transferase T1
Zm00001d034200	0	0	1.1276	0	0	0	1.44275	NA	NA	NA	RNA-binding protein 1
Zm00001d034205	2381.1	2623.04	2024.04	2752.6	2945.63	3326.65	-0.36107	0.0199614	NA	0.0370601	Probable xyloglucan glycosyltransferase 12
Zm00001d034252	409.182	401.368	346.172	361.784	325.982	406.675	0.0793968	0.72692	NA	0.0727012	Dolichol-phosphate mannosyltransferase-related
Zm00001d034270	67.2628	43.7388	73.2938	72.5255	134.773	141.452	-0.91596	0.0193344	NA	0.101687	Mitochondrial import inner membrane translocase subunit TIM14
Zm00001d034358	1090.78	1103.76	1111.81	1033.07	872.654	961.538	0.205556	0.135258	NA	0.0584383	Peroxisomal membrane protein 13
Zm00001d034368	544.828	602.052	760	758.144	990.58	1058.37	-0.557618	0.00628611	up	0.0235355	Chaperone DNA J homolog1
Zm00001d034488	1.12105	0	0	1.68664	0	0	-0.416037	NA	NA	0.196281	Major facilitator superfamily protein
Zm00001d034510	2723.02	2641.05	2612.64	2555.26	2062.87	2159.67	0.235006	0.0898641	NA	0.0877018	Histidine kinase- DNA gyrase B- and HSP90-like ATPase family protein
Zm00001d034597	1743.23	1894.92	1744.39	1663.03	1598.74	1651.12	0.131326	0.277067	NA	0.127797	PAPA-1-like conserved region family protein
Zm00001d034636	49.326	64.3218	75.549	83.4887	73.2827	85.0397	-0.354606	0.32137	NA	0.0279046	Phosphatidylinositol N-acetyglucosaminlytransferase subunit P-related
Zm00001d034667	624.423	735.841	735.193	857.656	993.107	937.963	-0.412887	0.00438643	NA	0.0571046	Fes1A
Zm00001d034671	0	0	0	0.84332	0.84233	0	-1.37713	NA	NA	0.00365034	Lectin-like receptor kinase 7
Zm00001d034690	2.24209	1.28644	0	0	0	0	2.92341	NA	NA	0.39566	Protein-protein interaction regulator family protein
Zm00001d034706	5.60523	1.28644	2.25519	5.90324	5.89631	0.841978	-0.453197	0.805727	NA	0.0689293	GDP-mannose transporter GONST2
Zm00001d034730	2162.5	2256.41	2193.17	1951.44	1767.21	1872.56	0.241806	0.0267291	NA	0.0264342	Squamosa promoter-binding-like protein 1
Zm00001d034735	241.025	243.136	166.884	288.415	205.528	228.176	-0.150663	0.62566	NA	0.0544173	Zinc finger CCCH domain-containing protein 46
Zm00001d034745	0	1.28644	0	0	0	0.841978	0.480984	NA	NA	0.00070642	Cell number regulator 7
Zm00001d034754	160.31	133.789	166.884	252.996	320.085	312.374	-0.939292	3.36e-06	up	0.0249383	DUF4378 domain protein
Zm00001d034787	1.12105	0	1.1276	2.52996	4.21165	1.68396	-1.86828	0.405945	NA	0.0961625	NA
Zm00001d034813	348.645	406.513	348.427	398.89	357.148	356.999	-0.0137798	0.952741	NA	0.0492567	Protein FAR1-RELATED SEQUENCE 6
Zm00001d034819	11.2105	14.1508	5.63798	3.37328	0.84233	2.52593	2.19573	0.0511286	NA	0.74668	Replication protein-like
Zm00001d034832	141.252	227.699	184.926	203.24	246.803	171.763	-0.169475	0.606697	NA	0.017973	Probable acyl-activating enzyme 16 chloroplastic
Zm00001d034895	1.12105	7.71861	4.51039	0.84332	1.68466	0	2.3903	0.213026	NA	0.205882	NA
Zm00001d034902	1.12105	0	4.51039	3.37328	2.52699	1.68396	-0.406524	0.86091	NA	0.0832333	NA
Zm00001d034916	286.988	205.83	356.32	123.968	133.93	107.773	1.21746	1.52e-06	down	0.107627	Antiporter/ drug transporter/ transporter
Zm00001d034935	4488.67	5247.37	4943.38	4319.48	4291.67	4592.15	0.152724	0.224116	NA	0.0659802	Expressed protein; protein
Zm00001d034948	33.6314	23.1558	28.1899	32.8895	21.9006	49.6767	-0.294412	0.639376	NA	0.00901389	TRAM LAG1 and CLN8 (TLC) lipid-sensing domain containing protein
Zm00001d035019	499.987	434.815	481.484	562.494	867.6	715.681	-0.598812	0.00292936	up	0.0247455	Protein mago nashi homolog
Zm00001d035030	1312.75	1367.48	1211.04	1456.41	1387.32	1529.03	-0.168709	0.20091	NA	0.0375658	Phosphoinositide phosphatase SAC1
Zm00001d035050	829.574	820.746	796.083	1045.72	1073.13	1053.31	-0.374878	0.000765936	NA	0.060136	NA
Zm00001d035131	0	69.4675	3.38279	0	0	0	7.29104	0.137788	NA	0	NA
Zm00001d035139	3605.28	3792.41	3848.49	3864.09	4363.27	4167.79	-0.140385	0.237896	NA	0.0469765	MA3 domain-containing protein
Zm00001d035153	1540.32	1296.73	1414.01	1873.86	1799.22	1922.24	-0.395821	0.00103736	NA	0.983471	NA
Zm00001d035154	51.5681	39.8795	71.0386	43.0093	32.8509	36.205	0.540279	0.222577	NA	0.683777	Transcription factor bHLH95
Zm00001d035205	0	0	0	0.84332	0	0	-0.480799	NA	NA	0.00973401	Probable protein S-acyltransferase 7
Zm00001d035246	29.1472	27.0151	34.9555	0.84332	0	1.68396	5.17328	1.29e-06	down	0.0227819	Taxadien-5-alpha-ol O-acetyltransferase
Zm00001d035295	96.41	118.352	124.036	66.6223	82.5483	55.5705	0.725836	0.0160119	NA	0.0113626	Protein; Tyrosine specific protein phosphatase-like
Zm00001d035344	1.12105	1.28644	0	0	0	0	2.36655	NA	NA	0	NA
Zm00001d035353	1.12105	1.28644	1.1276	0	0	0	2.92543	NA	NA	0	NA
Zm00001d035370	0	0	1.1276	0	0	0	1.44275	NA	NA	0	Phosphatidylinositol/phosphatidylcholine transfer protein SFH8
Zm00001d035395	2573.92	2668.07	3149.38	46.3826	28.6392	46.3088	6.112	4.57e-237	down	0.412252	OSJNBb0004G23.8 protein; OSJNBb0085F13.3 protein
Zm00001d035428	335.193	334.473	54.1246	2.52996	2.52699	0	7.16119	1.7e-08	down	0.0010937	Zinc finger (C3HC4-type RING finger) family protein
Zm00001d035462	10.0894	9.00505	10.1484	13.4931	3.36932	10.9457	0.0741594	0.950258	NA	0.29979	jasmonate-regulated gene 21
Zm00001d035480	0	1.28644	0	0	0	0	1.44275	NA	NA	0.323503	Cytochrome P450 78A7
Zm00001d035527	600.881	621.348	747.596	839.103	828.01	870.605	-0.364979	0.014454	NA	0.0331891	Protein; Unknow protein
Zm00001d035534	1.12105	1.28644	0	0	0	0	2.36655	NA	NA	0.317142	Exosome complex exonuclease RRP46 homolog
Zm00001d035603	0	0	0	0.84332	0	0	-0.480799	NA	NA	0.00818964	UPA23
Zm00001d035660	3.36314	0	2.25519	0.84332	0.84233	0	1.75294	0.544125	NA	0.0317326	Regulator of Vps4 activity in the MVB pathway protein
Zm00001d035677	68.3838	93.9098	67.6558	90.2352	85.9176	83.3558	-0.179185	0.62029	NA	0.016246	Putative RING zinc finger domain superfamily protein
Zm00001d035689	39.2366	11.5779	25.9347	9.27652	10.108	15.1556	1.15921	0.106317	NA	0.00372965	Cysteine protease5
Zm00001d035731	884.505	851.62	899.822	1088.73	885.289	1039.84	-0.193036	0.212479	NA	0.0413042	NA
Zm00001d035757	1584.04	1676.22	2013.89	3351.35	4158.58	3949.72	-1.11941	3.65e-15	up	0.0150592	Vacuolar sorting protein 39
Zm00001d035789	1443.91	1732.83	1760.18	1816.51	2449.5	1992.96	-0.342495	0.050062	NA	0.0978648	Histidine--tRNA ligase cytoplasmic
Zm00001d035838	443.934	499.137	432.997	294.319	384.945	369.628	0.390821	0.0362188	NA	0.12569	60S ribosomal protein L39-1
Zm00001d035875	39.2366	47.5981	55.2522	65.7789	47.1705	45.4668	-0.157156	0.747003	NA	0.0232074	Membrane protein of ER body-like protein
Zm00001d035899	414.787	316.463	334.896	152.641	157.516	162.502	1.17478	1.51e-10	down	0.098547	Pectin lyase-like superfamily protein
Zm00001d035927	78.4732	61.7489	43.9763	0	0	0.841978	7.66828	1.55e-08	down	0.875	NA
Zm00001d035948	3670.31	3903.04	3656.79	3385.09	4108.04	3818.37	-0.0105249	0.951686	NA	0.0406689	ATOZI1%3B ATOZI1 isoform 1%3B ATOZI1 isoform 2%3B ATOZI1 isoform 3
Zm00001d035957	79.5943	113.206	87.9525	139.148	181.101	168.396	-0.803756	0.00214375	up	0.0194726	Plant/F18O14-17 protein
Zm00001d036090	1679.33	1718.68	1551.57	1469.06	1188.53	1346.32	0.305708	0.029281	NA	0.0911824	Armadillo repeat-containing kinesin-like protein 3
Zm00001d036125	22267.3	19057.2	16558.8	14002.5	11649.4	14210.1	0.538141	0.000523905	down	0.951272	Early nodulin-related
Zm00001d036137	1280.23	1218.25	1153.53	1267.51	1287.08	1338.74	-0.092301	0.500492	NA	0.0211376	Palmitoyl-acyl carrier protein thioesterase chloroplastic
Zm00001d036168	1.12105	0	0	0	0	0	1.44275	NA	NA	0.0824747	AP-1 complex subunit mu-2
Zm00001d036196	340.798	333.187	303.323	347.448	432.958	384.784	-0.253977	0.17914	NA	0.0563883	RNA-binding (RRM/RBD/RNP motifs) family protein
Zm00001d036226	2.24209	1.28644	0	0	0.84233	0	1.96139	NA	NA	0.113319	14-3-3-like protein GF14 nu
Zm00001d036247	1123.29	1309.59	1388.07	1296.18	1207.9	1272.23	0.0167555	0.930502	NA	0.0575137	Transport protein particle (TRAPP) component
Zm00001d036296	1867.66	2266.7	1753.41	1994.45	2387.16	2147.89	-0.149732	0.402317	NA	0.0665885	Histone-lysine N-methyltransferase EZ1
Zm00001d036304	2.24209	0	1.1276	4.2166	0.84233	2.52593	-1.14012	0.624871	NA	0.0960786	NA
Zm00001d036307	0	0	1.1276	0.84332	2.52699	1.68396	-1.99966	0.498775	NA	0.200703	Putative DNA-directed RNA polymerase beta' subunit family protein
Zm00001d036324	1.12105	0	1.1276	0	0	0	2.28409	NA	NA	0.75	ATP-dependent DNA helicase [Source:UniProtKB/TrEMBL;Acc:A0A1D6LLS2]
Zm00001d036404	415.908	436.102	409.317	163.604	91.814	122.087	1.74018	5.88e-15	down	0.231607	NA
Zm00001d036427	3.36314	3.85931	1.1276	0	0	0	4.16236	0.111692	NA	0.0330352	NA
Zm00001d036481	2941.63	2962.66	2881.01	2922.95	2558.16	2718.75	0.099448	0.434706	NA	0.0373776	NEDD8-conjugating enzyme Ubc12
Zm00001d036525	1.12105	1.28644	0	0	0	0.841978	1.4013	NA	NA	0.115212	NA
Zm00001d036568	730.922	748.705	838.932	963.914	1335.09	1118.99	-0.559748	0.000857306	up	0.117378	40S ribosomal protein S14-3
Zm00001d036592	0	0	2.25519	0	0	0	2.2864	NA	NA	1	NA
Zm00001d036593	44.8418	54.0303	39.4659	64.0923	82.5483	108.615	-0.887407	0.0162058	NA	0.00907043	Auxin response factor 6
Zm00001d036628	1.12105	0	0	0	0	0	1.44275	NA	NA	0.0895484	Single-stranded nucleic acid binding R3H protein
Zm00001d036660	97.531	101.628	91.3353	63.249	58.9631	52.2026	0.73509	0.0100967	NA	0.0855297	NA
Zm00001d036675	1.12105	2.57287	0	0.84332	0	0	2.0132	NA	NA	NA	NA
Zm00001d036692	7.84732	0	3.38279	11.8065	7.58097	10.1037	-1.36577	0.265666	NA	0.00710753	SBP-domain protein3
Zm00001d036742	347.524	387.217	368.724	290.945	267.019	309.848	0.345808	0.0429057	NA	0.0289511	Protein S-acyltransferase 24
Zm00001d036800	19.0578	37.3066	10.1484	0	0	0	7.15462	2.95e-06	down	0.0811692	Enoyl-CoA hydratase 2 peroxisomal
Zm00001d036818	5.60523	5.14574	7.89317	5.05992	6.73864	6.73582	0.0126705	0.992128	NA	0.218896	Polygalacturonase
Zm00001d036825	1156.92	1197.67	1305.76	1264.14	818.745	877.341	0.30633	0.157721	NA	0.0636943	Nuclear pore complex protein NUP155
Zm00001d036878	612.091	613.63	587.478	561.651	822.956	820.928	-0.282692	0.182806	NA	0.0230963	Protein WVD2-like 5
Zm00001d036903	260.083	234.131	231.157	204.927	167.624	180.183	0.392681	0.05483	NA	0.0255774	Plant Tudor-like RNA-binding protein
Zm00001d036919	303.804	246.996	252.582	399.734	440.539	456.352	-0.689273	4.2e-05	up	0.00871154	Palmitoyl-acyl carrier protein thioesterase chloroplastic
Zm00001d036932	61.6575	64.3218	71.0386	10.1198	13.4773	16.8396	2.28476	1.68e-08	down	0.274427	NA
Zm00001d036973	1.12105	0	1.1276	0	0.84233	0.841978	0.438973	NA	NA	0.152114	Ras-related protein Rab5
Zm00001d036996	1.12105	0	0	0	0	0	1.44275	NA	NA	NA	NA
Zm00001d037001	552.676	649.65	604.392	701.642	555.938	594.436	-0.0364359	0.871019	NA	0.060619	No vein-like
Zm00001d037031	0	6.43218	0	0	0	0	3.7789	0.374514	NA	0.0491826	rRNA processing protein-related
Zm00001d037092	0	0	0	0.84332	1.68466	0	-1.96185	NA	NA	0.00208056	Terpene synthase26
Zm00001d037108	2302.63	2500.83	2380.36	2857.17	4415.49	3920.25	-0.639846	0.000327686	up	0.116092	3-oxoacyl-
Zm00001d037152	6.72628	1.28644	1.1276	0	0	0	4.30338	0.105137	NA	0	NA
Zm00001d037204	100.894	37.3066	31.5727	10.1198	8.4233	4.20989	2.90209	7.41e-06	down	0.00137342	Protein EXORDIUM
Zm00001d037211	392.366	361.488	325.875	445.273	583.735	500.135	-0.502065	0.00573213	up	0.0338542	Annexin1
Zm00001d037215	532.497	635.499	602.136	449.489	484.34	477.401	0.32601	0.0325008	NA	0.0463409	Electron carriers;protein disulfide oxidoreductases
Zm00001d037229	3.36314	3.85931	4.51039	4.2166	2.52699	0.841978	0.629554	0.70908	NA	0.00811796	Transmembrane amino acid transporter family protein
Zm00001d037237	84.0785	70.7539	63.1454	48.0692	15.1619	37.047	1.12052	0.0198739	NA	0.0753167	NEP1-interacting protein-like 2
Zm00001d037265	214.12	265.006	244.688	237.816	215.636	208.81	0.12662	0.592368	NA	0.0397335	O-fucosyltransferase family protein
Zm00001d037271	87.4416	104.201	73.2938	53.9725	67.3864	80.8299	0.387093	0.281712	NA	0.00520641	ARM repeat superfamily protein
Zm00001d037282	19.0578	41.1659	21.4243	10.9632	16.0043	8.41978	1.19866	0.0688237	NA	0.0724174	Aspartokinase 1 chloroplastic
Zm00001d037364	0	0	0	0	0.84233	0	-0.480799	NA	NA	0	Golgin candidate 2
Zm00001d037401	1899.05	1933.51	1877.45	4844.03	5245.19	5534.32	-1.45225	3.23e-51	up	0.0524471	Proteasome activating protein 200
Zm00001d037427	168.157	160.804	181.543	189.747	177.732	175.973	-0.0891315	0.728147	NA	0.0846983	40S ribosomal protein S4-3
Zm00001d037444	0	1.28644	1.1276	0	0	0	2.36993	NA	NA	0	SKU5 similar 13
Zm00001d037446	1121.05	1259.42	1282.08	1158.72	1403.32	1187.19	-0.0339494	0.862386	NA	0.032415	Protein decapping 5
Zm00001d037484	84.0785	108.061	92.4629	223.48	373.994	294.692	-1.65091	1.01e-10	up	0.0223034	Putative clathrin assembly protein
Zm00001d037507	822.848	1002.13	1073.47	836.573	721.034	667.688	0.381073	0.0305291	NA	0.0804064	Gamma-aminobutyrate transaminase POP2 mitochondrial
Zm00001d037513	1.12105	1.28644	1.1276	1.68664	0	0	1.06636	NA	NA	0.000172194	Germin-like protein1
Zm00001d037518	209.636	248.282	243.561	345.761	251.857	242.49	-0.260934	0.301267	NA	0.0278318	DCD (Development and Cell Death) domain protein
Zm00001d037534	2.24209	2.57287	1.1276	0	0	0	3.67243	0.218699	NA	0.580771	NA
Zm00001d037553	1317.23	1355.9	1304.63	1303.77	1287.92	1285.7	0.0366513	0.793031	NA	0.0761877	LisH/CRA/RING-U-box domains-containing protein
Zm00001d037573	123.315	110.633	109.377	169.507	257.753	200.391	-0.869761	0.00047962	up	0.0287349	USP family protein
Zm00001d037624	168.157	177.528	161.246	177.097	112.03	180.183	0.110653	0.747003	NA	0.111681	Protein binding protein%3B Putative RING zinc finger domain superfamily protein isoform 1%3B Putative RING zinc finger domain superfamily protein isoform 2%3B Putative RING zinc finger domain superfamily protein isoform 3
Zm00001d037627	1.12105	0	0	0	0	0	1.44275	NA	NA	0	Gibberellin 3-oxidase1
Zm00001d037648	598.639	634.213	643.858	1017.89	956.044	959.013	-0.64436	2.72e-08	up	0.0287792	Disease resistance protein RPP13
Zm00001d037660	2.24209	0	1.1276	0	0	0	2.86722	NA	NA	NA	NA
Zm00001d037684	214.12	190.392	147.715	63.249	34.5355	42.9409	1.97222	4.77e-11	down	0.0146548	NA
Zm00001d037689	50.4471	52.7438	29.3175	196.493	314.189	229.86	-2.48707	2.12e-16	up	0.0560735	Hexokinase7
Zm00001d037691	0	2.57287	0	1.68664	2.52699	1.68396	-1.2584	0.64695	NA	0.00135892	IAA16-auxin-responsive Aux/IAA family member
Zm00001d037746	0	0	0	0	0.84233	0	-0.480799	NA	NA	0	NA
Zm00001d037778	60.5365	65.6082	58.635	32.8895	41.2742	36.205	0.742162	0.0390586	NA	0.0167735	Acyl-CoA N-acyltransferases (NAT) superfamily protein
Zm00001d037794	0	0	0	0.84332	0	0	-0.480799	NA	NA	0.0816346	Sec14p-like phosphatidylinositol transfer family protein
Zm00001d037816	22.4209	14.1508	10.1484	8.4332	10.108	5.89384	0.937076	0.251402	NA	0.00210095	C4-dicarboxylate transporter/malic acid transport protein isoform 1%3B C4-dicarboxylate transporter/malic acid transport protein isoform 2
Zm00001d037832	895.716	993.128	937.033	1202.57	1083.24	1170.35	-0.291011	0.021153	NA	0.0618939	TATA box-binding protein-associated factor RNA polymerase I subunit B
Zm00001d037849	1.12105	2.57287	0	1.68664	0.84233	7.5778	-1.48328	0.504905	NA	0.0243352	Trans-cinnamate 4-monooxygenase
Zm00001d037915	0	1.28644	7.89317	3.37328	0	0	1.44929	0.623787	NA	0.290056	Late embryogenesis abundant (LEA) hydroxyproline-rich glycoprotein family
Zm00001d037955	1.12105	0	0	0	0	0	1.44275	NA	NA	0.510697	NA
Zm00001d037956	10.0894	2.57287	1.1276	8.4332	5.05398	9.26175	-0.71131	0.605299	NA	0.101023	NA
Zm00001d037974	7.84732	1.28644	7.89317	16.0231	23.5852	19.3655	-1.76781	0.0300062	NA	0.0258108	PIT1
Zm00001d038004	21.2999	12.8644	18.0415	26.1429	28.6392	24.4174	-0.594158	0.314328	NA	0.170473	CASP-like protein 4B1
Zm00001d038012	1470.81	1572.02	1317.03	1138.48	1209.59	1267.18	0.269724	0.0473718	NA	0.107221	DUF538 family protein
Zm00001d038027	70.6259	59.176	75.549	66.6223	116.242	104.405	-0.482017	0.192343	NA	0.037973	NA
Zm00001d038034	152.462	180.101	174.777	55.6591	68.2287	68.2002	1.40015	2.37e-09	down	0.0619892	NA
Zm00001d038061	11.2105	14.1508	6.76558	10.1198	21.9006	24.4174	-0.820484	0.305108	NA	0.00149993	Probable calcium-binding protein CML25
Zm00001d038092	335.193	361.488	366.469	519.485	489.394	523.71	-0.528015	0.000192521	up	0.0320867	Putative RING zinc finger domain superfamily protein
Zm00001d038099	1.12105	6.43218	3.38279	0	0	0	4.54749	0.0588875	NA	0.65	Ribosomal protein L7Ae/L30e/S12e/Gadd45 family protein
Zm00001d038100	552.676	483.7	416.083	458.766	408.53	447.09	0.144177	0.484351	NA	0.0381592	CPL3
Zm00001d038113	298.198	284.302	257.092	287.572	308.293	331.739	-0.14404	0.485987	NA	0.0332363	Required to maintain repression 1%3B Required to maintain repression1
Zm00001d038134	1180.46	1289.01	1324.93	1245.58	1246.65	1172.87	0.0498424	0.745422	NA	0.0643794	ARM REPEAT PROTEIN INTERACTING WITH ABF2
Zm00001d038139	1051.54	1240.12	1277.57	911.629	950.99	992.692	0.321664	0.0221918	NA	0.0464118	DNA-directed RNA polymerase II subunit 7
Zm00001d038148	17.9367	11.5779	11.276	0.84332	0	0	5.4953	0.000522511	down	0.117629	B3 domain-containing transcription repressor VAL2
Zm00001d038156	948.405	944.243	940.415	733.688	603.108	759.464	0.434549	0.00284034	NA	0.044166	Autophagy-related protein 18g
Zm00001d038158	548.192	548.021	536.736	528.761	704.188	646.639	-0.203006	0.274263	NA	0.0329857	Mitochondrial transcription termination factor family protein
Zm00001d038164	3.36314	3.85931	6.76558	32.8895	53.0668	35.3631	-3.10977	2.2e-06	up	0	Methyl binding domain
Zm00001d038166	543.707	497.85	527.715	618.153	624.166	602.014	-0.232262	0.0986606	NA	0.0274174	Pentatricopeptide repeat-containing protein
Zm00001d038195	25.7841	61.7489	32.7003	213.36	112.03	207.968	-2.15908	5.44e-08	up	0.104743	Probably inactive leucine-rich repeat receptor-like protein kinase
Zm00001d038197	0	0	0	2.52996	7.58097	2.52593	-4.28348	0.056334	NA	0	Putative LOB domain-containing family protein
Zm00001d038199	21.2999	6.43218	5.63798	4.2166	3.36932	0.841978	1.99103	0.091774	NA	0.00142262	MLO-like protein 1
Zm00001d038292	105.378	108.061	81.1869	194.807	133.93	170.921	-0.763796	0.00484962	up	0.0254126	Syntaxin/t-SNARE family protein
Zm00001d038318	4654.58	4650.46	4452.88	4106.97	4247.03	4031.39	0.151577	0.133405	NA	0.0650274	Polypyrimidine tract-binding protein homolog 3
Zm00001d038366	0	0	0	0	0	0.841978	-0.480799	NA	NA	0	Glycerol-3-phosphate acyltransferase 5
Zm00001d038383	107.62	147.94	153.353	160.231	171.835	169.238	-0.29554	0.265519	NA	0.034445	NA
Zm00001d038389	1152.44	1232.4	1142.26	719.352	528.141	581.807	0.946973	4.2e-10	down	0.0579745	Phosphatidate phosphatase PAH1
Zm00001d038401	2.24209	1.28644	0	3.37328	0.84233	1.68396	-0.742911	0.773411	NA	0.013714	NA
Zm00001d038425	0	0	0	0	0	0.841978	-0.480799	NA	NA	0.519691	NA
Zm00001d038463	0	2.57287	0	0	0	0	2.45209	NA	NA	0.636274	Replication protein-like
Zm00001d038500	0	0	0	0.84332	0	0	-0.480799	NA	NA	0	NA
Zm00001d038522	42.5998	36.0202	45.1039	59.0324	96.8679	79.1459	-0.922924	0.0123616	NA	0.0144844	Putative leucine-rich repeat receptor-like protein kinase family protein
Zm00001d038577	40.3577	38.5931	52.997	21.9263	19.3736	13.4716	1.27048	0.00618214	down	0.0216339	Probable glucan endo-13-beta-glucosidase BG1
Zm00001d038587	692.807	740.987	718.279	581.047	444.75	498.451	0.49737	0.00157326	NA	0.0317426	Protein FRIGIDA-ESSENTIAL 1
Zm00001d038623	1558.25	1523.14	1488.43	1988.55	2446.13	2292.71	-0.557904	6.78e-06	up	0.0938474	Secretory carrier-associated membrane protein 3
Zm00001d038631	0	0	0	0.84332	0	0	-0.480799	NA	NA	0	NA
Zm00001d038633	1.12105	0	0	0	0	0	1.44275	NA	NA	0	NA
Zm00001d038637	0	1.28644	0	0	0	0	1.44275	NA	NA	NA	NA
Zm00001d038664	0	1.28644	2.25519	0	0	0	2.92805	NA	NA	0.220925	Exosome complex exonuclease RRP46 homolog
Zm00001d038731	2.24209	6.43218	3.38279	0	0	0	4.68964	0.0372189	NA	1	NA
Zm00001d038737	121.073	75.8997	90.2077	95.2951	115.399	99.3534	-0.106925	0.782234	NA	0.00882293	Serine acetyltransferase 5
Zm00001d038775	131.162	97.7691	90.2077	339.858	433.8	359.524	-1.82622	1.25e-17	up	0.0293882	ATP-dependent 6-phosphofructokinase 3
Zm00001d038801	4.48418	9.00505	10.1484	33.7328	28.6392	22.7334	-1.85362	0.0038758	up	0.0335325	GATA transcription factor 12
Zm00001d038844	16.8157	11.5779	16.9139	22.7696	28.6392	21.0494	-0.671016	0.279552	NA	0.0289945	Myosin family protein with Dil domain
Zm00001d038849	286.988	281.729	361.958	205.77	174.362	176.815	0.741745	0.000174792	down	0.0417959	Alpha/beta-Hydrolases superfamily protein
Zm00001d038862	1.12105	2.57287	6.76558	0.84332	0	0	3.53277	0.134771	NA	0.0575006	Cytokinin riboside 5'-monophosphate phosphoribohydrolase LOG8
Zm00001d038875	0	0	2.25519	0.84332	0.84233	1.68396	-0.555352	0.875422	NA	0.00613478	Polygalacturonase
Zm00001d038897	0	0	0	3.37328	1.68466	0.841978	-3.18451	0.297109	NA	0.00343016	Short-chain dehydrogenase/reductase SDRA
Zm00001d038907	2.24209	0	1.1276	0.84332	0	0	1.9103	NA	NA	0.263594	AP2/ERF and B3 domain-containing transcription repressor TEM1
Zm00001d038923	8979.58	8836.52	9608.25	8692.1	17021.8	13041.4	-0.498926	0.0379559	NA	0.0559093	Guanine nucleotide-binding protein beta subunit-like protein
Zm00001d038949	1.12105	0	1.1276	0	0	0	2.28409	NA	NA	0	DNA-binding enhancer protein-related
Zm00001d038961	764.553	854.193	1023.86	931.868	678.918	771.252	0.149881	0.509705	NA	0.0682793	Kinesin-like protein KIN-10C
Zm00001d038994	336.314	308.744	308.961	234.443	275.442	251.751	0.325377	0.0729383	NA	0.0465414	Sequence-specific DNA binding transcription factors
Zm00001d039000	860.963	869.63	960.712	806.214	1445.44	1334.53	-0.414065	0.0940371	NA	0.0277452	HSP40/DnaJ peptide-binding protein
Zm00001d039002	2240.97	2310.44	2164.98	2038.3	1574.31	1677.22	0.344368	0.0184981	NA	0.0636585	Putative homeodomain-like transcription factor superfamily protein
Zm00001d039053	69.5049	52.7438	96.9733	56.5024	122.98	83.3558	-0.258707	0.608774	NA	0.0406606	3-ketoacyl-CoA synthase
Zm00001d039055	0	0	1.1276	0.84332	0	0	0.480983	NA	NA	0	NA
Zm00001d039066	1568.34	2158.64	2535.96	2702.84	1430.28	1987.07	0.033226	0.929319	NA	0.377485	Galactose mutarotase-like superfamily protein
Zm00001d039073	67.2628	87.4776	104.866	86.0186	71.598	74.936	0.158438	0.682099	NA	0.0524522	NA
Zm00001d039126	0	0	1.1276	0	0	0	1.44275	NA	NA	0	HAT dimerisation domain-containing protein / transposase-related
Zm00001d039165	6180.33	6448.9	6391.22	5608.92	5059.88	5202.58	0.261084	0.00957206	NA	0.0344094	DNA damage-binding protein 1a
Zm00001d039171	2.24209	2.57287	1.1276	0	0.84233	0	2.7096	0.327468	NA	0.187407	Replication protein-like
Zm00001d039204	7.84732	14.1508	2.25519	8.4332	5.05398	2.52593	0.587135	0.660041	NA	0.140613	Putative DUF947 domain containing family protein
Zm00001d039218	2.24209	2.57287	0	6.74656	6.73864	1.68396	-1.67378	0.333108	NA	0.00624584	Leucine-rich repeat receptor-like serine/threonine-protein kinase BAM3
Zm00001d039255	465.234	433.529	429.614	527.075	627.536	546.444	-0.356465	0.0225426	NA	0.0382565	NA
Zm00001d039268	1.12105	0	1.1276	0	0	0	2.28409	NA	NA	0.00574344	NA
Zm00001d039274	474.203	484.986	467.952	473.102	445.593	462.246	0.047179	0.796169	NA	0.0611208	4-coumarate--CoA ligase-like 1
Zm00001d039299	1035.85	1004.71	1211.04	1399.91	2377.05	2065.37	-0.845206	5.28e-05	up	0.102423	40S ribosomal protein S15a-1
Zm00001d039340	71.747	87.4776	80.0593	90.2352	74.125	70.7261	0.0235187	0.954603	NA	0.28891	NA
Zm00001d039342	10.0894	11.5779	6.76558	0	0	0	5.9318	0.000489508	down	0.782805	NA
Zm00001d039358	15.6946	15.4372	6.76558	0	0	0	6.34664	9.56e-05	down	0.740368	Replication protein-like
Zm00001d039400	122.194	75.8997	95.8457	117.221	65.7017	100.195	0.0569597	0.904592	NA	0.0269909	RNA binding (RRM/RBD/RNP motifs) family protein
Zm00001d039420	2.24209	2.57287	1.1276	0.84332	0.84233	0	1.81249	0.480723	NA	0	NA
Zm00001d039431	50.4471	68.1811	28.1899	0	0	0	8.29949	1.97e-09	down	0.55003	NA
Zm00001d039444	82.9574	83.6183	89.0801	43.0093	48.8551	51.3606	0.836229	0.00557298	down	0.00365272	UNE1
Zm00001d039475	425.998	339.619	346.172	442.743	496.132	482.453	-0.353219	0.0452471	NA	0.0813054	Protein ALWAYS EARLY 3
Zm00001d039493	1.12105	1.28644	1.1276	1.68664	1.68466	0.841978	-0.255861	0.925326	NA	0.252219	2-isopropylmalate synthase 1 chloroplastic
Zm00001d039507	0	1.28644	0	0.84332	0	0	0.480984	NA	NA	NA	Cysteine-rich receptor-like protein kinase 26
Zm00001d039568	355.372	319.036	361.958	398.89	569.415	516.974	-0.51841	0.00854051	up	0.0655995	Polynucleotide 5'-hydroxyl-kinase NOL9
Zm00001d039582	104.257	90.0505	82.3145	53.1291	69.071	74.094	0.495355	0.126666	NA	0.0337983	Type I inositol polyphosphate 5-phosphatase 1
Zm00001d039595	431.603	441.247	410.445	473.946	535.722	506.029	-0.2406	0.123383	NA	0.0582414	NA
Zm00001d039640	43.7208	63.0353	66.5282	0.84332	0	0	7.579	2.17e-08	down	0.415274	Double Clp-N motif-containing P-loop nucleoside triphosphate hydrolases superfamily protein
Zm00001d039660	7519.98	7986.19	7222.25	8031.78	6664.51	7030.51	0.0649543	0.675521	NA	0.0866849	Cellulose synthase-3
Zm00001d039667	0	0	0	0.84332	0	0	-0.480799	NA	NA	0.000286186	Thiol-disulphide oxidoreductase DCC
Zm00001d039673	1530.23	1674.94	1438.81	1983.49	2007.27	1908.76	-0.345776	0.00305056	NA	0.0449192	DEAD-box ATP-dependent RNA helicase 14
Zm00001d039769	531.376	515.86	518.694	645.983	517.191	622.221	-0.189082	0.278749	NA	0.0443325	RING/U-box superfamily protein
Zm00001d039839	7.84732	12.8644	19.1691	0	0	0	6.42268	6.6e-05	down	0.261127	Cyclin-related
Zm00001d039852	266.809	306.172	303.323	358.411	352.094	332.581	-0.252235	0.156833	NA	0.0103966	Inner membrane protein ALBINO3 chloroplastic
Zm00001d039858	1.12105	7.71861	6.76558	5.05992	13.4773	5.89384	-0.658142	0.617532	NA	0.0214998	Protein TRM32
Zm00001d039883	947.284	948.103	999.05	1244.74	2137.83	1737	-0.82269	5.27e-05	up	0.0425116	Mitochondrial glycoprotein family protein
Zm00001d039968	14.5736	29.588	16.9139	19.3964	6.73864	18.5235	0.444607	0.594959	NA	0.81973	NA
Zm00001d039990	596.397	677.951	484.866	16.8664	3.36932	15.9976	5.60102	1.54e-68	down	0.848462	NA
Zm00001d040028	38.1156	47.5981	180.415	116.378	43.8012	37.047	0.433013	0.735696	NA	0.267999	NA
Zm00001d040040	0	2.57287	4.51039	5.05992	4.21165	7.5778	-1.25401	0.421953	NA	0.00140841	Heavy metal transport/detoxification superfamily protein
Zm00001d040047	387.882	369.207	395.786	416.6	429.588	482.453	-0.204134	0.232171	NA	0.0274924	Transducin/WD40 repeat-like superfamily protein
Zm00001d040048	2.24209	0	1.1276	0.84332	1.68466	1.68396	-0.294827	0.919073	NA	0.0138259	NA
Zm00001d040106	10.0894	3.85931	2.25519	0	0	0	5.12643	0.0144306	NA	1	NA
Zm00001d040159	7.84732	16.7237	2.25519	2.52996	0	1.68396	2.66129	0.0702453	NA	0.411662	NA
Zm00001d040160	15.6946	14.1508	9.02077	20.2397	51.3821	23.5754	-1.29435	0.0529574	NA	0.00675815	Protein kinase superfamily protein
Zm00001d040166	1355.34	1469.11	1439.94	1686.64	1480.82	1638.49	-0.172721	0.187235	NA	0.059697	Ataxia-telangiectasia mutated
Zm00001d040203	385.64	427.096	368.724	381.181	395.895	345.211	0.0729749	0.724994	NA	0.0472984	Protein CHROMATIN REMODELING 8
Zm00001d040204	302.682	362.775	382.255	565.024	862.546	684.528	-1.01182	5.43e-07	up	0.0592022	NA
Zm00001d040242	12.3315	10.2915	6.76558	6.74656	1.68466	1.68396	1.5384	0.174559	NA	0.0113002	Nuclear transport factor 2 (NTF2) family protein
Zm00001d040285	1.12105	0	2.25519	1.68664	1.68466	0.841978	-0.293493	0.919389	NA	0.0131197	NA
Zm00001d040318	950.647	919.801	737.448	922.592	886.131	1067.63	-0.141678	0.469005	NA	0.115931	NAC domain-containing protein 89
Zm00001d040366	47.0839	56.6031	90.2077	114.691	106.976	111.141	-0.777345	0.0211452	NA	0.0193862	NA
Zm00001d040389	208.515	239.277	211.988	173.724	232.483	230.702	0.0496447	0.866563	NA	0.0394434	Deleted in split hand/splt foot protein 1 [Source:UniProtKB/TrEMBL;Acc:B6SMC8]
Zm00001d040392	245.509	241.85	236.795	218.42	261.122	235.754	0.017727	0.944723	NA	0.0823168	Titan9
Zm00001d040405	2.24209	1.28644	1.1276	0	0	0	3.32633	NA	NA	0.0288973	Protein kinase family protein
Zm00001d040431	21.2999	43.7388	21.4243	1.68664	1.68466	1.68396	4.0901	3.53e-06	down	0.052014	Protein kinase APK1B chloroplastic
Zm00001d040435	1158.04	1250.41	1304.63	900.665	1148.94	1185.5	0.198738	0.261433	NA	0.0592879	Keratinocytes-associated protein 2 [Source:UniProtKB/TrEMBL;Acc:B6SJ34]
Zm00001d040441	2.24209	0	0	0	0	0	2.27912	NA	NA	0	NA
Zm00001d040499	224.209	240.563	226.647	3.37328	0.84233	0.841978	7.09513	9.78e-28	down	0.913149	ATP-dependent DNA helicase [Source:UniProtKB/TrEMBL;Acc:A0A1D6MR26]
Zm00001d040508	856.479	756.424	851.335	895.606	1332.57	1221.71	-0.48502	0.0107787	NA	0.0124869	Tubulin beta-2 chain
Zm00001d040509	1137.86	996.987	1082.49	1244.74	1895.24	1694.9	-0.587346	0.00158249	up	0.0289791	Beta tubulin5
Zm00001d040534	5.60523	2.57287	4.51039	4.2166	5.89631	1.68396	0.114309	0.945431	NA	0.731756	Probable peptide/nitrate transporter
Zm00001d040568	414.787	428.383	418.338	580.204	694.08	684.528	-0.635106	1.12e-05	up	0.980318	NA
Zm00001d040599	76.2311	83.6183	51.8694	53.9725	85.0753	58.9384	0.0940204	0.8487	NA	0.0284819	Quinolinate synthase chloroplastic
Zm00001d040601	0	0	0	0	0	0.841978	-0.480799	NA	NA	NA	NA
Zm00001d040624	5.60523	14.1508	13.5312	14.3364	10.9503	7.5778	0.0123048	0.991121	NA	0.355983	RESPONSE TO ABA AND SALT 1
Zm00001d040633	0	1.28644	0	0	0.84233	0	0.480984	NA	NA	NA	Drought-induced 19
Zm00001d040678	288.109	337.046	365.341	336.485	298.185	341.843	0.0201746	0.936118	NA	0.0485343	NA
Zm00001d040697	887.869	825.891	765.638	1412.56	2188.37	1684.8	-1.0921	1.55e-09	up	0.0102022	S-adenosylmethionine synthase 1
Zm00001d040702	235.42	187.82	182.671	59.0324	31.1662	90.9336	1.74243	1.75e-06	down	0.0195194	Guaiacol peroxidase1
Zm00001d040807	52.6892	69.4675	87.9525	13.4931	13.4773	9.26175	2.53582	4.51e-09	down	0.132304	CASP-like protein 4
Zm00001d040833	1.12105	3.85931	0	0	0.84233	0	2.44295	0.476765	NA	0.0364992	NA
Zm00001d040878	8.96837	2.57287	1.1276	5.05992	10.9503	8.41978	-0.936895	0.475451	NA	0.0961701	60S ribosomal protein L11-1
Zm00001d040952	182.731	222.553	241.306	5.05992	0.84233	4.20989	5.99855	5.98e-34	down	0.732097	Expressed protein; protein
Zm00001d041148	0	0	0	0	0	0.841978	-0.480799	NA	NA	0.0225036	Expressed protein; protein
Zm00001d041201	41.4787	36.0202	47.359	80.1154	54.7514	86.7237	-0.824587	0.0289164	NA	0.34585	HIPL1 protein
Zm00001d041240	2.24209	3.85931	0	0	0	0.841978	2.74167	0.380638	NA	0	NA
Zm00001d041343	1.12105	2.57287	1.1276	1.68664	3.36932	1.68396	-0.501072	0.822033	NA	0.0464235	Probable disease resistance protein
Zm00001d041439	11.2105	6.43218	6.76558	13.4931	10.108	18.5235	-0.78127	0.365516	NA	0.0212751	Serine/threonine-protein kinase Nek1
Zm00001d041454	0	1.28644	3.38279	6.74656	8.4233	5.89384	-2.16878	0.138294	NA	0	NA
Zm00001d041457	1.12105	0	2.25519	0	0	0.841978	1.9125	NA	NA	0.208696	40S ribosomal protein S8-1
Zm00001d041461	0	0	1.1276	0	0	0	1.44275	NA	NA	NA	NA
Zm00001d041464	59.4154	59.176	91.3353	84.332	69.9134	69.8841	-0.091806	0.837083	NA	0.0321143	Pentatricopeptide repeat-containing protein mitochondrial
Zm00001d041465	0	1.28644	0	0.84332	0	0	0.480984	NA	NA	1	NA
Zm00001d041467	0	0	1.1276	0	0	0	1.44275	NA	NA	0	OSJNBa0058K23.8 protein; protein
Zm00001d041497	384.519	308.744	336.024	468.886	458.227	474.033	-0.443373	0.00584969	NA	0.0271171	Auxin response factor 6
Zm00001d041515	1245.48	1345.61	1265.16	1352.68	935.828	1057.52	0.204578	0.29786	NA	0.123634	Formin-like protein 20
Zm00001d041530	87.4416	90.0505	96.9733	95.2951	133.93	119.561	-0.345468	0.250515	NA	0.0224538	Transcription initiation factor TFIID subunit 8
Zm00001d041548	615.454	578.896	621.306	425.033	379.891	366.26	0.633023	5.76e-06	down	0.0970007	U-box domain-containing protein 13
Zm00001d041577	1.12105	0	0	0	0	0	1.44275	NA	NA	0	NA
Zm00001d041632	2365.41	2481.53	2646.47	2331.78	2565.74	2539.4	0.0109342	0.945093	NA	0.0490711	Trafficking protein particle complex II-specific subunit 130 homolog
Zm00001d041682	1913.63	1970.82	2199.94	2105.77	2864.76	2522.57	-0.30038	0.0705345	NA	0.060542	Eucaryotic initiation factor6
Zm00001d041713	28.0262	18.0101	24.8071	25.2996	15.1619	23.5754	0.150772	0.833845	NA	0.0662319	NA
Zm00001d041743	4.48418	0	0	0	0	0	3.27621	NA	NA	0.0189773	NA
Zm00001d041747	221.967	213.548	231.157	92.7652	90.9716	93.4595	1.2667	4.99e-11	down	0.980554	NA
Zm00001d041756	34.7524	38.5931	29.3175	5.90324	5.89631	5.89384	2.5346	9.92e-06	down	0.010332	60S ribosomal protein L6-3
Zm00001d041788	158.068	155.659	140.95	13.4931	7.58097	11.7877	3.79014	7.66e-29	down	0.328391	Protein SUPPRESSOR OF GENE SILENCING 3
Zm00001d041793	295.956	289.448	288.665	228.54	264.492	309.006	0.124153	0.600935	NA	0.09736	Cox19 family protein (CHCH motif)
Zm00001d041829	247.751	270.151	231.157	333.955	347.04	328.371	-0.431836	0.0110114	NA	0.0379358	Thiamine synthesis3
Zm00001d041854	329.588	285.589	321.365	333.955	299.027	280.379	0.0374341	0.876927	NA	0.0380945	Protein-tyrosine-phosphatase PTP1
Zm00001d041926	199.546	205.83	162.374	445.273	554.253	437.828	-1.34153	3.43e-13	up	0.0419427	Transcription factor LHW
Zm00001d041938	8.96837	10.2915	10.1484	8.4332	17.6889	9.26175	-0.268171	0.787442	NA	0.0106524	Receptor-like kinase LIP2
Zm00001d041950	171.52	151.799	166.884	119.751	112.872	146.504	0.371864	0.134689	NA	0.0150134	Pectin acetylesterase 5
Zm00001d042005	448.418	459.257	358.576	342.388	354.621	419.305	0.180987	0.402056	NA	0.0373486	Amino acid kinase family protein
Zm00001d042017	214.12	232.845	236.795	412.383	562.676	516.132	-1.12528	3.93e-10	up	0.0397044	Thioredoxin Y1 chloroplastic
Zm00001d042049	10.0894	1.28644	2.25519	0	0	0	4.88074	0.0354546	NA	1.73e-05	Ferredoxin
Zm00001d042054	21.2999	23.1558	13.5312	2.52996	15.1619	9.26175	1.10269	0.200633	NA	0.0101377	ARM repeat superfamily protein
Zm00001d042067	69.5049	51.4574	68.7834	127.341	129.719	116.193	-0.971251	0.000302475	up	0.0189095	Putative pentatricopeptide repeat-containing protein
Zm00001d042182	99.7731	111.92	90.2077	46.3826	45.4858	51.3606	1.07378	0.000168265	down	0.00649008	NA
Zm00001d042213	1409.16	1543.72	1226.82	1035.6	851.596	1030.58	0.518088	0.000788657	down	0.0836113	Thiamine diphosphate carrier protein2
Zm00001d042250	315.014	322.895	293.175	290.945	315.031	283.746	0.0649035	0.763391	NA	0.0625291	NAD(P)-binding Rossmann-fold superfamily protein
Zm00001d042272	61.6575	77.1861	86.8249	70.8389	41.2742	60.6224	0.385166	0.342194	NA	0.0889046	Histone-lysine N-methyltransferase H3 lysine-9 specific SUVH4
Zm00001d042274	0	2.57287	1.1276	5.05992	5.89631	1.68396	-1.8106	0.337298	NA	0.0494343	Sec14p-like phosphatidylinositol transfer family protein
Zm00001d042278	42.5998	15.4372	28.1899	1.68664	0	0.841978	5.09684	6.8e-06	down	0.332648	Phytanoyl-CoA dioxygenase
Zm00001d042372	1962.95	1920.65	2003.74	1164.62	1018.38	1114.78	0.836241	3.15e-15	down	0.091576	Peptidyl-prolyl cis-trans isomerase
Zm00001d042399	52.6892	57.8896	22.5519	16.0231	1.68466	7.5778	2.39471	0.00130271	down	0.802751	NA
Zm00001d042505	2424.82	2181.79	2318.34	1973.37	1958.42	2046.85	0.212296	0.0570804	NA	0.024676	Sister chromatid cohesion 1 protein 4
Zm00001d042510	782.49	827.178	791.573	999.334	1331.72	1067.63	-0.501433	0.00149346	up	0.141845	Ribosomal protein L13 family protein
Zm00001d042567	7.84732	15.4372	13.5312	21.083	22.7429	21.0494	-0.824975	0.212874	NA	0.05287	RNA polymerase III RPC4
Zm00001d042611	0	0	0	0.84332	0.84233	0.841978	-1.96167	NA	NA	0.023311	Gibberellin 20-oxidase3
Zm00001d042626	103.136	108.061	100.356	105.415	106.976	112.825	-0.0628349	0.847759	NA	0.0419505	Nitroreductase family protein
Zm00001d042640	84.0785	97.7691	115.015	47.2259	42.1165	48.8347	1.10337	0.000223641	down	0.0154203	SnRK1-interacting protein 1
Zm00001d042645	1.12105	0	0	0	0	0	1.44275	NA	NA	0	Guanine nucleotide exchange factor SPIKE 1
Zm00001d042670	695.049	683.097	629.199	575.987	402.634	435.302	0.50548	0.00718357	down	0.0315756	Erythroid differentiation-related factor 1-like protein; protein
Zm00001d042724	1627.76	1660.79	1477.15	1652.06	1507.77	1715.95	-0.0332069	0.842363	NA	0.0563268	TUB-transcription factor 2
Zm00001d042730	3933.75	2689.94	3584.63	2198.53	4695.15	3653.34	-0.046972	0.901649	NA	0.060383	Histone H3
Zm00001d042773	13.4526	3.85931	11.276	0	0	0	5.94844	0.000720883	down	0.405255	NA
Zm00001d042787	285.867	226.413	295.43	270.706	285.55	316.584	-0.109697	0.650723	NA	0.0408321	S-adenosyl-L-methionine-dependent methyltransferases superfamily protein
Zm00001d042834	5.60523	3.85931	3.38279	4.2166	0	2.52593	0.932119	0.601169	NA	0	NA
Zm00001d042885	1144.59	1187.38	1076.85	902.352	774.101	910.178	0.397893	0.00296213	NA	0.0357368	Protein HESO1
Zm00001d042907	124.436	92.6233	121.78	403.107	582.05	445.406	-2.07438	8.04e-22	up	0.0128603	NA
Zm00001d042941	0	0	0	0	0	0.841978	-0.480799	NA	NA	0	RuvB-like protein 1
Zm00001d042959	31.3893	23.1558	31.5727	0	0	1.68396	5.67788	8.38e-06	down	0.814477	NA
Zm00001d042975	16.8157	21.8694	6.76558	38.7927	39.5895	37.047	-1.35636	0.0144424	NA	0.00592272	Serine carboxypeptidase-like 27
Zm00001d042980	0	1.28644	0	0	0	1.68396	-0.414135	NA	NA	0.0242161	Jasmonate-regulated gene 21
Zm00001d043022	726.438	614.916	564.926	454.549	392.526	403.307	0.608701	0.000203783	down	0.0641576	Sorting nexin 2B
Zm00001d043101	56.0523	74.6132	74.4214	73.3688	71.598	59.7804	0.000406253	0.999007	NA	0.0147244	Probable S-sulfocysteine synthase chloroplastic
Zm00001d043157	109.863	97.7691	78.9317	170.351	146.565	135.558	-0.659309	0.0120441	NA	0.0364963	Rhomboid-like protein 20
Zm00001d043179	0	0	0	1.68664	0	0	-1.37787	NA	NA	0	PIN-formed protein9
Zm00001d043185	1439.42	1510.27	1804.15	1667.24	2080.55	1784.15	-0.218536	0.206078	NA	0.115019	BEST Arabidopsis thaliana protein match is: mucin-related (TAIR:AT2G02880.1); Has 35333 Blast hits to 34131 proteins in 2444 species: Archae - 798; Bacteria - 22429; Metazoa - 974; Fungi - 991; Plants - 531; Viruses - 0; Other Eukaryotes - 9610 (sou /.../CBI BLink).
Zm00001d043217	1002.22	1048.44	969.733	1008.61	1378.89	1337.9	-0.302878	0.0851688	NA	0.0383451	GOS2 homolog
Zm00001d043221	7.84732	15.4372	19.1691	27.8296	16.0043	13.4716	-0.43499	0.598811	NA	0.191285	NA
Zm00001d043296	275.777	284.302	169.139	342.388	359.675	471.507	-0.687848	0.00894932	up	0.0143524	Zinc knuckle (CCHC-type) family protein
Zm00001d043305	1347.5	1610.62	1584.27	1217.75	1079.02	1032.26	0.448032	0.00145636	NA	0.0470802	ARM repeat superfamily protein
Zm00001d043323	1.12105	1.28644	1.1276	2.52996	0	4.20989	-0.933515	0.71044	NA	0.0649457	Copper transporter 1
Zm00001d043347	1029.12	881.208	932.522	925.965	761.466	788.933	0.199616	0.22682	NA	0.0390202	Nucleic acid binding
Zm00001d043407	799.306	876.062	882.908	756.458	876.865	827.664	0.0556573	0.750858	NA	0.0792658	SGS domain-containing protein
Zm00001d043422	5.60523	10.2915	5.63798	5.05992	0.84233	2.52593	1.34614	0.298862	NA	0.0156695	RING-H2 finger protein ATL2K
Zm00001d043471	0	0	1.1276	0	0.84233	0	0.480983	NA	NA	0.206574	Transducin family protein / WD-40 repeat family protein
Zm00001d043522	1.12105	1.28644	0	0	0	0.841978	1.4013	NA	NA	0.0332662	Sucrose nonfermenting 4-like protein
Zm00001d043529	195.062	146.654	175.905	188.06	179.416	200.391	-0.130993	0.621444	NA	0.0359394	Pentatricopeptide repeat-containing protein chloroplastic
Zm00001d043543	627.786	539.016	473.59	397.204	370.625	447.932	0.432343	0.0183042	NA	0.0260184	Respiratory burst oxidase2
Zm00001d043544	216.362	191.679	237.923	277.452	206.371	207.127	-0.0956921	0.74067	NA	0.111817	UDP-glycosyltransferase 88A1
Zm00001d043564	43.7208	28.3016	6.76558	0.84332	0	0	6.44267	3.7e-05	down	0.814941	Pyrophosphate--fructose 6-phosphate 1-phosphotransferase subunit alpha 2
Zm00001d043584	50.4471	50.171	57.5074	0	0	0	8.41038	3.53e-10	down	0.143324	Clathrin heavy chain 2
Zm00001d043595	368.824	405.227	365.341	474.789	495.29	474.875	-0.343893	0.0208232	NA	0.0857966	Regulator of chromosome condensation (RCC1) family protein
Zm00001d043638	1.12105	0	0	0.84332	0	0	0.480983	NA	NA	NA	NA
Zm00001d043716	168.157	253.428	153.353	10.9632	6.73864	9.26175	4.412	1.8e-30	down	0.953452	Probable mannan synthase 7
Zm00001d043733	1.12105	1.28644	0	0	0.84233	0.841978	0.502432	NA	NA	0.00233723	Phosphatidylinositol/phosphatidylcholine transfer protein SFH8
Zm00001d043738	1.12105	0	0	1.68664	3.36932	0	-2.00005	0.5567	NA	0.0113836	Mitogen-activated protein kinase kinase kinase YODA
Zm00001d043785	218.604	182.674	193.947	112.162	77.4943	78.3039	1.15241	2.39e-06	down	0.0293067	Uncharacterised conserved protein UCP031088 alpha/beta hydrolase
Zm00001d043789	26.9051	0	2.25519	6.74656	5.89631	4.20989	0.799529	0.638803	NA	0.0187436	Glutathione S-transferase GSTU6
Zm00001d043840	1338.53	1515.42	1512.11	1321.48	1208.74	1124.88	0.256173	0.0651829	NA	0.0702907	Origin recognition complex subunit 4
Zm00001d043841	128.92	118.352	142.077	259.742	224.06	227.334	-0.867106	1.49e-05	up	0.0295196	Katanin p60 ATPase-containing subunit A1
Zm00001d043842	1545.92	1773.99	1674.48	1557.61	1599.58	1681.43	0.0452922	0.770167	NA	0.0374498	GPI transamidase component family protein / Gaa1-like family protein
Zm00001d043856	5.60523	10.2915	3.38279	2.52996	5.89631	7.5778	0.256211	0.856783	NA	0.224972	NA
Zm00001d043900	4829.47	5639.73	4690.8	2362.14	1805.96	1966.02	1.30521	1.47e-20	down	0.0810366	ATP binding protein
Zm00001d043932	132.283	167.237	91.3353	91.9218	71.598	85.0397	0.649896	0.0473358	NA	0	Grx_I1-glutaredoxin subgroup III
Zm00001d043993	207.394	232.845	268.368	265.646	193.736	229.86	0.0400977	0.894237	NA	0.0201509	Galactose mutarotase-like superfamily protein
Zm00001d044021	193.941	132.503	160.119	86.8619	205.528	105.247	0.292359	0.513259	NA	0.493665	Isocitrate dehydrogenase
Zm00001d044028	22.4209	18.0101	13.5312	0	0	0	6.85888	5.2e-06	down	0.65596	NA
Zm00001d044045	2.24209	2.57287	2.25519	5.90324	8.4233	17.6815	-2.1821	0.0611624	NA	0.00809358	GDSL esterase/lipase
Zm00001d044089	248.872	228.985	206.35	287.572	271.23	290.482	-0.311814	0.103294	NA	0.0291302	NA
Zm00001d044091	366.582	375.639	409.317	153.484	132.246	173.447	1.32664	4.63e-14	down	0.105759	MAP kinase kinase kinase55
Zm00001d044124	6.72628	7.71861	10.1484	30.3595	41.2742	37.889	-2.15303	0.000139907	up	0.408439	Polypeptide
Zm00001d044133	253.356	316.463	271.751	177.097	112.03	149.03	0.940491	5.98e-05	down	0.0830446	NA
Zm00001d044142	3.36314	1.28644	2.25519	6.74656	5.05398	5.05187	-1.27209	0.364505	NA	0.112729	NA
Zm00001d044164	474.203	378.212	435.252	748.868	822.114	785.565	-0.870269	7.71e-10	up	0.0520012	Beta-adaptin-like protein A
Zm00001d044186	2847.46	3077.15	3034.36	2386.59	1432.8	1844.77	0.661432	0.000684159	down	0.0755469	NA
Zm00001d044225	2934.9	2796.71	3299.35	1496.05	1513.67	1613.23	0.966291	2.65e-18	down	0.125174	IAA-amino acid hydrolase ILR1-like 4
Zm00001d044240	6.72628	1.28644	9.02077	10.9632	10.9503	15.9976	-1.13362	0.251828	NA	0.12944	NA
Zm00001d044243	2336.26	2295	2366.82	1426.05	1437.01	1456.62	0.696135	1.34e-14	down	0.14045	3'-5' exonuclease domain-containing protein / K homology domain-containing protein / KH domain-containing protein
Zm00001d044251	1010.06	1096.04	1091.51	1110.65	1092.5	1096.25	-0.0455162	0.760257	NA	0.119143	RNA polymerase III subunit RPC82 family protein
Zm00001d044272	1.12105	0	0	0	0.84233	0	0.480983	NA	NA	0.00748628	Putative transcription factor bHLH041
Zm00001d044331	17.9367	11.5779	20.2967	14.3364	21.9006	10.9457	0.0844257	0.924838	NA	0.0297077	Pentatricopeptide repeat-containing protein mitochondrial
Zm00001d044338	680.475	738.414	695.727	668.753	462.439	481.611	0.390567	0.0500435	NA	0.041233	Serine/threonine-protein kinase AFC3
Zm00001d044362	2.24209	0	0	0	0	0	2.27912	NA	NA	0	Shaggy-related protein kinase alpha
Zm00001d044387	1.12105	1.28644	0	5.05992	6.73864	6.73582	-2.97127	0.0825792	NA	0.0239481	Transmembrane amino acid transporter family protein
Zm00001d044389	23.542	32.1609	20.2967	82.6453	60.6478	66.5162	-1.4729	0.000142762	up	0.190327	Calcineurin B-like5
Zm00001d044391	1936.05	1847.32	1885.34	1313.89	1642.54	1521.45	0.340296	0.0116292	NA	0.0840813	Mitochondrial ATP synthase subunit G protein
Zm00001d044463	313.893	340.905	396.914	475.632	400.107	403.307	-0.282039	0.146186	NA	0.0451606	Protein LOL2
Zm00001d044467	409.182	448.966	405.935	333.955	415.269	430.251	0.0992094	0.650279	NA	0.0785153	NA
Zm00001d044469	1566.1	1386.78	1410.62	1100.53	1524.62	1366.53	0.128666	0.513889	NA	0.0367566	Heterogeneous nuclear ribonucleoprotein A3-like protein 2
Zm00001d044506	1714.08	1707.1	1655.31	1959.03	1850.6	1828.78	-0.151517	0.183606	NA	0.0729171	Protein MICRORCHIDIA 6
Zm00001d044511	158.068	154.372	169.139	169.507	154.989	142.294	0.0457283	0.876207	NA	0.0373435	Phox (PX) domain-containing protein
Zm00001d044532	52.6892	48.8845	28.1899	21.9263	10.108	10.9457	1.59283	0.00398128	down	0.203043	DUF724 domain-containing protein 2
Zm00001d044541	3440.49	3556.99	2814.48	377.807	176.047	338.475	3.45885	7.33e-48	down	0.408127	SPX domain-containing protein 3
Zm00001d044551	742.133	845.188	712.641	798.624	792.632	815.876	-0.0667527	0.695246	NA	0.0382028	E3 ubiquitin-protein ligase SIS3
Zm00001d044613	16.8157	18.0101	31.5727	0	0	0	7.15986	1.26e-06	down	0.155794	NA
Zm00001d044686	0	0	0	5.05992	0	0.841978	-3.18497	0.395281	NA	0.00613158	Non-specific lipid-transfer protein
Zm00001d044699	2638.94	2843.02	2666.77	2282.02	2350.94	2419.84	0.208136	0.0508271	NA	0.0553095	Protein FLX-like 3
Zm00001d044715	0	11.5779	4.51039	0	0	0	5.10495	0.0402303	NA	0.0333043	Phosphoenolpyruvate/phosphate translocator 2 chloroplastic
Zm00001d044750	6.72628	3.85931	9.02077	0	0	0	5.4028	0.00442497	down	0	NA
Zm00001d044753	189.457	137.649	160.119	137.461	163.412	138.926	0.150179	0.606256	NA	0.0395009	Elongin
Zm00001d044759	353.13	302.312	325.875	447.803	436.327	359.524	-0.340738	0.0669508	NA	0.0220669	Alpha-mannosidase 2
Zm00001d044827	0	0	2.25519	0	0	0	2.2864	NA	NA	0	NA
Zm00001d044855	4.48418	0	0	0	0	0	3.27621	NA	NA	0.831377	ARM repeat superfamily protein
Zm00001d044880	4.48418	11.5779	10.1484	21.083	48.8551	34.5211	-2.00508	0.00226909	up	0.0163128	GLABRA2 expression modulator
Zm00001d044903	1216.34	1189.95	1136.62	1342.57	1443.75	1369.06	-0.230106	0.0488614	NA	0.0284185	Kinesin-like protein KCA2
Zm00001d044905	2.24209	2.57287	0	0	0	0	3.36713	NA	NA	0	Potassium transporter 24
Zm00001d044917	195.062	141.508	168.012	189.747	240.064	213.862	-0.34868	0.155971	NA	0.0398295	Zinc finger protein ZOP1
Zm00001d044918	0	2.57287	0	2.52996	0.84233	1.68396	-1.03161	0.730374	NA	0.0855877	NA
Zm00001d044923	61.6575	56.6031	85.6973	55.6591	137.3	101.037	-0.525636	0.253125	NA	0.0155541	NA
Zm00001d044966	0	0	0	4.2166	7.58097	3.36791	-4.54661	0.0271658	NA	0.343033	Eukaryotic aspartyl protease family protein
Zm00001d044977	0	0	1.1276	0	0	0	1.44275	NA	NA	NA	Lectin-domain containing receptor kinase A4.2
Zm00001d044978	319.498	285.589	299.941	17.7097	0.84233	2.52593	5.42431	2.42e-06	down	0.744081	1-aminocyclopropane-1-carboxylate oxidase 1
Zm00001d044979	3711.78	3816.85	3874.42	3972.88	4417.18	4183.79	-0.141025	0.208129	NA	0.0752721	Putative DUF1296 domain containing family protein
Zm00001d044987	219.725	187.82	218.754	222.636	295.658	265.223	-0.32158	0.151243	NA	0.014479	Putative DUF231 domain containing family protein
Zm00001d045004	2.24209	0	0	0	0	0	2.27912	NA	NA	0	LL-diaminopimelate aminotransferase chloroplastic
Zm00001d045018	0	0	1.1276	0	0	0	1.44275	NA	NA	NA	Uridine kinase-like protein 5
Zm00001d045030	34.7524	46.3117	48.4866	10.1198	5.89631	11.7877	2.219	1.62e-05	down	0.0568591	NA
Zm00001d045041	195.062	199.397	239.05	554.061	676.391	669.372	-1.58349	1.08e-21	up	0.0174936	Phosphoinositide phosphatase SAC2
Zm00001d045049	751.101	892.786	824.273	788.504	766.52	809.983	0.0607458	0.724611	NA	0.0455139	Ubiquitin conjugating enzyme2
Zm00001d045268	2017.88	1503.84	1937.21	933.555	1991.27	1521.45	0.29621	0.338582	NA	0.0141563	Histone H3.2
Zm00001d045297	466.355	509.428	549.139	458.766	389.999	391.52	0.298016	0.0816092	NA	0.0318164	Beta-1%2C3-galactosyltransferase 6
Zm00001d045320	130.041	155.659	110.504	115.535	73.2827	59.7804	0.670757	0.0572991	NA	0.0276341	Transcription elongation factor 1 homolog
Zm00001d045321	0	16.7237	42.8487	0.84332	1.68466	0.841978	4.14431	0.00580391	down	0.736068	Dehydrin family protein expressed; Embryogenic-cell protein 40 (Ecp40); protein
Zm00001d045382	769.038	752.565	794.955	642.61	633.432	621.38	0.288252	0.0210815	NA	0.0366672	PRP38 family protein
Zm00001d045422	1.12105	38.5931	22.5519	0	0	0	7.06119	6.24e-05	down	1	Aspartic proteinase A1
Zm00001d045435	433.845	463.117	516.439	592.01	589.631	603.698	-0.33684	0.0226267	NA	0.0550975	Glycine-rich protein
Zm00001d045450	368.824	376.925	373.234	468.042	523.087	497.609	-0.412091	0.00455913	NA	0.0413389	Enolpyruvylshikimate phosphate synthase1
Zm00001d045451	318.377	271.438	288.665	690.679	1412.59	1092.89	-1.86276	3.58e-14	up	0.0192559	Transketolase 1
Zm00001d045473	10.0894	12.8644	21.4243	14.3364	16.8466	14.3136	-0.0333329	0.9707	NA	0.245813	NA
Zm00001d045523	1.12105	0	2.25519	2.52996	0	2.52593	-0.55993	0.853291	NA	0.0187793	NA
Zm00001d045573	319.498	348.624	299.941	264.802	186.997	183.551	0.606837	0.00614292	down	0.0381641	Sec14p-like phosphatidylinositol transfer family protein
Zm00001d045654	1.12105	11.5779	3.38279	2.52996	0	0.841978	2.24033	0.229706	NA	0.244408	NA
Zm00001d045657	168.157	303.599	135.312	146.738	133.93	140.61	0.523818	0.144306	NA	0.000672105	Nudix hydrolase 4
Zm00001d045663	13.4526	20.583	13.5312	0	0	0	6.6732	1.37e-05	down	0.864325	Helicase-like transcription factor CHR27
Zm00001d045670	7.84732	10.2915	2.25519	0	0.84233	0.841978	3.5909	0.0411359	NA	0.553574	Phosphatidylinositol/phosphatidylcholine transfer protein SFH13
Zm00001d045724	349.766	398.795	426.231	255.526	246.803	278.695	0.588684	0.000495991	down	0.0140368	Heat shock factor binding protein 2%3B Heat shock factor binding protein 2Heat shock factor-binding protein 1%3B Heat shock factor-binding protein 1
Zm00001d045752	12.3315	16.7237	25.9347	7.58988	9.26563	1.68396	1.56959	0.0709884	NA	1	NA
Zm00001d045812	746.617	900.505	907.715	691.522	936.671	863.027	0.0360391	0.882631	NA	0.0903566	NA
Zm00001d045829	32.5103	43.7388	22.5519	0	0	0	7.72792	4.38e-08	down	0.944145	Topless-related protein 2
Zm00001d045846	0	0	0	0	0.84233	0	-0.480799	NA	NA	0	Peroxidase 1
Zm00001d045888	0	0	0	0	1.68466	0	-1.3764	NA	NA	0	Pollen-specific arabinogalacta protein BAN102
Zm00001d045897	364.34	320.322	351.81	552.374	544.145	567.493	-0.681652	8.02e-07	up	0.0706677	UPF0061 protein azo1574
Zm00001d045898	0	0	1.1276	0	0	0	1.44275	NA	NA	0.0241094	Exosome complex component RRP45B
Zm00001d045899	1.12105	5.14574	9.02077	1.68664	0	0	3.18042	0.126721	NA	0.0506463	NA
Zm00001d045951	110.984	97.7691	102.611	109.632	107.818	122.087	-0.123657	0.689187	NA	0.0451862	NA
Zm00001d045972	4.48418	0	0	4.2166	12.6349	4.20989	-2.19961	0.202837	NA	0.046605	Glycosyltransferase family 61 protein
Zm00001d046065	38.1156	29.588	14.6588	0.84332	0	1.68396	5.02554	9.72e-06	down	0.20382	Histone acetyltransferase type B catalytic subunit
Zm00001d046069	1.12105	1.28644	0	0	0	0	2.36655	NA	NA	0	NA
Zm00001d046083	8.96837	7.71861	10.1484	0.84332	5.89631	3.36791	1.41076	0.220624	NA	0	NADH dehydrogenase 1A
Zm00001d046124	0	0	1.1276	0	0	0	1.44275	NA	NA	0	NA
Zm00001d046149	1.12105	1.28644	1.1276	0.84332	0	0	1.96319	NA	NA	0.016812	DUF679 domain membrane protein 7
Zm00001d046222	0	0	1.1276	0.84332	0.84233	0	-0.415304	NA	NA	0	Guanosine nucleotide diphosphate dissociation inhibitor 2
Zm00001d046277	12.3315	11.5779	19.1691	34.5761	19.3736	17.6815	-0.729192	0.29192	NA	0.176768	ABC transporter G family member 29
Zm00001d046288	0	0	1.1276	0	0	0	1.44275	NA	NA	0	NA
Zm00001d046304	29.1472	16.7237	28.1899	23.613	23.5852	21.8914	0.107372	0.877257	NA	0.0159777	RING/FYVE/PHD-type zinc finger family protein
Zm00001d046330	57.1734	39.8795	57.5074	49.7559	80.0213	63.9903	-0.321838	0.461218	NA	0.0019252	Plant L-ascorbate oxidase
Zm00001d046333	5.60523	6.43218	10.1484	0	0	0	5.57785	0.0021677	down	0.763158	Dihydroflavonol-4-reductase
Zm00001d046390	0	0	0	0.84332	0	0.841978	-1.37687	NA	NA	1	CDT1-like protein a chloroplastic
Zm00001d046394	23.542	28.3016	50.7418	0	0	0	7.78708	4.13e-08	down	0.894334	NA
Zm00001d046395	48.205	30.8744	43.9763	16.0231	6.73864	5.05187	2.14847	0.000283462	down	0.917611	ATP-dependent DNA helicase [Source:UniProtKB/TrEMBL;Acc:A0A1D6P2I2]
Zm00001d046399	932.71	895.359	924.629	640.08	531.51	598.646	0.637117	1.02e-06	down	0.06626	Beta-glucuronosyltransferase GlcAT14B
Zm00001d046457	0	0	0	0	0.84233	0	-0.480799	NA	NA	0	D111/G-patch domain-containing protein
Zm00001d046483	136.768	137.649	128.546	121.438	107.818	162.502	0.0403018	0.911415	NA	0.0323499	NAD(P)-binding Rossmann-fold superfamily protein
Zm00001d046568	485.413	499.137	383.383	394.674	272.915	385.626	0.376598	0.105388	NA	0.0363084	Knotted related homeobox2
Zm00001d046583	3833.98	4314.7	4285.99	4453.57	6067.3	5544.42	-0.369644	0.0188741	NA	0.0930198	40S ribosomal protein S14
Zm00001d046597	4.48418	19.2965	5.63798	4.2166	5.89631	5.89384	0.86218	0.454887	NA	1	NA
Zm00001d046598	81.8364	127.357	69.911	52.2858	17.6889	15.9976	1.69685	0.00132813	down	0.899803	NA
Zm00001d046601	262.325	239.277	261.602	251.309	219.848	240.806	0.101305	0.649621	NA	0.0594538	Phox (PX) domain-containing protein
Zm00001d046605	0	0	0	0	0	0.841978	-0.480799	NA	NA	0	NA
Zm00001d046616	362.098	293.307	268.368	337.328	253.541	353.631	-0.0315018	0.919068	NA	0.114424	Protein kinase superfamily protein
Zm00001d046626	4.48418	0	3.38279	5.05992	15.1619	10.9457	-1.95443	0.115278	NA	0.00382763	Putative leucine-rich repat protein kinase family protein
Zm00001d046655	141.252	114.493	165.757	155.171	132.246	173.447	-0.126014	0.695246	NA	0.028994	Putative STRUBBELIG family receptor protein kinase
Zm00001d046718	485.413	542.876	569.436	388.77	316.716	408.359	0.520268	0.00268328	down	0.087933	BZIP transcription factor 60
Zm00001d046767	6532.34	6082.27	5363.98	4677.05	3425.76	4009.5	0.569797	0.000265567	down	0.0875345	Zinc finger protein1
Zm00001d046779	1.12105	0	1.1276	0	0	0	2.28409	NA	NA	0.157006	Glutathione synthetase chloroplastic
Zm00001d046831	192.82	267.579	234.54	254.683	196.263	214.704	0.0601715	0.84201	NA	0.0271989	Probable protein phosphatase 2C 21
Zm00001d046840	7.84732	1.28644	3.38279	0.84332	0	1.68396	2.31822	0.235523	NA	1	Retrotransposon-like protein
Zm00001d046889	2455.09	2300.15	1934.96	2098.18	1494.29	1709.21	0.335544	0.0728628	NA	0.165312	Protein STRUBBELIG-RECEPTOR FAMILY 1
Zm00001d046905	2545.9	2621.75	2397.27	2274.43	1806.8	1733.63	0.379485	0.0124399	NA	0.0445491	Villin-4
Zm00001d046915	86.3206	90.0505	83.4421	173.724	224.06	191.129	-1.18157	1.69e-07	up	0.0118797	Putative AMP-dependent synthetase and ligase superfamily protein
Zm00001d046919	1.12105	1.28644	1.1276	6.74656	2.52699	7.5778	-2.25673	0.162672	NA	0.0236793	Chloride channel protein CLC-b
Zm00001d046923	1.12105	0	0	0.84332	0	0	0.480983	NA	NA	0.000544299	D-3-phosphoglycerate dehydrogenase 2 chloroplastic
Zm00001d046939	743.254	867.057	656.261	691.522	651.121	691.264	0.155142	0.396071	NA	0.0404232	Protein kinase superfamily protein
Zm00001d046960	144.615	136.362	142.077	189.747	176.047	175.131	-0.353823	0.104351	NA	0.0639673	Glycosyltransferase-like KOBITO 1
Zm00001d046964	0	0	1.1276	0	0	0	1.44275	NA	NA	NA	ATP-dependent DNA helicase [Source:UniProtKB/TrEMBL;Acc:A0A1D6P5P7]
Zm00001d046971	29.1472	29.588	46.2314	75.0555	48.0128	57.2545	-0.777451	0.0717033	NA	0.0118048	Filamentation temperature-sensitive H 2A isoform 1%3B Filamentation temperature-sensitive H 2A isoform 2%3B Filamentation temperature-sensitive H 2A isoform 3
Zm00001d047055	16.8157	15.4372	14.6588	0	0	0	6.65697	1.28e-05	down	0.00352873	Formin-like protein 18
Zm00001d047076	761.19	722.977	682.196	468.886	395.895	246.699	0.962811	4.96e-05	down	0.395277	CAI-1 autoinducer sensor kinase/phosphatase cqsS isoform 1
Zm00001d047143	71.747	82.3318	66.5282	1.68664	0.84233	0	6.44607	2.4e-11	down	0.759151	Callose synthase 7
Zm00001d047218	523.529	527.438	594.243	645.983	652.806	639.903	-0.236323	0.102959	NA	0.0679598	Cytochrome c oxidase subunit 6b-1
Zm00001d047301	309.409	392.363	343.917	2.52996	4.21165	0	7.27639	6.69e-38	down	0.208038	NA
Zm00001d047362	1359.83	1498.7	1518.87	1343.41	1006.58	1105.52	0.341062	0.0355135	NA	0.130328	Tobamovirus multiplication protein 3
Zm00001d047366	201.788	221.267	210.861	161.074	116.242	122.087	0.665836	0.00336692	down	0.0184973	NA
Zm00001d047373	8096.2	8480.18	7758.99	4288.28	4459.29	4444.8	0.883263	2.67e-24	down	0.0947164	Ubiquitin domain-containing protein DSK2b
Zm00001d047441	0	1.28644	0	0	0.84233	0.841978	-0.414425	NA	NA	0.00124884	NADPH:quinone oxidoreductase
Zm00001d047467	58.2944	75.8997	85.6973	94.4518	50.5398	61.4644	0.0903934	0.858806	NA	0.0535538	HAT transposon superfamily protein
Zm00001d047468	365.461	295.88	333.769	225.166	192.051	230.702	0.620397	0.000829889	down	0.012554	Aberrant pollen transmission1
Zm00001d047505	58.2944	66.8946	51.8694	23.613	17.6889	25.2593	1.40925	0.000318989	down	0.556384	Putative homeodomain-like transcription factor superfamily protein
Zm00001d047516	3.36314	0	4.51039	34.5761	78.3367	48.8347	-4.3139	3.46e-08	up	0.00417277	WEB family protein
Zm00001d047531	89.6837	102.915	78.9317	55.6591	95.1833	76.62	0.253443	0.515195	NA	0.0126798	Putative AGC-like protein kinase family protein isoform 1%3B Putative AGC-like protein kinase family protein isoform 2%3B Putative AGC-like protein kinase family protein isoform 3%3B Serine/threonine-protein kinase AtPK19
Zm00001d047533	959.616	1119.2	820.89	1650.38	1400.79	1700.79	-0.713423	9.51e-06	up	0.0251978	Putative receptor-like protein kinase family protein
Zm00001d047541	5.60523	6.43218	5.63798	0	0	0	5.24742	0.00634825	down	1	NA
Zm00001d047547	14.5736	6.43218	4.51039	3.37328	4.21165	3.36791	1.22486	0.286267	NA	0.148068	Fringe-related protein
Zm00001d047553	6.72628	6.43218	4.51039	5.90324	2.52699	5.89384	0.300852	0.827162	NA	0.637681	18 kda heat shock protein18a
Zm00001d047593	60.5365	110.633	71.0386	0	0	0	9.02176	1.2e-11	down	0.957447	ATP-dependent DNA helicase [Source:UniProtKB/TrEMBL;Acc:A0A1D6PBR2]
Zm00001d047619	0	1.28644	0	0	0	0	1.44275	NA	NA	0	NA
Zm00001d047620	0	0	0	0.84332	0	0	-0.480799	NA	NA	0.00293765	GDSL-like Lipase/Acylhydrolase superfamily protein
Zm00001d047638	44.8418	28.3016	46.2314	47.2259	31.1662	40.4149	0.0124756	0.983577	NA	0.0105701	Calcium-dependent phosphotriesterase superfamily protein
Zm00001d047639	2.24209	0	1.1276	0.84332	2.52699	2.52593	-0.778164	0.760243	NA	0.000551802	Nicotianamine synthase6
Zm00001d047676	5012.2	5311.69	3839.47	3787.35	4211.65	4065.07	0.231298	0.180804	NA	0.0648063	RING/U-box protein
Zm00001d047704	3.36314	9.00505	0	0	0	0	4.72496	0.0799092	NA	NA	NA
Zm00001d047880	108.741	128.644	102.611	175.411	150.777	184.393	-0.589449	0.0134867	NA	0.0299566	Putative metallophosphoesterase
Zm00001d047884	1.12105	0	0	0	0	0	1.44275	NA	NA	0	NA
Zm00001d047956	11.2105	34.7337	27.0623	0	0	0	7.29082	1.07e-06	down	0.839796	Helicase-like transcription factor CHR27
Zm00001d047975	2.24209	3.85931	1.1276	0	0.84233	0	2.98799	0.25079	NA	1	ATP-dependent DNA helicase [Source:UniProtKB/TrEMBL;Acc:A0A1D6PF89]
Zm00001d047985	414.787	475.981	417.211	301.908	258.595	296.376	0.609075	0.000171509	down	0.0496256	Proline-rich family protein
Zm00001d047988	715.227	689.529	647.24	616.467	474.232	513.606	0.355042	0.0343682	NA	0.0418771	5'-3' exonuclease family protein
Zm00001d048022	0	1.28644	0	0	0	0	1.44275	NA	NA	0	NA
Zm00001d048027	0	1.28644	2.25519	0	0.84233	1.68396	0.484593	0.887592	NA	0.00758152	Putative MAP kinase family protein
Zm00001d048065	4792.47	5143.17	4725.76	4684.64	3915.99	4853.16	0.123919	0.416839	NA	0.191222	Tubulin alpha-1 chain
Zm00001d048082	0	1.28644	0	0	0.84233	0.841978	-0.414425	NA	NA	0.00151885	Zea mays MADS8
Zm00001d048097	318.377	325.468	315.727	60.719	12.6349	10.9457	3.50884	3.82e-05	down	0.976378	NA
Zm00001d048145	0	0	1.1276	0	0	0	1.44275	NA	NA	0.100567	[Pyruvate dehydrogenase (acetyl-transferring)] kinase mitochondrial
Zm00001d048157	3553.72	8082.67	7658.63	10392.2	6629.98	9097.57	-0.436947	0.373472	NA	0.14988	40S ribosomal protein S3a
Zm00001d048218	68.3838	64.3218	66.5282	86.0186	97.7103	82.5138	-0.417489	0.176335	NA	0.0178355	Probable mitochondrial adenine nucleotide transporter BTL2
Zm00001d048224	4.48418	6.43218	10.1484	5.90324	5.89631	6.73582	0.186119	0.882811	NA	0.0148538	VQ motif-containing protein 9
Zm00001d048227	0	1.28644	0	1.68664	0.84233	0	-1.0005	NA	NA	0.0345701	Putative homeobox DNA-binding and leucine zipper domain family protein
Zm00001d048235	1384.49	1547.58	1276.44	1286.91	1129.56	1268.02	0.191296	0.208118	NA	0.0693464	Transducin family protein / WD-40 repeat family protein
Zm00001d048249	2.24209	1.28644	1.1276	0	2.52699	2.52593	-0.113787	0.966546	NA	0.323552	MADS box interactor-like
Zm00001d048267	13.4526	21.8694	10.1484	0	1.68466	0	4.74899	0.0010066	down	0.11686	PIF1 helicase
Zm00001d048334	43.7208	63.0353	54.1246	44.6959	33.6932	26.9433	0.60806	0.164549	NA	0.121153	Whole genome shotgun sequence of line PN40024 scaffold_113.assembly12x (Fragment)
Zm00001d048360	33.6314	36.0202	33.8279	34.5761	36.2202	38.731	-0.0830689	0.878657	NA	0.0467572	NA
Zm00001d048361	400.213	352.483	410.445	285.042	255.226	297.218	0.475062	0.00509408	NA	0.0512096	CSC1-like protein
Zm00001d048363	147.978	174.955	171.395	126.498	155.831	169.238	0.129468	0.654628	NA	0.0176534	Cyclin-dependent kinase inhibitor 5
Zm00001d048373	69.5049	54.0303	43.9763	269.019	169.308	229.018	-1.9932	3.2e-12	up	0.00556198	Carotenoid 910(9'10')-cleavage dioxygenase 1
Zm00001d048397	335.193	339.619	311.217	605.504	492.763	619.696	-0.801451	5.94e-07	up	0.0467653	Ubiquitin-conjugating enzyme E2 4
Zm00001d048398	17.9367	20.583	27.0623	18.553	26.1122	23.5754	-0.0562079	0.938147	NA	0.0152367	NA
Zm00001d048415	1433.82	1667.22	1672.23	1183.18	860.019	937.121	0.679354	3.18e-05	down	0.0670022	Splicing factor CC1-like
Zm00001d048447	97.531	131.216	105.994	143.364	142.354	130.507	-0.317944	0.240127	NA	0.0469123	Boron transporter 4
Zm00001d048452	7.84732	9.00505	12.4036	0	0	0	5.97636	0.000396364	down	0.190933	NA
Zm00001d048493	73.989	47.5981	43.9763	58.1891	48.8551	52.2026	0.058872	0.909222	NA	0.0205095	NAC domain containing protein 28
Zm00001d048499	156.946	95.1962	160.119	114.691	57.2784	66.5162	0.792039	0.0413966	NA	0.444817	UDP-galactose/UDP-glucose transporter 4
Zm00001d048508	3.36314	2.57287	1.1276	1.68664	4.21165	2.52593	-0.25614	0.897727	NA	0	OJ000126_13.10 protein; protein
Zm00001d048561	3.36314	0	4.51039	5.05992	10.9503	4.20989	-1.33325	0.36237	NA	0.00466174	P-protein
Zm00001d048569	3.36314	1.28644	4.51039	0	1.68466	3.36791	0.868047	0.68167	NA	0.00032966	Zinc finger CCCH domain-containing protein 18
Zm00001d048583	2788.04	3044.99	2843.8	2734.89	1950.84	2285.97	0.315556	0.0576099	NA	0.0974569	Thioesterase family protein%2C mRNA
Zm00001d048596	19.0578	14.1508	11.276	0	0	0	6.5808	2.27e-05	down	0.0799711	NA
Zm00001d048620	299.319	248.282	275.134	265.646	292.288	274.485	-0.0153055	0.951056	NA	0.0236448	PIF / Ping-Pong family of plant transposases
Zm00001d048621	7.84732	5.14574	2.25519	13.4931	12.6349	26.1013	-1.7759	0.0441203	NA	0.00414608	ABC transporter G family member 11
Zm00001d048634	39.2366	66.8946	69.911	161.917	152.462	207.968	-1.57236	1.27e-07	up	0.00540037	DIBOA-glucoside dioxygenase BX6
Zm00001d048646	66.1417	51.4574	56.3798	24.4563	10.108	8.41978	2.01843	6.53e-05	down	0.656357	NA
Zm00001d048672	238.783	190.392	199.585	193.12	172.678	228.176	0.0834388	0.772487	NA	0.0314241	ATP-dependent DNA helicase Q-like 1
Zm00001d048743	60.5365	37.3066	15.7863	0	0	1.68396	6.07579	3.92e-06	down	0.308233	Fumarate hydratase 1 mitochondrial
Zm00001d048747	73.989	63.0353	43.9763	0	0	0	8.60439	1.49e-10	down	1	NA
Zm00001d048807	180.488	402.654	420.593	49.7559	2.52699	3.36791	4.17283	0.00395754	down	0.980514	NA
Zm00001d048810	12959.3	17435.1	16862.1	2226.36	390.841	516.974	3.91435	2.19e-05	down	0.975791	NA
Zm00001d048817	263658	416323	306830	30635.3	4514.05	8868.55	4.48661	6.46e-07	down	0.967946	Zein protein3
Zm00001d048842	132.283	147.94	171.395	29.5162	6.73864	14.3136	3.15903	7.72e-14	down	0.934625	OSJNBa0089K21.9 protein; Os04g0471100 protein
Zm00001d048847	98459.2	203758	124987	8157.43	1308.98	2577.29	5.14858	8.09e-09	down	0.990191	Zein polypeptidesL2a
Zm00001d048849	567051	750147	522604	89710.7	22475.9	26677.2	3.72781	1.25e-06	down	0.986048	Uncharacterized protein [Source:UniProtKB/TrEMBL;Acc:B6SHX7]
Zm00001d048894	0	0	1.1276	0.84332	0	0	0.480983	NA	NA	1	Putative MADS-box transcription factor family protein
Zm00001d048988	645.723	742.273	678.813	752.241	707.557	640.745	-0.0241317	0.903575	NA	0.0394921	Non-lysosomal glucosylceramidase
Zm00001d049038	2461.82	2705.37	2974.6	2793.07	2820.96	2772.63	-0.0427547	0.787848	NA	0.0534209	mRNA capping enzyme family protein
Zm00001d049075	51.5681	78.4725	83.4421	59.0324	52.2245	49.6767	0.405758	0.296469	NA	0.0198227	Putative DEAD-box ATP-dependent RNA helicase family protein
Zm00001d049097	97.531	65.6082	112.76	80.1154	68.2287	74.094	0.315114	0.391057	NA	0.118779	Saposin B domain-containing protein
Zm00001d049103	2.24209	1.28644	0	5.90324	13.4773	10.9457	-3.10576	0.0256576	NA	0.031562	Cysteine/Histidine-rich C1 domain family protein
Zm00001d049155	5369.81	5800.54	5581.6	5630	5343.74	5397.92	0.0330171	0.795891	NA	0.055362	Sec23/Sec24 protein transport family protein
Zm00001d049165	69.5049	81.0454	58.635	85.1753	83.3907	105.247	-0.391834	0.239148	NA	0.0127399	Squamosa promoter-binding-like protein 18
Zm00001d049166	1271.27	1005.99	1097.15	706.702	756.412	893.338	0.51853	0.00145653	down	0.0128132	NA
Zm00001d049228	0	3.85931	4.51039	15.1798	24.4276	17.6815	-2.792	0.00346535	up	0.00901886	Putative membrane lipoprotein
Zm00001d049243	289325	459543	325554	25722.9	3762.69	5727.13	4.93132	4.25e-07	down	0.985917	Floury2
Zm00001d049259	0	0	0	0.84332	1.68466	0.841978	-2.37663	NA	NA	0.00759395	Long chain base biosynthesis protein 2a
Zm00001d049266	2.24209	6.43218	2.25519	0	0	0.841978	3.58264	0.113909	NA	0.631264	NA
Zm00001d049270	797.064	768.002	704.748	597.07	747.147	711.471	0.142843	0.427537	NA	0.0390452	Fructose-2%2C6-bisphosphatase
Zm00001d049293	26.9051	18.0101	34.9555	36.2627	40.4318	26.1013	-0.357265	0.542626	NA	0.0773528	Putative leucine-rich repeat receptor-like protein kinase family protein
Zm00001d049294	751.101	572.464	747.596	627.43	780.84	733.363	-0.0471592	0.845885	NA	0.0524884	Putative HLH DNA-binding domain superfamily protein
Zm00001d049333	1313.87	1322.46	1498.58	1297.87	1383.11	1282.33	0.0614078	0.69372	NA	0.0966927	Alba DNA/RNA-binding protein
Zm00001d049377	497.744	564.745	497.27	319.618	191.209	294.692	0.95288	1.57e-05	down	0.440524	General transcription factor 2-related zinc finger protein
Zm00001d049441	1967.44	1929.65	1792.88	1270.04	864.23	1117.3	0.807247	9.53e-07	down	0.062601	Glucose-6-phosphate/phosphate translocator 2
Zm00001d049449	2298.14	2530.42	2477.33	2185.88	2206.06	2067.9	0.177353	0.124109	NA	0.0590655	Cold regulated protein homolog1
Zm00001d049457	2402.4	2419.78	2078.16	2427.92	2144.57	2175.67	0.0319874	0.854622	NA	0.0446276	Histone-lysine N-methyltransferase ATXR3
Zm00001d049500	6163.51	6782.09	7260.59	6570.3	9394.51	8040.89	-0.248588	0.168869	NA	0.0564234	40S ribosomal protein S3-1
Zm00001d049515	53.8102	68.1811	43.9763	8.4332	2.52699	4.20989	3.44928	1.12e-09	down	0.917197	NA
Zm00001d049531	1.12105	0	2.25519	3.37328	0.84233	0	-0.299429	0.928255	NA	0.0890095	OSJNBa0089K21.9 protein; Os04g0471100 protein
Zm00001d049544	1.12105	0	0	0	3.36932	1.68396	-1.9994	0.5567	NA	0.00423113	UDP-glycosyltransferase 83A1
Zm00001d049590	70.6259	61.7489	41.7211	0.84332	0	0.841978	6.69032	2.13e-08	down	0.960049	NA
Zm00001d049624	3.36314	6.43218	4.51039	5.90324	3.36932	3.36791	0.169975	0.911415	NA	0.00339345	Magnesium transporter CorA-like family protein
Zm00001d049648	515.681	526.152	500.653	581.891	728.615	738.414	-0.409856	0.0115839	NA	0.0699031	Protein STICHEL-like 2
Zm00001d049665	295.956	259.86	293.175	165.291	251.857	215.546	0.425061	0.0713289	NA	0.0123051	Probable calcium-binding protein CML13
Zm00001d049668	2105.32	2107.18	2410.8	2658.14	4134.16	3403.27	-0.622241	0.000697511	up	0.119536	40S ribosomal protein S13-1
Zm00001d049729	2839.61	2823.73	2824.63	2747.54	2764.53	2627.81	0.0604246	0.607882	NA	0.0698253	Evolutionarily conserved C-terminal region 7
Zm00001d049731	0	14.1508	4.51039	0.84332	0	0	4.35537	0.0587766	NA	0.351655	ATP-dependent 6-phosphofructokinase 3
Zm00001d049771	1.12105	0	0	0	0	0	1.44275	NA	NA	0	Peptidase family M48 family protein
Zm00001d049793	0	2.57287	0	0	0	0	2.45209	NA	NA	0.326213	NA
Zm00001d049821	230.936	236.704	209.733	112.162	85.0753	118.719	1.09964	4.56e-07	down	0.0145858	DHBP synthase RibB-like alpha/beta domain
Zm00001d049830	3905.72	4442.06	4717.86	3974.57	6170.91	5280.88	-0.239642	0.253803	NA	0.100878	Nascent polypeptide-associated complex subunit alpha-like protein 3
Zm00001d049857	303.804	307.458	294.303	279.982	320.085	325.003	-0.0310554	0.892194	NA	0.0165266	Probable protein S-acyltransferase 7
Zm00001d049879	0	0	0	0	0	0.841978	-0.480799	NA	NA	0	Nuclear pore complex protein NUP214
Zm00001d049922	5.60523	6.43218	3.38279	0.84332	2.52699	4.20989	1.01961	0.492877	NA	0.24669	Retinoid-inducible serine carboxypeptidase%2C mRNA
Zm00001d049923	1.12105	0	0	0	0	0	1.44275	NA	NA	0.0440064	Putative ubiquitin-conjugating enzyme family
Zm00001d049948	136.768	138.935	99.2285	133.245	127.192	123.771	-0.0371354	0.914992	NA	0.0185335	Uridine nucleosidase 1
Zm00001d049950	0	0	1.1276	1.68664	0.84233	0	-1.00051	NA	NA	0.00073393	Male sterile protein homolog1
Zm00001d049961	1.12105	9.00505	1.1276	0	0	0	4.58418	0.0707311	NA	1	NA
Zm00001d049977	22.4209	23.1558	10.1484	0	0	0	6.90268	5.96e-06	down	0.0549495	NA
Zm00001d049978	38.1156	47.5981	48.4866	25.2996	9.26563	10.1037	1.58638	0.00395754	down	0.840312	NA
Zm00001d049988	2.24209	2.57287	3.38279	0	0	0	4.14073	0.107044	NA	0.773338	NA
Zm00001d050033	97.531	111.92	78.9317	79.2721	95.1833	83.3558	0.158713	0.653181	NA	0.0287272	Whole genome shotgun sequence of line PN40024 scaffold_57.assembly12x (Fragment)
Zm00001d050160	0	0	0	1.68664	0	0	-1.37787	NA	NA	0.225807	ATP-dependent DNA helicase [Source:UniProtKB/TrEMBL;Acc:A0A1Q0YIL8]
Zm00001d050179	3338.48	3099.02	2762.61	1567.73	1111.88	1450.73	1.15538	2.61e-13	down	0.133096	Pollen Ole e 1 allergen and extensin family protein
Zm00001d050256	727.559	755.137	716.024	545.628	518.033	596.962	0.404613	0.0026054	NA	0.0609054	AP-4 complex subunit sigma
Zm00001d050283	2.24209	0	0	1.68664	4.21165	1.68396	-1.723	0.497721	NA	0.00266891	Sulfate transporter 1.2
Zm00001d050295	1.12105	0	1.1276	0	0	0	2.28409	NA	NA	0.0164656	NA
Zm00001d050310	230.936	228.985	173.65	138.304	151.619	154.924	0.509076	0.0246987	NA	0.0229645	Homeodomain leucine zipper protein CPHB-5%3B Putative homeobox DNA-binding and leucine zipper domain family protein
Zm00001d050436	61.6575	47.5981	56.3798	35.4194	32.8509	37.889	0.644603	0.0943088	NA	0.0101263	DUF868 family protein
Zm00001d050440	517.923	523.579	541.246	505.992	514.664	546.444	0.014429	0.939041	NA	0.20331	Defective in cullin neddylation protein
Zm00001d050483	404.698	415.519	394.659	378.651	350.409	346.053	0.175928	0.297074	NA	0.0347451	Auxin-independent growth promoter
Zm00001d050498	201.788	222.553	241.306	209.143	185.313	175.973	0.222617	0.325134	NA	0.0273328	Multipolar spindle 1
Zm00001d050526	2342.99	2423.64	2507.77	2718.86	3301.09	2942.71	-0.301104	0.0177587	NA	0.0948296	Importin beta-like SAD2
Zm00001d050567	547.071	490.132	458.932	438.526	531.51	501.819	0.0238198	0.916814	NA	0.0477463	Acetolactate synthase 2%2C chloroplastic
Zm00001d050584	184.973	177.528	200.712	295.162	265.334	288.798	-0.59147	0.000954695	up	0.0236497	Protein MEI2-like 1
Zm00001d050607	1.12105	0	0	0	0	0	1.44275	NA	NA	0	UDP-glycosyltransferase TURAN
Zm00001d050610	2631.1	2834.02	2791.93	2735.73	2911.09	2677.49	-0.0118538	0.935737	NA	0.0949758	Nuclear transport factor 2 (NTF2) family protein with RNA binding (RRM-RBD-RNP motifs) domain
Zm00001d050616	3858.64	4032.97	3926.29	3716.51	4558.69	4198.94	-0.0780268	0.607537	NA	0.0544111	26S protease regulatory subunit 6B%3B 26S proteasome regulatory complex ATPase RPT3 isoform 1%3B 26S proteasome regulatory complex ATPase RPT3 isoform 2
Zm00001d050753	932.71	933.952	1003.56	1217.75	1466.5	1223.39	-0.444967	0.00116573	NA	0.0772739	DDT domain-containing protein
Zm00001d050790	75.1101	69.4675	62.0178	82.6453	58.1208	87.5657	-0.144411	0.72754	NA	0.0317472	DNA binding protein%3B DNA binding protein isoform 1%3B DNA binding protein isoform 2%3B DNA binding protein isoform 3
Zm00001d050886	41.4787	42.4524	50.7418	39.636	58.9631	39.573	-0.0359959	0.94759	NA	0.0765907	Transcription termination factor MTERF2 chloroplastic
Zm00001d050971	4.48418	5.14574	4.51039	0	0	0	4.9255	0.0173848	NA	0.0170851	CTC-interacting domain 7
Zm00001d050992	5.60523	5.14574	4.51039	5.90324	15.1619	10.1037	-1.03048	0.31614	NA	0.0323491	3-ketoacyl reductase GL8B
Zm00001d051000	1.12105	0	0	0	0	0	1.44275	NA	NA	0	Phosphoenolpyruvate/phosphate translocator 2 chloroplastic
Zm00001d051001	101281	99952.1	98811.3	107998	93186.1	102603	-0.0178869	0.90079	NA	0.337086	Glyceraldehyde-3-phosphate dehydrogenase 3%2C cytosolic
Zm00001d051005	0	0	0	1.68664	0	0	-1.37787	NA	NA	0	Remorin family protein
Zm00001d051072	3.36314	0	1.1276	0	0	0	3.28108	NA	NA	0.238867	NADPH--cytochrome P450 reductase 2
Zm00001d051122	0	0	0	0	0	1.68396	-1.37587	NA	NA	0.0130404	Transcription factor bHLH130
Zm00001d051127	0	2.57287	4.51039	0	0	0	3.9282	0.230711	NA	0	NA
Zm00001d051170	2.24209	0	0	0	0	0	2.27912	NA	NA	NA	NA
Zm00001d051183	1073.96	1187.38	1187.36	1248.96	1052.07	993.534	0.0657697	0.728388	NA	0.0434475	Regulator of nonsense transcripts UPF2
Zm00001d051186	2.24209	5.14574	2.25519	0	0	0	4.36723	0.073579	NA	0	Sugar transporter ERD6-like 6
Zm00001d051291	459.629	473.408	490.504	491.655	404.318	394.888	0.141175	0.467279	NA	0.0259057	Putative cyclin-T1 family protein
Zm00001d051306	1653.54	1842.18	2148.07	2436.35	3423.23	3048.8	-0.658464	0.000149748	up	0.0859819	Hsp70-Hsp90 organizing protein 3
Zm00001d051366	122.194	101.628	133.056	84.332	134.773	141.452	-0.0129428	0.975417	NA	0.0304191	NA
Zm00001d051430	507.834	488.845	568.309	403.107	526.456	511.08	0.119965	0.578182	NA	0.0984375	DNA-directed RNA polymerase subunit
Zm00001d051526	233.178	173.669	188.309	169.507	131.403	114.509	0.520174	0.0508188	NA	0.229945	Probable xyloglucan endotransglucosylase/hydrolase protein 30
Zm00001d051564	116.589	106.774	138.694	79.2721	57.2784	96.8274	0.634981	0.0464569	NA	0.00824841	Soluble inorganic pyrophosphatase 2
Zm00001d051566	1.12105	0	0	0	0	0	1.44275	NA	NA	0.42897	Protein decapping 5
Zm00001d051601	0	1.28644	1.1276	0	0	0	2.36993	NA	NA	0.101364	Chromatin assembly factor 1 subunit FAS1
Zm00001d051663	145.736	159.518	151.098	106.258	193.736	148.188	0.0254703	0.949842	NA	0.0212144	Glucosamine 6-phosphate N-acetyltransferase
Zm00001d051806	594.154	698.534	644.985	785.131	707.557	780.513	-0.231315	0.12585	NA	0.0650622	Protein binding protein
Zm00001d051839	956.252	730.695	996.795	1098	1004.9	995.218	-0.20608	0.266487	NA	0.0251121	ARM repeat superfamily protein
Zm00001d051860	605.365	841.329	854.718	635.02	836.434	813.35	0.00996622	0.972258	NA	0.162041	NA
Zm00001d051864	726.438	643.218	687.834	688.149	476.759	583.491	0.235258	0.248953	NA	0.0370109	Pentatricopeptide repeat521
Zm00001d051875	24.663	19.2965	16.9139	7.58988	2.52699	10.1037	1.59082	0.0377952	NA	0.00405229	U-box domain-containing protein 33
Zm00001d051876	538.102	617.489	589.733	709.232	764.836	666.004	-0.294911	0.0468053	NA	0.0645438	Galactose oxidase/kelch repeat superfamily protein
Zm00001d051912	165.915	137.649	120.653	247.093	330.193	262.697	-0.985001	1.14e-05	up	0.0467617	Probable voltage-gated potassium channel subunit beta
Zm00001d051915	2.24209	1.28644	0	5.05992	1.68466	3.36791	-1.52068	0.454172	NA	0.0044085	ABC(yeast) homolog1
Zm00001d051934	0	0	0	0.84332	0	0	-0.480799	NA	NA	0.661656	5-pentadecatrienyl resorcinol O-methyltransferase
Zm00001d051961	28.0262	38.5931	21.4243	31.2028	13.4773	18.5235	0.473375	0.477518	NA	0.132676	Putative lysine-specific demethylase JMJ16
Zm00001d051963	443.934	487.559	264.985	53.9725	17.6889	32.8371	3.51676	1.35e-22	down	0.0853126	Putative lysine-specific demethylase JMJ16
Zm00001d051965	1063.87	1191.24	815.252	487.439	343.671	404.149	1.31309	2.19e-11	down	0.17086	Putative lysine-specific demethylase JMJ16
Zm00001d052040	30.2682	19.2965	20.2967	85.1753	132.246	117.877	-2.25716	4.92e-10	up	0.191761	Cytochrome c oxidase copper chaperone%3B Cytochrome c oxidase copper chaperone isoform 1%3B Cytochrome c oxidase copper chaperone isoform 2
Zm00001d052056	6460.59	6685.6	6841.13	7043.41	7697.21	7417.82	-0.148783	0.158678	NA	0.0799203	T-complex protein 1 subunit alpha
Zm00001d052184	52.6892	36.0202	40.5935	32.0461	37.9048	44.6248	0.17787	0.73058	NA	0.00260543	Protein CURVATURE THYLAKOID 1D chloroplastic
Zm00001d052252	160.31	158.232	117.27	82.6453	76.652	77.4619	0.879033	0.000584262	down	0.0445577	Glutaredoxin family protein
Zm00001d052269	0	1.28644	0	11.8065	4.21165	1.68396	-3.80785	0.0640848	NA	0.00192735	Putative auxin efflux carrier
Zm00001d052307	344.161	356.343	328.131	351.664	258.595	287.956	0.195168	0.373099	NA	0.0705425	RNA binding (RRM/RBD/RNP motifs) family protein
Zm00001d052343	1.12105	0	0	1.68664	0.84233	0.841978	-1.41518	NA	NA	0.150881	Probable serine/threonine-protein kinase WNK5
Zm00001d052373	1.12105	0	0	0	2.52699	0	-0.999571	NA	NA	0.121247	Protein LURP-one-related 2
Zm00001d052389	6.72628	1.28644	2.25519	5.05992	1.68466	3.36791	0.0363991	0.984857	NA	0.00149324	Disease resistance protein RPM1
Zm00001d052425	290.351	294.594	312.344	385.397	256.911	307.322	-0.0816338	0.768912	NA	0.0623624	Putative alpha-L-arabinofuranosidase family protein
Zm00001d052436	124.436	124.784	165.757	152.641	195.421	197.865	-0.394204	0.138678	NA	0.0157805	Ubiquinol-cytochrome C reductase UQCRX/QCR9-like family protein
Zm00001d052439	697.291	751.278	727.3	649.356	496.975	526.236	0.37926	0.0224261	NA	0.0723483	RNA binding (RRM/RBD/RNP motifs) family protein
Zm00001d052443	0	0	0	0	0.84233	0	-0.480799	NA	NA	0.0053066	NA
Zm00001d052457	1.12105	0	2.25519	5.05992	14.3196	2.52593	-2.66117	0.108361	NA	0.0115022	Calcium-transporting ATPase 4 plasma membrane-type
Zm00001d052461	21.2999	21.8694	36.0831	48.0692	64.8594	49.6767	-1.03278	0.0189276	NA	0.0294259	NA
Zm00001d052493	1987.61	2433.94	1945.1	1630.98	1128.72	905.126	0.796609	0.000460251	down	0.051197	Aluminium induced protein with YGL and LRDR motifs
Zm00001d052532	25.7841	39.8795	30.4451	161.074	130.561	103.563	-2.04705	5.57e-10	up	0.00848773	Major facilitator superfamily protein
Zm00001d052558	0	0	0	0.84332	0	0	-0.480799	NA	NA	0.0714374	Dirigent protein [Source:UniProtKB/TrEMBL;Acc:A0A1D6QHS4]
Zm00001d052568	0	0	0	0	0	0.841978	-0.480799	NA	NA	NA	NA
Zm00001d052579	0	0	0	2.52996	0	0	-1.96287	NA	NA	0.120222	KH domain-containing protein
Zm00001d052691	8.96837	19.2965	11.276	1.68664	0	0	4.54663	0.00227183	down	NA	NA
Zm00001d052697	68.3838	87.4776	100.356	126.498	104.449	137.242	-0.523705	0.0807205	NA	0.0337688	RING/U-box superfamily protein
Zm00001d052713	1.12105	2.57287	5.63798	15.1798	15.1619	11.7877	-2.16925	0.0270489	NA	0.00982128	Putative calcium-dependent protein kinase family protein
Zm00001d052721	3416.95	3765.4	3511.33	4602.84	4722.1	4530.68	-0.373942	0.000112188	NA	0.0426044	Ubiquitin family protein
Zm00001d052773	406.94	738.414	456.677	0	5.05398	0	8.30809	2.99e-08	down	0.916941	Protein kinase superfamily protein
Zm00001d052794	26.9051	20.583	22.5519	30.3595	33.6932	28.6272	-0.400851	0.461263	NA	0.0732089	Pentatricopeptide repeat-containing protein mitochondrial
Zm00001d052812	0	0	12.4036	0	0	0	4.74172	0.157044	NA	0.415886	NA
Zm00001d052820	2015.64	2125.19	2135.67	1889.04	2288.61	2258.18	-0.0362395	0.836434	NA	0.0734779	RNA-binding (RRM/RBD/RNP motifs) family protein
Zm00001d052868	1.12105	0	0	0	0	0	1.44275	NA	NA	0.0675952	Topless-related protein 2
Zm00001d052953	1854.21	1822.88	1667.71	1224.5	888.658	1004.48	0.777624	3.36e-07	down	0.47443	Pumilio homolog 12
Zm00001d053018	211.878	265.006	235.668	312.028	243.433	239.964	-0.160291	0.525816	NA	0.0594565	Putative RING zinc finger domain superfamily protein
Zm00001d053086	0	1.28644	1.1276	0	0	0	2.36993	NA	NA	0	Exocyst complex component SEC5A
Zm00001d053102	249.993	316.463	209.733	128.185	88.4446	124.613	1.1838	2.86e-06	down	0.0556996	Tubulin alpha-6 chain
Zm00001d053109	134.526	113.206	154.481	205.77	239.222	207.968	-0.696044	0.00162234	up	0.0392722	DUF724 domain-containing protein 2
Zm00001d053168	71.747	74.6132	94.7181	77.5854	76.652	59.7804	0.173016	0.650961	NA	0.0941156	ATP binding protein%3B Putative ACT-domain containing protein kinase family protein
Zm00001d053175	89.6837	109.347	110.504	107.945	90.9716	122.087	-0.0536889	0.884754	NA	0.123244	Cytochrome b-c1 complex subunit 6
Zm00001d053188	11.2105	6.43218	7.89317	8.4332	8.4233	9.26175	-0.0261853	0.981902	NA	0.0811399	Probable calcium-binding protein CML15
Zm00001d053225	49.326	43.7388	34.9555	112.162	61.4901	98.5114	-1.08845	0.00411994	up	0.00138018	Beta-galactosidase 11
Zm00001d053262	1226.42	1265.85	1214.42	1284.38	950.148	943.015	0.222131	0.234508	NA	0.0552671	Calcium-dependent lipid-binding family protein
Zm00001d053265	60.5365	45.0252	55.2522	53.1291	70.7557	56.4125	-0.161503	0.712176	NA	0.0226682	High mobility group B protein 15
Zm00001d053294	2.24209	3.85931	5.63798	0	0	0	4.65812	0.0389931	NA	0	NA
Zm00001d053306	193.941	199.397	207.478	139.991	195.421	159.976	0.278394	0.260146	NA	0.0362448	NA
Zm00001d053313	78.4732	77.1861	78.9317	79.2721	52.2245	76.62	0.173005	0.66055	NA	0.0129196	Protein phosphatase 2C and cyclic nucleotide-binding/kinase domain-containing protein
Zm00001d053329	1.12105	2.57287	1.1276	0	2.52699	3.36791	-0.304425	0.90731	NA	0.990241	NA
Zm00001d053333	7.84732	7.71861	5.63798	5.05992	2.52699	3.36791	0.951049	0.422245	NA	0.255041	Sec14p-like phosphatidylinositol transfer family protein
Zm00001d053352	1.12105	9.00505	0	5.05992	5.05398	4.20989	-0.533198	0.778851	NA	0.0121364	Late embryogenesis abundant (LEA) hydroxyproline-rich glycoprotein family
Zm00001d053356	41.4787	50.171	48.4866	77.5854	105.291	107.773	-1.05446	0.000897885	up	0.0233055	Intracellular protein transport protein USO1-related
Zm00001d053377	172.641	145.367	178.16	181.314	235.852	212.178	-0.340976	0.152146	NA	0.0273476	50S ribosomal protein L21 chloroplastic
Zm00001d053542	3.36314	5.14574	10.1484	0	0	0	5.32822	0.00643746	down	0.750199	ATP-dependent DNA helicase [Source:UniProtKB/TrEMBL;Acc:A0A1D6QPZ0]
Zm00001d053543	4.48418	20.583	6.76558	7.58988	6.73864	6.73582	0.579718	0.606104	NA	0.76896	Protein BRASSINAZOLE-RESISTANT 1
Zm00001d053559	568.37	675.378	635.964	630.803	426.219	464.772	0.304291	0.16327	NA	0.0205526	Nuclear poly(A) polymerase 2
Zm00001d053560	624.423	562.172	597.626	738.748	977.945	894.18	-0.548751	0.000590266	up	0.0500448	Early nodulin-related
Zm00001d053562	0	0	0	0	1.68466	0.841978	-1.96117	NA	NA	0.0428592	Probable F-box protein
Zm00001d053576	3494.3	4202.78	4086.41	3578.21	4802.96	4453.22	-0.123355	0.518988	NA	0.100181	Probable elongation factor 1-gamma 2
Zm00001d053585	536.981	450.252	434.125	227.696	210.582	237.438	1.07334	4.54e-11	down	0.0128767	Beta-galactosidase
Zm00001d053587	0	0	1.1276	3.37328	2.52699	0	-2.22279	0.487466	NA	0.0181719	Putative U-box domain protein kinase family
Zm00001d053589	1495.48	1546.3	1460.24	1467.38	1570.95	1582.08	-0.0376912	0.794778	NA	0.0846168	Serine/threonine-protein phosphatase
Zm00001d053591	402.456	423.237	378.872	408.167	447.277	391.52	-0.0506809	0.806091	NA	0.0467126	Protein CLP1 homolog
Zm00001d053610	2663.61	2499.54	2755.85	2853.79	3403.01	3127.95	-0.244813	0.0563604	NA	0.0695158	Putative ARF GTPase-activating domain family protein isoform 1%3B Putative ARF GTPase-activating domain family protein isoform 2
Zm00001d053620	1720.81	1668.51	1808.66	2292.99	2411.59	2239.66	-0.417608	4.94e-05	NA	0.0842228	Peptidyl-prolyl cis-trans isomerase CYP95
Zm00001d053649	2683.78	2990.96	2717.51	2646.34	2987.74	2888.83	-0.0225564	0.887592	NA	0.0677842	26S protease regulatory subunit S10B homolog B
Zm00001d053662	0	0	0	0	0.84233	0	-0.480799	NA	NA	4.67e-05	NA
Zm00001d053684	2.24209	0	1.1276	0	0	0	2.86722	NA	NA	0.000276155	Putative citrate synthase family protein
Zm00001d053697	3522.33	3558.28	3431.28	3075.59	2681.14	2563.82	0.337231	0.00506596	NA	0.102695	Methyl-CpG-binding domain-containing protein 9
Zm00001d053739	88.5626	72.0404	89.0801	50.5992	58.9631	61.4644	0.54842	0.0865232	NA	0.00683997	Heptahelical transmembrane protein 2
Zm00001d053749	489.897	423.237	529.97	502.619	562.676	544.76	-0.156565	0.395389	NA	0.0511835	Knotted related homeobox7
Zm00001d053753	450.661	522.293	507.418	564.181	620.797	555.705	-0.234485	0.141648	NA	0.0581271	Calmodulin binding protein2
Zm00001d053775	238.783	290.734	204.095	263.959	263.649	319.952	-0.210615	0.399128	NA	0.0601757	Squamosa promoter-binding-like protein 2
Zm00001d053807	207.394	213.548	206.35	278.296	278.811	240.806	-0.347496	0.0700401	NA	0.00745982	Porphobilinogen deaminase chloroplastic
Zm00001d053813	9600.64	10002	10147.2	9866.84	10363.2	10166.9	-0.0310568	0.795987	NA	0.119231	Cullin-associated NEDD8-dissociated protein 1
Zm00001d053832	11.2105	21.8694	12.4036	0.84332	0.84233	3.36791	3.16381	0.0026532	down	1	NA
Zm00001d053906	1.12105	6.43218	4.51039	1.68664	0	0	2.8314	0.199217	NA	0.0475134	Transcription regulators
Zm00001d053980	71.747	54.0303	59.7626	16.0231	1.68466	8.41978	2.82924	1.82e-06	down	0.234255	Thymidylate kinase
Zm00001d054001	579.581	594.333	589.733	704.172	569.415	536.34	-0.0374598	0.86819	NA	0.0541068	Protein arginine N-methyltransferase 1.5
Zm00001d054037	88.5626	96.4826	104.866	86.8619	116.242	90.0916	-0.0162946	0.966546	NA	0.0256482	Mevalonate kinase
Zm00001d054074	4.48418	1.28644	0	0	0.84233	1.68396	1.19723	0.680878	NA	0.0168393	NA
Zm00001d054079	119.952	138.935	152.226	165.291	186.997	146.504	-0.279244	0.288447	NA	0.0143482	Embryo defective 14
